# Supplementary material for: Orientia tsutsugamushi Nucleomodulin Ank13 Exploits the RaDAR Nuclear Import Pathway To Modulate Host Cell Transcription
Source: mBio. 2021 Aug 3;12(4):e01816-21. doi: 10.1128/mBio.01816-21 (PMC8406279; doi:10.1128/mBio.01816-21)
Supplement: DATA SET S1 [file mbio.01816-21-sd001.xlsx]

## Sheet: DataSetS1
Description: These data correlate with Fig. 8A. This sheet lists the differentially expressed genes unique to or shared by each condition.
			Ank13			Ank13I127R			Ank13∆Fbox
geneID	Gene_name	Description	log2FoldChange	pvalue	padj	log2FoldChange	pvalue	padj	log2FoldChange	pvalue	padj
ENSG00000001084	GCLC	glutamate-cysteine_ligase_catalytic_subunit	0.59333	6.64e-11	7.08e-09	--	--	--	--	--	--
ENSG00000004660	CAMKK1	calcium/calmodulin-dependent_protein_kinase_kinase_1_alpha	-0.29246	0.0035957	0.028702	--	--	--	--	--	--
ENSG00000004779	NDUFAB1	NADH:ubiquinone_oxidoreductase_subunit_AB1	0.41743	0.0037944	0.029672	--	--	--	--	--	--
ENSG00000004799	PDK4	pyruvate_dehydrogenase_kinase_isozyme_4	0.44114	4.39e-05	0.00097902	--	--	--	--	--	--
ENSG00000004897	CDC27	cell_division_cycle_27	-0.26182	0.0070277	0.045763	--	--	--	--	--	--
ENSG00000006534	ALDH3B1	aldehyde_dehydrogenase_3_family_member_B1	-0.37285	0.0003855	0.005494	--	--	--	--	--	--
ENSG00000006625	GGCT	gamma-glutamylcyclotransferase	0.51968	0.0023291	0.021041	--	--	--	--	--	--
ENSG00000008086	CDKL5	cyclin-dependent_kinase-like_5	-0.44982	0.0045873	0.033987	--	--	--	--	--	--
ENSG00000008517	IL32	interleukin_32	-0.34043	0.0024122	0.021584	--	--	--	--	--	--
ENSG00000008988	RPS20	ribosomal_protein_S20	0.44497	0.000399	0.0056279	--	--	--	--	--	--
ENSG00000010292	NCAPD2	non-SMC_condensin_I_complex_subunit_D2	-0.35969	0.00031193	0.0046767	--	--	--	--	--	--
ENSG00000010803	SCMH1	sex_comb_on_midleg_homolog_1_(Drosophila)	-0.45534	5.47e-05	0.0011648	--	--	--	--	--	--
ENSG00000011260	UTP18	UTP18_small_subunit_processome_component	0.33193	0.0014473	0.014828	--	--	--	--	--	--
ENSG00000011426	ANLN	anillin_actin_binding_protein	-0.52881	2.18e-07	1.07e-05	--	--	--	--	--	--
ENSG00000019144	PHLDB1	pleckstrin_homology-like_domain_family_B_member_1	-0.5442	0.0002751	0.004245	--	--	--	--	--	--
ENSG00000019549	SNAI2	snail_family_zinc_finger_2	-0.42759	7.91e-05	0.0015531	--	--	--	--	--	--
ENSG00000021826	CPS1	carbamoyl-phosphate_synthase_1	-0.30889	0.00052359	0.0069396	--	--	--	--	--	--
ENSG00000023909	GCLM	glutamate-cysteine_ligase_modifier_subunit	0.45834	4.21e-07	1.89e-05	--	--	--	--	--	--
ENSG00000024048	UBR2	ubiquitin_protein_ligase_E3_component_n-recognin_2	-0.41607	0.00088646	0.010353	--	--	--	--	--	--
ENSG00000028203	VEZT	vezatin_adherens_junctions_transmembrane_protein	-0.36009	0.0013132	0.013807	--	--	--	--	--	--
ENSG00000033050	ABCF2	ATP_binding_cassette_subfamily_F_member_2	0.54693	1.79e-05	0.00046074	--	--	--	--	--	--
ENSG00000033627	ATP6V0A1	ATPase_H+_transporting_lysosomal_V0_subunit_a1	-0.59302	8.49e-08	4.75e-06	--	--	--	--	--	--
ENSG00000034152	MAP2K3	mitogen-activated_protein_kinase_kinase_3	-0.53786	9.13e-09	6.36e-07	--	--	--	--	--	--
ENSG00000035403	VCL	vinculin	-0.36882	0.0054131	0.038208	--	--	--	--	--	--
ENSG00000042286	AIFM2	apoptosis_inducing_factor_mitochondria_associated_2	0.49497	2.04e-07	1.01e-05	--	--	--	--	--	--
ENSG00000043143	JADE2	jade_family_PHD_finger_2	-0.30286	0.0069257	0.045281	--	--	--	--	--	--
ENSG00000047249	ATP6V1H	ATPase_H+_transporting_lysosomal_50/57kDa_V1_subunit_H	-0.33609	0.0018555	0.01787	--	--	--	--	--	--
ENSG00000048162	NOP16	NOP16_nucleolar_protein	0.35836	0.0032574	0.026691	--	--	--	--	--	--
ENSG00000049239	H6PD	hexose-6-phosphate_dehydrogenase_(glucose_1-dehydrogenase)	-0.41768	0.00084298	0.010016	--	--	--	--	--	--
ENSG00000050820	BCAR1	breast_cancer_anti-estrogen_resistance_1	-0.40516	0.00015283	0.0026924	--	--	--	--	--	--
ENSG00000053372	MRTO4	MRT4_homolog_ribosome_maturation_factor	0.32185	0.0059196	0.040696	--	--	--	--	--	--
ENSG00000059122	FLYWCH1	FLYWCH-type_zinc_finger_1	0.34383	0.00097581	0.011156	--	--	--	--	--	--
ENSG00000063241	ISOC2	isochorismatase_domain_containing_2	0.36264	0.0062367	0.04228	--	--	--	--	--	--
ENSG00000064393	HIPK2	homeodomain_interacting_protein_kinase_2	-0.30112	0.0039505	0.030573	--	--	--	--	--	--
ENSG00000064932	SBNO2	strawberry_notch_homolog_2_(Drosophila)	-0.54267	1.27e-07	6.68e-06	--	--	--	--	--	--
ENSG00000065154	OAT	ornithine_aminotransferase	0.35973	0.0016928	0.016709	--	--	--	--	--	--
ENSG00000065308	TRAM2	translocation_associated_membrane_protein_2	-0.4008	0.00044769	0.0061589	--	--	--	--	--	--
ENSG00000065600	TMEM206	transmembrane_protein_206	0.38166	0.00086462	0.010168	--	--	--	--	--	--
ENSG00000065833	ME1	malic_enzyme_1_NADP(+)-dependent_cytosolic	0.29411	0.001251	0.013379	--	--	--	--	--	--
ENSG00000065970	FOXJ2	forkhead_box_J2	-0.46434	0.00032447	0.0048135	--	--	--	--	--	--
ENSG00000066279	ASPM	abnormal_spindle_microtubule_assembly	-0.41106	4.34e-05	0.0009751	--	--	--	--	--	--
ENSG00000066382	MPPED2	metallophosphoesterase_domain_containing_2	-0.66718	9.24e-05	0.0017484	--	--	--	--	--	--
ENSG00000066827	ZFAT	zinc_finger_and_AT-hook_domain_containing	-0.4776	0.0013052	0.013771	--	--	--	--	--	--
ENSG00000067064	IDI1	isopentenyl-diphosphate_delta_isomerase_1	0.39939	0.00017319	0.0029766	--	--	--	--	--	--
ENSG00000067334	DNTTIP2	deoxynucleotidyltransferase_terminal_interacting_protein_2	0.35289	0.00013407	0.0024192	--	--	--	--	--	--
ENSG00000067596	DHX8	DEAH_(Asp-Glu-Ala-His)_box_polypeptide_8	-0.31353	0.0028601	0.024299	--	--	--	--	--	--
ENSG00000068078	FGFR3	fibroblast_growth_factor_receptor_3	0.56353	0.0063805	0.043094	--	--	--	--	--	--
ENSG00000068137	PLEKHH3	pleckstrin_homology_MyTH4_and_FERM_domain_containing_H3	-0.40882	0.00084338	0.010016	--	--	--	--	--	--
ENSG00000068438	FTSJ1	FtsJ_RNA_methyltransferase_homolog_1_(E._coli)	0.26146	0.0046561	0.034236	--	--	--	--	--	--
ENSG00000068489	PRR11	proline_rich_11	-0.28466	0.0037033	0.029243	--	--	--	--	--	--
ENSG00000068985	PAGE1	PAGE_family_member_1	0.55025	0.0044601	0.033336	--	--	--	--	--	--
ENSG00000070010	UFD1L	ubiquitin_fusion_degradation_1_like_(yeast)	0.36853	0.0024232	0.02163	--	--	--	--	--	--
ENSG00000070814	TCOF1	Treacher_Collins-Franceschetti_syndrome_1	0.25845	0.0010073	0.011418	--	--	--	--	--	--
ENSG00000071082	RPL31	ribosomal_protein_L31	0.50988	3.4e-05	0.00079308	--	--	--	--	--	--
ENSG00000071242	RPS6KA2	ribosomal_protein_S6_kinase_90kDa_polypeptide_2	-0.41572	0.00039933	0.0056279	--	--	--	--	--	--
ENSG00000072121	ZFYVE26	zinc_finger_FYVE_domain_containing_26	-0.36139	0.0073949	0.047468	--	--	--	--	--	--
ENSG00000072571	HMMR	hyaluronan-mediated_motility_receptor_(RHAMM)	-0.41633	0.00025615	0.0040319	--	--	--	--	--	--
ENSG00000073111	MCM2	minichromosome_maintenance_complex_component_2	-0.68373	3.18e-08	1.94e-06	--	--	--	--	--	--
ENSG00000073464	CLCN4	chloride_channel_voltage-sensitive_4	-0.60869	0.0024733	0.021877	--	--	--	--	--	--
ENSG00000073536	NLE1	notchless_homolog_1_(Drosophila)	0.33325	0.0007327	0.0090141	--	--	--	--	--	--
ENSG00000073614	KDM5A	lysine_(K)-specific_demethylase_5A	-0.28337	0.0064438	0.043361	--	--	--	--	--	--
ENSG00000074582	BCS1L	BCS1_homolog_ubiquinol-cytochrome_c_reductase_complex_chaperone	0.30684	0.004478	0.033376	--	--	--	--	--	--
ENSG00000074755	ZZEF1	zinc_finger_ZZ-type_with_EF-hand_domain_1	-0.52035	0.00027331	0.0042328	--	--	--	--	--	--
ENSG00000075213	SEMA3A	sema_domain_immunoglobulin_domain_(Ig)_short_basic_domain_secreted_(semaphorin)_3A	-0.32761	0.0050424	0.036339	--	--	--	--	--	--
ENSG00000075218	GTSE1	G2_and_S-phase_expressed_1	-0.40842	0.00012955	0.0023475	--	--	--	--	--	--
ENSG00000075415	SLC25A3	solute_carrier_family_25_(mitochondrial_carrier;_phosphate_carrier)_member_3	0.28834	0.0021114	0.019721	--	--	--	--	--	--
ENSG00000075651	PLD1	phospholipase_D1	-0.84695	1.51e-06	5.84e-05	--	--	--	--	--	--
ENSG00000075914	EXOSC7	exosome_component_7	0.49564	0.00083599	0.0099846	--	--	--	--	--	--
ENSG00000076067	RBMS2	RNA_binding_motif_single_stranded_interacting_protein_2	-0.35088	0.0026167	0.022827	--	--	--	--	--	--
ENSG00000076513	ANKRD13A	ankyrin_repeat_domain_13A	-0.41731	0.0010181	0.011458	--	--	--	--	--	--
ENSG00000076554	TPD52	tumor_protein_D52	0.35855	0.0012967	0.013736	--	--	--	--	--	--
ENSG00000077254	USP33	ubiquitin_specific_peptidase_33	-0.33875	0.0013214	0.013864	--	--	--	--	--	--
ENSG00000077348	EXOSC5	exosome_component_5	0.41625	0.0024654	0.021838	--	--	--	--	--	--
ENSG00000078070	MCCC1	methylcrotonoyl-CoA_carboxylase_1	-0.66486	3.28e-07	1.54e-05	--	--	--	--	--	--
ENSG00000078269	SYNJ2	synaptojanin_2	-0.45841	4.67e-06	0.00015311	--	--	--	--	--	--
ENSG00000079332	SAR1A	secretion_associated_Ras_related_GTPase_1A	0.2875	0.0032346	0.026573	--	--	--	--	--	--
ENSG00000080608	PUM3	pumilio_RNA_binding_family_member_3	0.27279	0.003876	0.030072	--	--	--	--	--	--
ENSG00000081277	PKP1	plakophilin_1	-0.57529	0.0013702	0.014207	--	--	--	--	--	--
ENSG00000081386	ZNF510	zinc_finger_protein_510	-0.44191	0.0045368	0.033691	--	--	--	--	--	--
ENSG00000081870	HSPB11	heat_shock_protein_family_B_(small)_member_11	0.51274	0.00038616	0.0054972	--	--	--	--	--	--
ENSG00000082701	GSK3B	glycogen_synthase_kinase_3_beta	-0.27199	0.003217	0.026496	--	--	--	--	--	--
ENSG00000083093	PALB2	partner_and_localizer_of_BRCA2	-0.33067	0.0078813	0.04971	--	--	--	--	--	--
ENSG00000083168	KAT6A	K(lysine)_acetyltransferase_6A	-0.51273	0.0001818	0.003093	--	--	--	--	--	--
ENSG00000083223	ZCCHC6	zinc_finger_CCHC_domain_containing_6	-0.39947	0.002117	0.019754	--	--	--	--	--	--
ENSG00000083457	ITGAE	integrin_subunit_alpha_E	0.49763	0.0013417	0.013974	--	--	--	--	--	--
ENSG00000083642	PDS5B	PDS5_cohesin_associated_factor_B	-0.29493	0.0067223	0.044601	--	--	--	--	--	--
ENSG00000083844	ZNF264	zinc_finger_protein_264	-0.40193	0.00096038	0.011034	--	--	--	--	--	--
ENSG00000084093	REST	RE1-silencing_transcription_factor	-0.36573	0.0011663	0.012687	--	--	--	--	--	--
ENSG00000085276	MECOM	MDS1_and_EVI1_complex_locus	-0.34788	0.0046515	0.034232	--	--	--	--	--	--
ENSG00000085662	AKR1B1	aldo-keto_reductase_family_1_member_B1_(aldose_reductase)	0.2835	0.00124	0.013284	--	--	--	--	--	--
ENSG00000086758	HUWE1	HECT_UBA_and_WWE_domain_containing_1_E3_ubiquitin_protein_ligase	-0.2834	0.007501	0.048003	--	--	--	--	--	--
ENSG00000087237	CETP	cholesteryl_ester_transfer_protein_plasma	0.65578	0.0025389	0.022298	--	--	--	--	--	--
ENSG00000088179	PTPN4	protein_tyrosine_phosphatase_non-receptor_type_4_(megakaryocyte)	0.38863	0.0056729	0.039492	--	--	--	--	--	--
ENSG00000088325	TPX2	TPX2_microtubule-associated	-0.32625	0.00044256	0.0060975	--	--	--	--	--	--
ENSG00000088826	SMOX	spermine_oxidase	0.36352	0.0043298	0.032671	--	--	--	--	--	--
ENSG00000088833	NSFL1C	NSFL1_(p97)_cofactor_(p47)	0.33813	0.001294	0.013724	--	--	--	--	--	--
ENSG00000089009	RPL6	ribosomal_protein_L6	0.36236	0.00094485	0.010895	--	--	--	--	--	--
ENSG00000089157	RPLP0	ribosomal_protein_large_P0	0.26654	0.0034691	0.027948	--	--	--	--	--	--
ENSG00000089248	ERP29	endoplasmic_reticulum_protein_29	0.34015	0.0075962	0.048464	--	--	--	--	--	--
ENSG00000089775	ZBTB25	zinc_finger_and_BTB_domain_containing_25	-0.85929	1.22e-08	8.18e-07	--	--	--	--	--	--
ENSG00000090013	BLVRB	biliverdin_reductase_B	0.50975	0.00050779	0.0068013	--	--	--	--	--	--
ENSG00000090266	NDUFB2	NADH:ubiquinone_oxidoreductase_subunit_B2	0.58808	0.00075652	0.0092533	--	--	--	--	--	--
ENSG00000090615	GOLGA3	golgin_A3	0.25028	0.0055426	0.038841	--	--	--	--	--	--
ENSG00000090889	KIF4A	kinesin_family_member_4A	-0.3578	0.0010297	0.011555	--	--	--	--	--	--
ENSG00000092439	TRPM7	transient_receptor_potential_cation_channel_subfamily_M_member_7	-0.47445	0.00019291	0.0032111	--	--	--	--	--	--
ENSG00000092445	TYRO3	TYRO3_protein_tyrosine_kinase	0.34167	0.00035437	0.0051843	--	--	--	--	--	--
ENSG00000094916	CBX5	chromobox_5	-0.29739	0.00074258	0.0091268	--	--	--	--	--	--
ENSG00000095002	MSH2	mutS_homolog_2	0.31531	0.0022557	0.020547	--	--	--	--	--	--
ENSG00000095015	MAP3K1	mitogen-activated_protein_kinase_kinase_kinase_1_E3_ubiquitin_protein_ligase	-0.4477	0.0067322	0.044601	--	--	--	--	--	--
ENSG00000095383	TBC1D2	TBC1_domain_family_member_2	0.3482	0.00037465	0.0053817	--	--	--	--	--	--
ENSG00000095739	BAMBI	BMP_and_activin_membrane-bound_inhibitor	0.72669	3.97e-07	1.82e-05	--	--	--	--	--	--
ENSG00000099194	SCD	stearoyl-CoA_desaturase_(delta-9-desaturase)	0.28996	0.00017043	0.0029412	--	--	--	--	--	--
ENSG00000099800	TIMM13	translocase_of_inner_mitochondrial_membrane_13_homolog_(yeast)	0.42394	0.00063735	0.0081136	--	--	--	--	--	--
ENSG00000099901	RANBP1	RAN_binding_protein_1	0.38657	0.0010766	0.011968	--	--	--	--	--	--
ENSG00000100065	CARD10	caspase_recruitment_domain_family_member_10	-0.32524	0.0078977	0.049788	--	--	--	--	--	--
ENSG00000100100	PIK3IP1	phosphoinositide-3-kinase_interacting_protein_1	-0.66241	0.0022582	0.020547	--	--	--	--	--	--
ENSG00000100105	PATZ1	POZ_(BTB)_and_AT_hook_containing_zinc_finger_1	-0.34249	0.0027239	0.023434	--	--	--	--	--	--
ENSG00000100138	SNU13	SNU13_homolog_small_nuclear_ribonucleoprotein_(U4/U6.U5)	0.29912	0.0053123	0.037727	--	--	--	--	--	--
ENSG00000100234	TIMP3	TIMP_metallopeptidase_inhibitor_3	0.33103	0.00090912	0.010521	--	--	--	--	--	--
ENSG00000100280	AP1B1	adaptor_related_protein_complex_1_beta_1_subunit	-0.25162	0.0073194	0.047051	--	--	--	--	--	--
ENSG00000100296	THOC5	THO_complex_5	0.28269	0.0027197	0.023434	--	--	--	--	--	--
ENSG00000100320	RBFOX2	RNA_binding_protein_fox-1_homolog_(C._elegans)_2	-0.25392	0.0063544	0.042941	--	--	--	--	--	--
ENSG00000100345	MYH9	myosin_heavy_chain_9_non-muscle	-0.26694	0.006124	0.041705	--	--	--	--	--	--
ENSG00000100372	SLC25A17	solute_carrier_family_25_(mitochondrial_carrier;_peroxisomal_membrane_protein_34kDa)_member_17	0.52173	1.44e-06	5.62e-05	--	--	--	--	--	--
ENSG00000100403	ZC3H7B	zinc_finger_CCCH-type_containing_7B	-0.35647	0.00097631	0.011156	--	--	--	--	--	--
ENSG00000100519	PSMC6	proteasome_26S_subunit_ATPase_6	0.36408	0.0032812	0.02683	--	--	--	--	--	--
ENSG00000100528	CNIH1	cornichon_family_AMPA_receptor_auxiliary_protein_1	0.32773	0.00087725	0.010274	--	--	--	--	--	--
ENSG00000100578	KIAA0586	KIAA0586	-0.45264	0.0034882	0.028074	--	--	--	--	--	--
ENSG00000100596	SPTLC2	serine_palmitoyltransferase_long_chain_base_subunit_2	0.37419	0.0017145	0.016871	--	--	--	--	--	--
ENSG00000100739	BDKRB1	bradykinin_receptor_B1	-1.4594	3.5e-13	5.22e-11	--	--	--	--	--	--
ENSG00000100764	PSMC1	proteasome_26S_subunit_ATPase_1	0.3347	0.003648	0.028974	--	--	--	--	--	--
ENSG00000100814	CCNB1IP1	cyclin_B1_interacting_protein_1_E3_ubiquitin_protein_ligase	0.33841	0.0017278	0.016949	--	--	--	--	--	--
ENSG00000100852	ARHGAP5	Rho_GTPase_activating_protein_5	-0.45682	0.006685	0.044464	--	--	--	--	--	--
ENSG00000100982	PCIF1	PDX1_C-terminal_inhibiting_factor_1	-0.3522	0.0016614	0.016541	--	--	--	--	--	--
ENSG00000101126	ADNP	activity-dependent_neuroprotector_homeobox	-0.32876	0.00084431	0.010018	--	--	--	--	--	--
ENSG00000101132	PFDN4	prefoldin_subunit_4	0.47255	0.00026161	0.0040865	--	--	--	--	--	--
ENSG00000101150	TPD52L2	tumor_protein_D52-like_2	0.23175	0.0048231	0.035058	--	--	--	--	--	--
ENSG00000101158	NELFCD	negative_elongation_factor_complex_member_C/D	0.24435	0.0046985	0.034441	--	--	--	--	--	--
ENSG00000101224	CDC25B	cell_division_cycle_25B	-0.53142	1.01e-06	4.14e-05	--	--	--	--	--	--
ENSG00000101384	JAG1	jagged_1	-0.46445	6.9e-05	0.001389	--	--	--	--	--	--
ENSG00000101557	USP14	ubiquitin_specific_peptidase_14_(tRNA-guanine_transglycosylase)	0.31583	0.00035972	0.0052264	--	--	--	--	--	--
ENSG00000101966	XIAP	X-linked_inhibitor_of_apoptosis	-0.2702	0.0046502	0.034232	--	--	--	--	--	--
ENSG00000101972	STAG2	stromal_antigen_2	-0.29781	0.0014574	0.014903	--	--	--	--	--	--
ENSG00000102030	NAA10	N(alpha)-acetyltransferase_10_NatA_catalytic_subunit	0.46211	0.0058195	0.040248	--	--	--	--	--	--
ENSG00000102189	EEA1	early_endosome_antigen_1	-0.46837	0.00054092	0.0071172	--	--	--	--	--	--
ENSG00000102316	MAGED2	MAGE_family_member_D2	0.42525	1.24e-06	4.96e-05	--	--	--	--	--	--
ENSG00000102393	GLA	galactosidase_alpha	0.37709	0.00010929	0.0020236	--	--	--	--	--	--
ENSG00000102760	RGCC	regulator_of_cell_cycle	0.76533	1.87e-05	0.00047551	--	--	--	--	--	--
ENSG00000102900	NUP93	nucleoporin_93kDa	0.32875	0.00086462	0.010168	--	--	--	--	--	--
ENSG00000102901	CENPT	centromere_protein_T	0.32497	0.0050707	0.03644	--	--	--	--	--	--
ENSG00000102978	POLR2C	polymerase_(RNA)_II_(DNA_directed)_polypeptide_C_33kDa	0.25473	0.004723	0.034548	--	--	--	--	--	--
ENSG00000103051	COG4	component_of_oligomeric_golgi_complex_4	-0.26968	0.0076999	0.048959	--	--	--	--	--	--
ENSG00000103241	FOXF1	forkhead_box_F1	-0.35907	0.00037244	0.0053683	--	--	--	--	--	--
ENSG00000103335	PIEZO1	piezo-type_mechanosensitive_ion_channel_component_1	-0.2974	0.005886	0.040518	--	--	--	--	--	--
ENSG00000103876	FAH	fumarylacetoacetate_hydrolase_(fumarylacetoacetase)	0.36061	0.0063406	0.042893	--	--	--	--	--	--
ENSG00000104129	DNAJC17	DnaJ_heat_shock_protein_family_(Hsp40)_member_C17	0.46945	0.0034398	0.02779	--	--	--	--	--	--
ENSG00000104142	VPS18	VPS18_CORVET/HOPS_core_subunit	-0.37711	0.0024497	0.021805	--	--	--	--	--	--
ENSG00000104221	BRF2	BRF2_RNA_polymerase_III_transcription_initiation_factor_50_kDa_subunit	0.50737	0.0016988	0.016744	--	--	--	--	--	--
ENSG00000104369	JPH1	junctophilin_1	-0.42416	0.00018682	0.0031427	--	--	--	--	--	--
ENSG00000104517	UBR5	ubiquitin_protein_ligase_E3_component_n-recognin_5	-0.54685	4.08e-07	1.84e-05	--	--	--	--	--	--
ENSG00000104687	GSR	glutathione_reductase	0.23496	0.0060878	0.041515	--	--	--	--	--	--
ENSG00000104886	PLEKHJ1	pleckstrin_homology_domain_containing_J1	0.68699	7.69e-07	3.24e-05	--	--	--	--	--	--
ENSG00000104904	OAZ1	ornithine_decarboxylase_antizyme_1	0.43538	7.97e-05	0.0015593	--	--	--	--	--	--
ENSG00000104969	SGTA	small_glutamine-rich_tetratricopeptide_repeat_(TPR)-containing_alpha	0.25352	0.0061769	0.041965	--	--	--	--	--	--
ENSG00000104976	SNAPC2	small_nuclear_RNA_activating_complex_polypeptide_2	0.40411	0.0021226	0.019771	--	--	--	--	--	--
ENSG00000104979	C19orf53	chromosome_19_open_reading_frame_53	0.34367	0.0039853	0.030772	--	--	--	--	--	--
ENSG00000105193	RPS16	ribosomal_protein_S16	0.34095	0.0044948	0.033478	--	--	--	--	--	--
ENSG00000105197	TIMM50	translocase_of_inner_mitochondrial_membrane_50_homolog_(S._cerevisiae)	0.31584	0.00080582	0.0097423	--	--	--	--	--	--
ENSG00000105255	FSD1	fibronectin_type_III_and_SPRY_domain_containing_1	0.37745	0.0078546	0.04964	--	--	--	--	--	--
ENSG00000105325	FZR1	fizzy/cell_division_cycle_20_related_1	-0.38462	0.00054645	0.0071603	--	--	--	--	--	--
ENSG00000105339	DENND3	DENN/MADD_domain_containing_3	-0.54141	0.00049196	0.0066384	--	--	--	--	--	--
ENSG00000105372	RPS19	ribosomal_protein_S19	0.33866	0.0018902	0.018095	--	--	--	--	--	--
ENSG00000105393	BABAM1	BRISC_and_BRCA1_A_complex_member_1	0.56296	0.0010457	0.011697	--	--	--	--	--	--
ENSG00000105618	PRPF31	pre-mRNA_processing_factor_31	0.37862	0.0032462	0.026616	--	--	--	--	--	--
ENSG00000105671	DDX49	DEAD_(Asp-Glu-Ala-Asp)_box_polypeptide_49	0.25522	0.0076683	0.048803	--	--	--	--	--	--
ENSG00000105677	TMEM147	transmembrane_protein_147	0.46403	0.0011037	0.012184	--	--	--	--	--	--
ENSG00000105825	TFPI2	tissue_factor_pathway_inhibitor_2	0.4045	0.0019925	0.018835	--	--	--	--	--	--
ENSG00000106153	CHCHD2	coiled-coil-helix-coiled-coil-helix_domain_containing_2	0.32802	0.0016513	0.016466	--	--	--	--	--	--
ENSG00000106366	SERPINE1	serpin_peptidase_inhibitor_clade_E_(nexin_plasminogen_activator_inhibitor_type_1)_member_1	-0.60173	2.09e-09	1.66e-07	--	--	--	--	--	--
ENSG00000106415	GLCCI1	glucocorticoid_induced_1	0.39083	0.0046925	0.034441	--	--	--	--	--	--
ENSG00000106665	CLIP2	CAP-Gly_domain_containing_linker_protein_2	-0.4422	6.54e-05	0.0013346	--	--	--	--	--	--
ENSG00000106803	SEC61B	Sec61_translocon_beta_subunit	0.34325	0.0029232	0.024702	--	--	--	--	--	--
ENSG00000106853	PTGR1	prostaglandin_reductase_1	0.39804	0.0001676	0.0029081	--	--	--	--	--	--
ENSG00000107077	KDM4C	lysine_(K)-specific_demethylase_4C	-0.53545	1.37e-05	0.00037099	--	--	--	--	--	--
ENSG00000107186	MPDZ	multiple_PDZ_domain_protein	-0.31361	0.0067473	0.044621	--	--	--	--	--	--
ENSG00000107263	RAPGEF1	Rap_guanine_nucleotide_exchange_factor_1	-0.33636	0.0044468	0.033256	--	--	--	--	--	--
ENSG00000107554	DNMBP	dynamin_binding_protein	-0.55425	6.75e-07	2.89e-05	--	--	--	--	--	--
ENSG00000107560	RAB11FIP2	RAB11_family_interacting_protein_2_(class_I)	-0.41657	0.0044637	0.033344	--	--	--	--	--	--
ENSG00000107949	BCCIP	BRCA2_and_CDKN1A_interacting_protein	0.32912	0.0036682	0.029079	--	--	--	--	--	--
ENSG00000108175	ZMIZ1	zinc_finger_MIZ-type_containing_1	-0.45541	0.00020006	0.0033053	--	--	--	--	--	--
ENSG00000108179	PPIF	peptidylprolyl_isomerase_F	0.27162	0.0011067	0.012206	--	--	--	--	--	--
ENSG00000108239	TBC1D12	TBC1_domain_family_member_12	-0.53098	0.0038057	0.029687	--	--	--	--	--	--
ENSG00000108344	PSMD3	proteasome_26S_subunit_non-ATPase_3	0.25543	0.0035383	0.028351	--	--	--	--	--	--
ENSG00000108578	BLMH	bleomycin_hydrolase	0.2779	0.0067427	0.04462	--	--	--	--	--	--
ENSG00000108671	PSMD11	proteasome_26S_subunit_non-ATPase_11	0.25527	0.0024147	0.021584	--	--	--	--	--	--
ENSG00000108797	CNTNAP1	contactin_associated_protein_1	-0.49517	0.00037616	0.0053911	--	--	--	--	--	--
ENSG00000108826	MRPL27	mitochondrial_ribosomal_protein_L27	0.46358	0.00057479	0.0074546	--	--	--	--	--	--
ENSG00000108840	HDAC5	histone_deacetylase_5	-0.45521	3.65e-05	0.00084011	--	--	--	--	--	--
ENSG00000108963	DPH1	diphthamide_biosynthesis_1	-0.35363	0.0041939	0.031988	--	--	--	--	--	--
ENSG00000109065	NAT9	N-acetyltransferase_9_(GCN5-related_putative)	0.31797	0.0047481	0.034692	--	--	--	--	--	--
ENSG00000109089	CDR2L	cerebellar_degeneration-related_protein_2-like	0.38675	5.59e-05	0.001173	--	--	--	--	--	--
ENSG00000109099	PMP22	peripheral_myelin_protein_22	-0.35889	0.00017254	0.0029735	--	--	--	--	--	--
ENSG00000109321	AREG	amphiregulin	0.5987	0.0042143	0.032124	--	--	--	--	--	--
ENSG00000109519	GRPEL1	GrpE-like_1_mitochondrial_(E._coli)	0.44764	1.03e-05	0.0002981	--	--	--	--	--	--
ENSG00000109819	PPARGC1A	peroxisome_proliferator-activated_receptor_gamma_coactivator_1_alpha	-0.68384	0.00049335	0.0066415	--	--	--	--	--	--
ENSG00000110002	VWA5A	von_Willebrand_factor_A_domain_containing_5A	-0.5866	0.0061828	0.041982	--	--	--	--	--	--
ENSG00000110237	ARHGEF17	Rho_guanine_nucleotide_exchange_factor_17	-0.52495	4e-05	0.00090661	--	--	--	--	--	--
ENSG00000110330	BIRC2	baculoviral_IAP_repeat_containing_2	-0.5918	7.63e-09	5.35e-07	--	--	--	--	--	--
ENSG00000110700	RPS13	ribosomal_protein_S13	0.37211	0.0017272	0.016949	--	--	--	--	--	--
ENSG00000111012	CYP27B1	cytochrome_P450_family_27_subfamily_B_member_1	0.56769	0.0067549	0.044647	--	--	--	--	--	--
ENSG00000111057	KRT18	keratin_18_type_I	0.45256	0.00025833	0.0040478	--	--	--	--	--	--
ENSG00000111077	TNS2	tensin_2	-0.47263	0.005017	0.036218	--	--	--	--	--	--
ENSG00000111252	SH2B3	SH2B_adaptor_protein_3	0.54331	4.17e-05	0.00094186	--	--	--	--	--	--
ENSG00000111275	ALDH2	aldehyde_dehydrogenase_2_family_(mitochondrial)	0.59981	5.53e-05	0.0011652	--	--	--	--	--	--
ENSG00000111664	GNB3	guanine_nucleotide_binding_protein_(G_protein)_beta_polypeptide_3	0.4553	0.0077652	0.049271	--	--	--	--	--	--
ENSG00000111711	GOLT1B	golgi_transport_1B	0.32269	0.0013288	0.0139	--	--	--	--	--	--
ENSG00000111802	TDP2	tyrosyl-DNA_phosphodiesterase_2	0.45181	2.33e-05	0.00057302	--	--	--	--	--	--
ENSG00000111832	RWDD1	RWD_domain_containing_1	0.34744	0.0057595	0.03992	--	--	--	--	--	--
ENSG00000112078	KCTD20	potassium_channel_tetramerization_domain_containing_20	-0.36375	0.00030412	0.0045898	--	--	--	--	--	--
ENSG00000112139	MDGA1	MAM_domain_containing_glycosylphosphatidylinositol_anchor_1	0.6572	0.0018857	0.018079	--	--	--	--	--	--
ENSG00000112149	CD83	CD83_molecule	-0.79527	1.53e-08	1.02e-06	--	--	--	--	--	--
ENSG00000112306	RPS12	ribosomal_protein_S12	0.45811	0.00037707	0.0053982	--	--	--	--	--	--
ENSG00000112531	QKI	QKI_KH_domain_containing_RNA_binding	-0.27057	0.0032978	0.0269	--	--	--	--	--	--
ENSG00000112576	CCND3	cyclin_D3	0.30464	0.00026531	0.0041393	--	--	--	--	--	--
ENSG00000112578	BYSL	bystin_like	0.58047	3.69e-09	2.79e-07	--	--	--	--	--	--
ENSG00000112972	HMGCS1	3-hydroxy-3-methylglutaryl-CoA_synthase_1	0.4648	9.66e-07	3.99e-05	--	--	--	--	--	--
ENSG00000112984	KIF20A	kinesin_family_member_20A	-0.4589	2.92e-06	0.00010361	--	--	--	--	--	--
ENSG00000113108	APBB3	amyloid_beta_(A4)_precursor_protein-binding_family_B_member_3	-0.51451	0.001465	0.014938	--	--	--	--	--	--
ENSG00000113163	COL4A3BP	collagen_type_IV_alpha_3_(Goodpasture_antigen)_binding_protein	-0.50891	1.23e-05	0.00034544	--	--	--	--	--	--
ENSG00000113504	SLC12A7	solute_carrier_family_12_(potassium/chloride_transporter)_member_7	-0.43327	1.88e-05	0.0004784	--	--	--	--	--	--
ENSG00000113721	PDGFRB	platelet-derived_growth_factor_receptor_beta_polypeptide	-0.43348	0.00052063	0.006922	--	--	--	--	--	--
ENSG00000114268	PFKFB4	6-phosphofructo-2-kinase/fructose-26-biphosphatase_4	-0.40056	0.0026405	0.02294	--	--	--	--	--	--
ENSG00000114270	COL7A1	collagen_type_VII_alpha_1	-0.29046	0.00095939	0.011034	--	--	--	--	--	--
ENSG00000114346	ECT2	epithelial_cell_transforming_2	-0.32843	0.00035792	0.0052063	--	--	--	--	--	--
ENSG00000114573	ATP6V1A	ATPase_H+_transporting_lysosomal_70kDa_V1_subunit_A	-0.39579	0.00010561	0.0019708	--	--	--	--	--	--
ENSG00000114742	WDR48	WD_repeat_domain_48	-0.33982	0.0011636	0.012687	--	--	--	--	--	--
ENSG00000114861	FOXP1	forkhead_box_P1	-0.36352	0.005156	0.036845	--	--	--	--	--	--
ENSG00000114942	EEF1B2	eukaryotic_translation_elongation_factor_1_beta_2	0.34502	0.0012997	0.013749	--	--	--	--	--	--
ENSG00000114999	TTL	tubulin_tyrosine_ligase	0.3307	0.00037355	0.0053749	--	--	--	--	--	--
ENSG00000115233	PSMD14	proteasome_26S_subunit_non-ATPase_14	0.32093	0.0010714	0.011931	--	--	--	--	--	--
ENSG00000115252	PDE1A	phosphodiesterase_1A	-0.40954	0.0027545	0.023624	--	--	--	--	--	--
ENSG00000115339	GALNT3	polypeptide_N-acetylgalactosaminyltransferase_3	0.5629	0.00077878	0.009489	--	--	--	--	--	--
ENSG00000115514	TXNDC9	thioredoxin_domain_containing_9	0.43451	0.00053644	0.0070712	--	--	--	--	--	--
ENSG00000115760	BIRC6	baculoviral_IAP_repeat_containing_6	-0.31516	0.00701	0.045714	--	--	--	--	--	--
ENSG00000115875	SRSF7	serine/arginine-rich_splicing_factor_7	0.2515	0.0033316	0.027106	--	--	--	--	--	--
ENSG00000115884	SDC1	syndecan_1	0.32537	0.0050856	0.036506	--	--	--	--	--	--
ENSG00000115902	SLC1A4	solute_carrier_family_1_(glutamate/neutral_amino_acid_transporter)_member_4	0.40916	7.16e-05	0.0014301	--	--	--	--	--	--
ENSG00000115919	KYNU	kynureninase	-0.28013	0.0027546	0.023624	--	--	--	--	--	--
ENSG00000116001	TIA1	TIA1_cytotoxic_granule-associated_RNA_binding_protein	-0.2894	0.007109	0.046157	--	--	--	--	--	--
ENSG00000116016	EPAS1	endothelial_PAS_domain_protein_1	-0.61407	5.59e-10	5.1e-08	--	--	--	--	--	--
ENSG00000116212	LRRC42	leucine_rich_repeat_containing_42	0.57037	1.32e-05	0.00036376	--	--	--	--	--	--
ENSG00000116251	RPL22	ribosomal_protein_L22	0.33063	0.0066141	0.04416	--	--	--	--	--	--
ENSG00000116260	QSOX1	quiescin_sulfhydryl_oxidase_1	0.35424	3.29e-05	0.00077223	--	--	--	--	--	--
ENSG00000116455	WDR77	WD_repeat_domain_77	0.34401	0.0041687	0.031834	--	--	--	--	--	--
ENSG00000116604	MEF2D	myocyte_enhancer_factor_2D	-0.40245	0.00011102	0.0020528	--	--	--	--	--	--
ENSG00000116691	MIIP	migration_and_invasion_inhibitory_protein	0.41442	0.00053687	0.0070712	--	--	--	--	--	--
ENSG00000116701	NCF2	neutrophil_cytosolic_factor_2	0.68596	4.8e-05	0.0010403	--	--	--	--	--	--
ENSG00000116898	MRPS15	mitochondrial_ribosomal_protein_S15	0.41174	0.00033304	0.0049176	--	--	--	--	--	--
ENSG00000116922	C1orf109	chromosome_1_open_reading_frame_109	0.31188	0.002126	0.019785	--	--	--	--	--	--
ENSG00000117228	GBP1	guanylate_binding_protein_1_interferon-inducible	-0.76529	2.82e-05	0.00067453	--	--	--	--	--	--
ENSG00000117318	ID3	inhibitor_of_DNA_binding_3_dominant_negative_helix-loop-helix_protein	-0.30106	0.0012472	0.01335	--	--	--	--	--	--
ENSG00000117407	ARTN	artemin	0.62945	0.003519	0.028286	--	--	--	--	--	--
ENSG00000117410	ATP6V0B	ATPase_H+_transporting_lysosomal_21kDa_V0_subunit_b	0.41897	0.00023724	0.0037803	--	--	--	--	--	--
ENSG00000117592	PRDX6	peroxiredoxin_6	0.31024	0.0011534	0.012623	--	--	--	--	--	--
ENSG00000117650	NEK2	NIMA-related_kinase_2	-0.34119	0.0024774	0.021898	--	--	--	--	--	--
ENSG00000117724	CENPF	centromere_protein_F	-0.45574	1.29e-06	5.14e-05	--	--	--	--	--	--
ENSG00000117748	RPA2	replication_protein_A2	0.35764	0.00075488	0.0092422	--	--	--	--	--	--
ENSG00000117758	STX12	syntaxin_12	-0.40556	0.003285	0.02683	--	--	--	--	--	--
ENSG00000118193	KIF14	kinesin_family_member_14	-0.38954	0.00053195	0.0070284	--	--	--	--	--	--
ENSG00000118217	ATF6	activating_transcription_factor_6	-0.28646	0.0020213	0.01907	--	--	--	--	--	--
ENSG00000118263	KLF7	Kruppel-like_factor_7_(ubiquitous)	-0.48533	0.00017307	0.0029766	--	--	--	--	--	--
ENSG00000118418	HMGN3	high_mobility_group_nucleosomal_binding_domain_3	0.38953	0.0068156	0.044862	--	--	--	--	--	--
ENSG00000118680	MYL12B	myosin_light_chain_12B	0.33407	0.0016653	0.016554	--	--	--	--	--	--
ENSG00000118707	TGIF2	TGFB-induced_factor_homeobox_2	-0.74215	2.97e-09	2.29e-07	--	--	--	--	--	--
ENSG00000119185	ITGB1BP1	integrin_subunit_beta_1_binding_protein_1	0.43679	0.00030443	0.0045898	--	--	--	--	--	--
ENSG00000119403	PHF19	PHD_finger_protein_19	-0.22693	0.0070687	0.045956	--	--	--	--	--	--
ENSG00000119559	C19orf25	chromosome_19_open_reading_frame_25	0.33011	0.0070253	0.045763	--	--	--	--	--	--
ENSG00000119669	IRF2BPL	interferon_regulatory_factor_2_binding_protein-like	-0.59515	1.43e-06	5.6e-05	--	--	--	--	--	--
ENSG00000119705	SLIRP	SRA_stem-loop_interacting_RNA_binding_protein	0.45728	0.0014872	0.015103	--	--	--	--	--	--
ENSG00000120647	CCDC77	coiled-coil_domain_containing_77	0.34633	0.0051085	0.036602	--	--	--	--	--	--
ENSG00000120699	EXOSC8	exosome_component_8	0.33964	0.0021537	0.019984	--	--	--	--	--	--
ENSG00000121060	TRIM25	tripartite_motif_containing_25	-0.27248	0.0067278	0.044601	--	--	--	--	--	--
ENSG00000121152	NCAPH	non-SMC_condensin_I_complex_subunit_H	-0.3902	0.00027166	0.0042171	--	--	--	--	--	--
ENSG00000121579	NAA50	N(alpha)-acetyltransferase_50_NatE_catalytic_subunit	0.26136	0.0051106	0.036602	--	--	--	--	--	--
ENSG00000121671	CRY2	cryptochrome_circadian_clock_2	-0.67556	5.04e-05	0.0010855	--	--	--	--	--	--
ENSG00000121691	CAT	catalase	0.3419	0.0023626	0.021268	--	--	--	--	--	--
ENSG00000121766	ZCCHC17	zinc_finger_CCHC_domain_containing_17	0.44569	0.0013848	0.01431	--	--	--	--	--	--
ENSG00000121957	GPSM2	G-protein_signaling_modulator_2	-0.46933	2.74e-05	0.00065793	--	--	--	--	--	--
ENSG00000122026	RPL21	ribosomal_protein_L21	0.40901	0.001258	0.013431	--	--	--	--	--	--
ENSG00000122406	RPL5	ribosomal_protein_L5	0.30949	0.0023728	0.021319	--	--	--	--	--	--
ENSG00000122483	CCDC18	coiled-coil_domain_containing_18	-0.44577	0.0017965	0.017501	--	--	--	--	--	--
ENSG00000122591	FAM126A	family_with_sequence_similarity_126_member_A	-0.47547	4.5e-06	0.00014921	--	--	--	--	--	--
ENSG00000122644	ARL4A	ADP_ribosylation_factor_like_GTPase_4A	-0.58014	4.72e-07	2.08e-05	--	--	--	--	--	--
ENSG00000123080	CDKN2C	cyclin-dependent_kinase_inhibitor_2C_(p18_inhibits_CDK4)	-0.44687	0.0003223	0.0047884	--	--	--	--	--	--
ENSG00000123094	RASSF8	Ras_association_(RalGDS/AF-6)_domain_family_(N-terminal)_member_8	-0.4363	5.61e-05	0.0011737	--	--	--	--	--	--
ENSG00000123146	ADGRE5	adhesion_G_protein-coupled_receptor_E5	-0.33122	4.49e-05	0.00099208	--	--	--	--	--	--
ENSG00000123240	OPTN	optineurin	-0.43458	0.00012867	0.0023348	--	--	--	--	--	--
ENSG00000123349	PFDN5	prefoldin_subunit_5	0.37598	0.005732	0.039773	--	--	--	--	--	--
ENSG00000123473	STIL	SCL/TAL1_interrupting_locus	-0.33779	0.0018223	0.017658	--	--	--	--	--	--
ENSG00000123485	HJURP	Holliday_junction_recognition_protein	-0.42492	1.38e-05	0.00037212	--	--	--	--	--	--
ENSG00000123545	NDUFAF4	NADH:ubiquinone_oxidoreductase_complex_assembly_factor_4	0.42768	0.00066979	0.0084199	--	--	--	--	--	--
ENSG00000123870	ZNF137P	zinc_finger_protein_137_pseudogene	-0.64204	0.0021181	0.019754	--	--	--	--	--	--
ENSG00000124145	SDC4	syndecan_4	-0.5677	9.24e-08	5.09e-06	--	--	--	--	--	--
ENSG00000124181	PLCG1	phospholipase_C_gamma_1	0.28857	0.0036683	0.029079	--	--	--	--	--	--
ENSG00000124486	USP9X	ubiquitin_specific_peptidase_9_X-linked	-0.47937	6.02e-06	0.00019328	--	--	--	--	--	--
ENSG00000124508	BTN2A2	butyrophilin_subfamily_2_member_A2	-0.69142	8.01e-05	0.0015598	--	--	--	--	--	--
ENSG00000124549	BTN2A3P	butyrophilin_subfamily_2_member_A3_pseudogene	-0.51306	0.0078154	0.049442	--	--	--	--	--	--
ENSG00000124588	NQO2	NAD(P)H_dehydrogenase_quinone_2	0.39726	0.00095217	0.010969	--	--	--	--	--	--
ENSG00000124782	RREB1	ras_responsive_element_binding_protein_1	-0.34727	0.0037597	0.029524	--	--	--	--	--	--
ENSG00000124802	EEF1E1	eukaryotic_translation_elongation_factor_1_epsilon_1	0.63132	0.00030505	0.0045898	--	--	--	--	--	--
ENSG00000124813	RUNX2	runt-related_transcription_factor_2	-0.67879	8.19e-06	0.00024851	--	--	--	--	--	--
ENSG00000124831	LRRFIP1	leucine_rich_repeat_(in_FLII)_interacting_protein_1	0.24364	0.0077935	0.049372	--	--	--	--	--	--
ENSG00000124882	EREG	epiregulin	0.73149	1.61e-05	0.00042314	--	--	--	--	--	--
ENSG00000125458	NT5C	5'_3'-nucleotidase_cytosolic	0.43119	0.0068759	0.045118	--	--	--	--	--	--
ENSG00000125611	CHCHD5	coiled-coil-helix-coiled-coil-helix_domain_containing_5	0.50705	0.0030264	0.025259	--	--	--	--	--	--
ENSG00000125657	TNFSF9	tumor_necrosis_factor_superfamily_member_9	0.54764	0.0006638	0.0083778	--	--	--	--	--	--
ENSG00000125772	GPCPD1	glycerophosphocholine_phosphodiesterase_1	-0.49969	0.00016283	0.0028446	--	--	--	--	--	--
ENSG00000125826	RBCK1	RanBP-type_and_C3HC4-type_zinc_finger_containing_1	0.31773	0.0019129	0.018243	--	--	--	--	--	--
ENSG00000125835	SNRPB	small_nuclear_ribonucleoprotein_polypeptides_B_and_B1	0.34377	0.0010059	0.011412	--	--	--	--	--	--
ENSG00000125995	ROMO1	reactive_oxygen_species_modulator_1	0.54973	0.00068424	0.0085591	--	--	--	--	--	--
ENSG00000126001	CEP250	centrosomal_protein_250kDa	-0.5065	6.45e-06	0.00020548	--	--	--	--	--	--
ENSG00000126267	COX6B1	cytochrome_c_oxidase_subunit_VIb_polypeptide_1_(ubiquitous)	0.53427	0.00014	0.0025047	--	--	--	--	--	--
ENSG00000126432	PRDX5	peroxiredoxin_5	0.38569	0.0028078	0.02395	--	--	--	--	--	--
ENSG00000126561	STAT5A	signal_transducer_and_activator_of_transcription_5A	-0.5001	0.00019168	0.003199	--	--	--	--	--	--
ENSG00000126705	AHDC1	AT-hook_DNA_binding_motif_containing_1	-0.63339	1.41e-05	0.00037903	--	--	--	--	--	--
ENSG00000126749	EMG1	EMG1_N1-specific_pseudouridine_methyltransferase	0.43595	0.0019435	0.018465	--	--	--	--	--	--
ENSG00000126778	SIX1	SIX_homeobox_1	0.5155	0.0032244	0.02654	--	--	--	--	--	--
ENSG00000126787	DLGAP5	discs_large_(Drosophila)_homolog-associated_protein_5	-0.30756	0.0032344	0.026573	--	--	--	--	--	--
ENSG00000126870	WDR60	WD_repeat_domain_60	-0.42338	0.0076107	0.04851	--	--	--	--	--	--
ENSG00000126890	CTAG2	cancer/testis_antigen_2	0.58322	0.001211	0.013084	--	--	--	--	--	--
ENSG00000127124	HIVEP3	human_immunodeficiency_virus_type_I_enhancer_binding_protein_3	-0.65932	0.00011159	0.0020572	--	--	--	--	--	--
ENSG00000127184	COX7C	cytochrome_c_oxidase_subunit_VIIc	0.49746	0.00037972	0.00543	--	--	--	--	--	--
ENSG00000127666	TICAM1	toll-like_receptor_adaptor_molecule_1	-0.38961	0.00016599	0.0028881	--	--	--	--	--	--
ENSG00000127837	AAMP	angio_associated_migratory_cell_protein	0.38077	0.00015431	0.0027109	--	--	--	--	--	--
ENSG00000127922	SHFM1	split_hand/foot_malformation_(ectrodactyly)_type_1	0.53118	0.00070697	0.0087742	--	--	--	--	--	--
ENSG00000128039	SRD5A3	steroid_5_alpha-reductase_3	0.64694	0.0005204	0.006922	--	--	--	--	--	--
ENSG00000128245	YWHAH	tyrosine_3-monooxygenase/tryptophan_5-monooxygenase_activation_protein_eta	0.30999	0.0018308	0.017699	--	--	--	--	--	--
ENSG00000128311	TST	thiosulfate_sulfurtransferase_(rhodanese)	0.64831	4.69e-05	0.0010278	--	--	--	--	--	--
ENSG00000128487	SPECC1	sperm_antigen_with_calponin_homology_and_coiled-coil_domains_1	-0.41638	1.91e-05	0.00048461	--	--	--	--	--	--
ENSG00000128510	CPA4	carboxypeptidase_A4	0.53827	0.00083784	0.0099973	--	--	--	--	--	--
ENSG00000129055	ANAPC13	anaphase_promoting_complex_subunit_13	-0.36571	0.005929	0.040739	--	--	--	--	--	--
ENSG00000129071	MBD4	methyl-CpG_binding_domain_4_DNA_glycosylase	0.28633	0.007001	0.045679	--	--	--	--	--	--
ENSG00000129158	SERGEF	secretion_regulating_guanine_nucleotide_exchange_factor	0.60673	0.0029743	0.025001	--	--	--	--	--	--
ENSG00000129235	TXNDC17	thioredoxin_domain_containing_17	0.57111	0.00059651	0.007697	--	--	--	--	--	--
ENSG00000130204	TOMM40	translocase_of_outer_mitochondrial_membrane_40_homolog_(yeast)	0.34503	0.00018337	0.003105	--	--	--	--	--	--
ENSG00000130332	LSM7	LSM7_homolog_U6_small_nuclear_RNA_and_mRNA_degradation_associated	0.51053	0.000221	0.0035754	--	--	--	--	--	--
ENSG00000130382	MLLT1	myeloid/lymphoid_or_mixed-lineage_leukemia;_translocated_to_1	-0.24096	0.0066397	0.044279	--	--	--	--	--	--
ENSG00000130544	ZNF557	zinc_finger_protein_557	-0.39985	0.0058776	0.040495	--	--	--	--	--	--
ENSG00000130702	LAMA5	laminin_subunit_alpha_5	-0.33684	0.0033523	0.027239	--	--	--	--	--	--
ENSG00000130706	ADRM1	adhesion_regulating_molecule_1	0.32735	0.0031109	0.025821	--	--	--	--	--	--
ENSG00000130748	TMEM160	transmembrane_protein_160	0.49514	0.0027597	0.023651	--	--	--	--	--	--
ENSG00000130751	NPAS1	neuronal_PAS_domain_protein_1	0.75231	0.00046689	0.0063815	--	--	--	--	--	--
ENSG00000130787	HIP1R	huntingtin_interacting_protein_1_related	0.38786	0.003595	0.028702	--	--	--	--	--	--
ENSG00000130826	DKC1	dyskeratosis_congenita_1_dyskerin	0.25003	0.0060126	0.04109	--	--	--	--	--	--
ENSG00000130940	CASZ1	castor_zinc_finger_1	-0.54941	0.0059465	0.040792	--	--	--	--	--	--
ENSG00000131149	GSE1	Gse1_coiled-coil_protein	-0.55295	1.26e-05	0.00035038	--	--	--	--	--	--
ENSG00000131323	TRAF3	TNF_receptor_associated_factor_3	-0.41016	0.00017495	0.0029947	--	--	--	--	--	--
ENSG00000131351	HAUS8	HAUS_augmin_like_complex_subunit_8	0.35634	0.0074338	0.047677	--	--	--	--	--	--
ENSG00000131368	MRPS25	mitochondrial_ribosomal_protein_S25	0.33243	0.0069208	0.045273	--	--	--	--	--	--
ENSG00000131370	SH3BP5	SH3-domain_binding_protein_5_(BTK-associated)	-0.39079	0.0066441	0.044285	--	--	--	--	--	--
ENSG00000131669	NINJ1	ninjurin_1	-0.4104	0.00025621	0.0040319	--	--	--	--	--	--
ENSG00000131747	TOP2A	topoisomerase_(DNA)_II_alpha	-0.64084	1.38e-12	1.95e-10	--	--	--	--	--	--
ENSG00000131759	RARA	retinoic_acid_receptor_alpha	-0.33248	0.0030046	0.025172	--	--	--	--	--	--
ENSG00000131773	KHDRBS3	KH_domain_containing_RNA_binding_signal_transduction_associated_3	0.50087	0.0017827	0.01742	--	--	--	--	--	--
ENSG00000131941	RHPN2	rhophilin_Rho_GTPase_binding_protein_2	0.44975	0.00043369	0.0059988	--	--	--	--	--	--
ENSG00000132471	WBP2	WW_domain_binding_protein_2	-0.31441	0.00028931	0.0044001	--	--	--	--	--	--
ENSG00000132481	TRIM47	tripartite_motif_containing_47	-0.53523	9.44e-07	3.91e-05	--	--	--	--	--	--
ENSG00000132549	VPS13B	vacuolar_protein_sorting_13_homolog_B_(yeast)	-0.44045	0.002724	0.023434	--	--	--	--	--	--
ENSG00000132603	NIP7	NIP7_nucleolar_pre-rRNA_processing_protein	0.32737	0.0023732	0.021319	--	--	--	--	--	--
ENSG00000132661	NXT1	nuclear_transport_factor_2-like_export_factor_1	0.4421	0.00093399	0.010799	--	--	--	--	--	--
ENSG00000132676	DAP3	death_associated_protein_3	0.2956	0.0010548	0.011767	--	--	--	--	--	--
ENSG00000132768	DPH2	DPH2_homolog	0.29417	0.0015006	0.01519	--	--	--	--	--	--
ENSG00000132819	RBM38	RNA_binding_motif_protein_38	0.33385	0.0041273	0.031632	--	--	--	--	--	--
ENSG00000132963	POMP	proteasome_maturation_protein	0.5561	8.02e-06	0.00024643	--	--	--	--	--	--
ENSG00000133265	HSPBP1	HSPA_(heat_shock_70kDa)_binding_protein_cytoplasmic_cochaperone_1	0.30753	0.0025125	0.022146	--	--	--	--	--	--
ENSG00000133316	WDR74	WD_repeat_domain_74	0.39747	0.00047542	0.0064701	--	--	--	--	--	--
ENSG00000133318	RTN3	reticulon_3	0.23401	0.007569	0.048341	--	--	--	--	--	--
ENSG00000133401	PDZD2	PDZ_domain_containing_2	-0.5275	0.0036844	0.029169	--	--	--	--	--	--
ENSG00000133773	CCDC59	coiled-coil_domain_containing_59	0.35337	0.0011449	0.012551	--	--	--	--	--	--
ENSG00000134108	ARL8B	ADP_ribosylation_factor_like_GTPase_8B	-0.25123	0.0044786	0.033376	--	--	--	--	--	--
ENSG00000134215	VAV3	vav_guanine_nucleotide_exchange_factor_3	-0.84535	1.07e-05	0.00030452	--	--	--	--	--	--
ENSG00000134222	PSRC1	proline/serine-rich_coiled-coil_1	-0.3934	0.0053828	0.038057	--	--	--	--	--	--
ENSG00000134248	LAMTOR5	late_endosomal/lysosomal_adaptor_MAPK_and_MTOR_activator_5	0.41916	0.0064558	0.043394	--	--	--	--	--	--
ENSG00000134250	NOTCH2	notch_2	-0.29842	0.0034703	0.027948	--	--	--	--	--	--
ENSG00000134262	AP4B1	adaptor_related_protein_complex_4_beta_1_subunit	0.44036	0.0022139	0.020335	--	--	--	--	--	--
ENSG00000134313	KIDINS220	kinase_D-interacting_substrate_220kDa	-0.31771	0.0052448	0.037353	--	--	--	--	--	--
ENSG00000134352	IL6ST	interleukin_6_signal_transducer	-0.52645	5.06e-08	2.98e-06	--	--	--	--	--	--
ENSG00000134369	NAV1	neuron_navigator_1	-0.38945	0.0023149	0.020953	--	--	--	--	--	--
ENSG00000134375	TIMM17A	translocase_of_inner_mitochondrial_membrane_17_homolog_A_(yeast)	0.50837	6.71e-05	0.0013621	--	--	--	--	--	--
ENSG00000134508	CABLES1	Cdk5_and_Abl_enzyme_substrate_1	-0.403	0.00018765	0.0031462	--	--	--	--	--	--
ENSG00000134574	DDB2	damage-specific_DNA_binding_protein_2	-0.39099	0.00022946	0.0036935	--	--	--	--	--	--
ENSG00000134690	CDCA8	cell_division_cycle_associated_8	-0.27626	0.0049559	0.035862	--	--	--	--	--	--
ENSG00000134809	TIMM10	translocase_of_inner_mitochondrial_membrane_10_homolog_(yeast)	0.57831	0.00024536	0.0038853	--	--	--	--	--	--
ENSG00000134954	ETS1	v-ets_avian_erythroblastosis_virus_E26_oncogene_homolog_1	-0.3621	0.00015057	0.002665	--	--	--	--	--	--
ENSG00000135046	ANXA1	annexin_A1	0.24499	0.0032338	0.026573	--	--	--	--	--	--
ENSG00000135185	TMEM243	transmembrane_protein_243	0.45523	0.00049376	0.0066415	--	--	--	--	--	--
ENSG00000135473	PAN2	PAN2_poly(A)_specific_ribonuclease_subunit	-0.38181	0.0048138	0.03505	--	--	--	--	--	--
ENSG00000135476	ESPL1	extra_spindle_pole_bodies_like_1_separase	-0.40796	0.003964	0.030658	--	--	--	--	--	--
ENSG00000135709	KIAA0513	KIAA0513	-0.78494	0.0001129	0.0020754	--	--	--	--	--	--
ENSG00000135750	KCNK1	potassium_channel_two_pore_domain_subfamily_K_member_1	0.35455	0.00036917	0.0053393	--	--	--	--	--	--
ENSG00000135821	GLUL	glutamate-ammonia_ligase	0.31679	0.00055005	0.0071992	--	--	--	--	--	--
ENSG00000135926	TMBIM1	transmembrane_BAX_inhibitor_motif_containing_1	0.25841	0.0020906	0.019555	--	--	--	--	--	--
ENSG00000136048	DRAM1	DNA_damage_regulated_autophagy_modulator_1	-0.49402	1.62e-07	8.29e-06	--	--	--	--	--	--
ENSG00000136108	CKAP2	cytoskeleton_associated_protein_2	-0.26419	0.0069409	0.045357	--	--	--	--	--	--
ENSG00000136193	SCRN1	secernin_1	-0.30233	0.00088155	0.010306	--	--	--	--	--	--
ENSG00000136205	TNS3	tensin_3	-0.49671	5e-06	0.00016252	--	--	--	--	--	--
ENSG00000136240	KDELR2	KDEL_endoplasmic_reticulum_protein_retention_receptor_2	0.25713	0.0053422	0.037897	--	--	--	--	--	--
ENSG00000136270	TBRG4	transforming_growth_factor_beta_regulator_4	0.29754	0.00034752	0.00509	--	--	--	--	--	--
ENSG00000136280	CCM2	cerebral_cavernous_malformation_2	0.35393	0.0045482	0.033756	--	--	--	--	--	--
ENSG00000136718	IMP4	IMP4_homolog_U3_small_nucleolar_ribonucleoprotein	0.30269	0.0018237	0.017658	--	--	--	--	--	--
ENSG00000136856	SLC2A8	solute_carrier_family_2_(facilitated_glucose_transporter)_member_8	0.3871	0.0044255	0.033137	--	--	--	--	--	--
ENSG00000136935	GOLGA1	golgin_A1	-0.32918	0.0043777	0.032895	--	--	--	--	--	--
ENSG00000136940	PDCL	phosducin_like	0.36909	0.0035863	0.028663	--	--	--	--	--	--
ENSG00000136950	ARPC5L	actin_related_protein_2/3_complex_subunit_5-like	0.37368	0.0006755	0.0084748	--	--	--	--	--	--
ENSG00000137075	RNF38	ring_finger_protein_38	0.53163	4.81e-05	0.0010403	--	--	--	--	--	--
ENSG00000137145	DENND4C	DENN/MADD_domain_containing_4C	-0.50295	0.00086527	0.010168	--	--	--	--	--	--
ENSG00000137154	RPS6	ribosomal_protein_S6	0.3216	0.0058738	0.040491	--	--	--	--	--	--
ENSG00000137161	CNPY3	canopy_FGF_signaling_regulator_3	0.34983	0.0074644	0.047818	--	--	--	--	--	--
ENSG00000137185	ZSCAN9	zinc_finger_and_SCAN_domain_containing_9	-0.43192	0.0038388	0.029909	--	--	--	--	--	--
ENSG00000137285	TUBB2B	tubulin_beta_2B_class_IIb	0.74061	0.00041978	0.0058511	--	--	--	--	--	--
ENSG00000137337	MDC1	mediator_of_DNA_damage_checkpoint_1	-0.38979	0.0012004	0.013012	--	--	--	--	--	--
ENSG00000137692	DCUN1D5	DCN1_defective_in_cullin_neddylation_1_domain_containing_5	0.36794	0.0014297	0.01466	--	--	--	--	--	--
ENSG00000137818	RPLP1	ribosomal_protein_large_P1	0.51431	9.92e-06	0.00029253	--	--	--	--	--	--
ENSG00000138160	KIF11	kinesin_family_member_11	-0.36826	0.0004013	0.0056431	--	--	--	--	--	--
ENSG00000138180	CEP55	centrosomal_protein_55kDa	-0.26096	0.0065722	0.043967	--	--	--	--	--	--
ENSG00000138182	KIF20B	kinesin_family_member_20B	-0.37414	0.00081757	0.0098517	--	--	--	--	--	--
ENSG00000138326	RPS24	ribosomal_protein_S24	0.35015	0.0052378	0.037324	--	--	--	--	--	--
ENSG00000138413	IDH1	isocitrate_dehydrogenase_1_(NADP+)	0.52797	1.04e-09	8.95e-08	--	--	--	--	--	--
ENSG00000138660	AP1AR	adaptor_related_protein_complex_1_associated_regulatory_protein	0.39399	0.00020812	0.0034064	--	--	--	--	--	--
ENSG00000138772	ANXA3	annexin_A3	0.29029	0.0007271	0.0089801	--	--	--	--	--	--
ENSG00000138777	PPA2	pyrophosphatase_(inorganic)_2	0.34213	0.0075812	0.048395	--	--	--	--	--	--
ENSG00000138778	CENPE	centromere_protein_E	-0.32053	0.0039765	0.030736	--	--	--	--	--	--
ENSG00000138944	KIAA1644	KIAA1644	-0.36524	0.00069479	0.0086484	--	--	--	--	--	--
ENSG00000139083	ETV6	ets_variant_6	-0.42067	0.004873	0.03536	--	--	--	--	--	--
ENSG00000139318	DUSP6	dual_specificity_phosphatase_6	-0.49915	0.0059719	0.040856	--	--	--	--	--	--
ENSG00000139637	C12orf10	chromosome_12_open_reading_frame_10	0.32901	0.0043709	0.032892	--	--	--	--	--	--
ENSG00000140264	SERF2	small_EDRK-rich_factor_2	0.52711	0.00030473	0.0045898	--	--	--	--	--	--
ENSG00000140365	COMMD4	COMM_domain_containing_4	0.40177	0.0036017	0.028732	--	--	--	--	--	--
ENSG00000140451	PIF1	PIF1_5'-to-3'_DNA_helicase	-0.5804	9.94e-06	0.0002926	--	--	--	--	--	--
ENSG00000140526	ABHD2	abhydrolase_domain_containing_2	-0.52044	3.49e-06	0.00012016	--	--	--	--	--	--
ENSG00000140534	TICRR	TOPBP1-interacting_checkpoint_and_replication_regulator	-0.39428	0.0068199	0.044867	--	--	--	--	--	--
ENSG00000140563	MCTP2	multiple_C2_domains_transmembrane_2	-0.51999	1.21e-06	4.86e-05	--	--	--	--	--	--
ENSG00000140859	KIFC3	kinesin_family_member_C3	-0.24779	0.0038801	0.030083	--	--	--	--	--	--
ENSG00000140948	ZCCHC14	zinc_finger_CCHC_domain_containing_14	-0.30547	0.0051255	0.036668	--	--	--	--	--	--
ENSG00000140988	RPS2	ribosomal_protein_S2	0.32796	0.0035358	0.028349	--	--	--	--	--	--
ENSG00000141298	SSH2	slingshot_protein_phosphatase_2	-0.41281	0.0019294	0.018346	--	--	--	--	--	--
ENSG00000141378	PTRH2	peptidyl-tRNA_hydrolase_2	0.41302	0.0012199	0.013146	--	--	--	--	--	--
ENSG00000141429	GALNT1	polypeptide_N-acetylgalactosaminyltransferase_1	0.23604	0.0064712	0.043436	--	--	--	--	--	--
ENSG00000141510	TP53	tumor_protein_p53	-0.36745	0.0002028	0.003345	--	--	--	--	--	--
ENSG00000141564	RPTOR	regulatory_associated_protein_of_MTOR_complex_1	-0.28659	0.00735	0.047204	--	--	--	--	--	--
ENSG00000141750	STAC2	SH3_and_cysteine_rich_domain_2	-0.46283	1.02e-05	0.0002981	--	--	--	--	--	--
ENSG00000141905	NFIC	nuclear_factor_I/C_(CCAAT-binding_transcription_factor)	-0.42371	1.65e-05	0.00042995	--	--	--	--	--	--
ENSG00000142168	SOD1	superoxide_dismutase_1_soluble	0.52226	1.57e-05	0.00041634	--	--	--	--	--	--
ENSG00000142186	SCYL1	SCY1-like_kinase-like_1	0.26487	0.0029431	0.024804	--	--	--	--	--	--
ENSG00000142279	WTIP	Wilms_tumor_1_interacting_protein	0.4611	0.0046432	0.034232	--	--	--	--	--	--
ENSG00000142534	RPS11	ribosomal_protein_S11	0.48467	0.00025782	0.0040473	--	--	--	--	--	--
ENSG00000142552	RCN3	reticulocalbin_3	0.44674	0.00011156	0.0020572	--	--	--	--	--	--
ENSG00000142657	PGD	phosphogluconate_dehydrogenase	0.39228	2.25e-06	8.29e-05	--	--	--	--	--	--
ENSG00000142937	RPS8	ribosomal_protein_S8	0.38729	0.0022512	0.020547	--	--	--	--	--	--
ENSG00000142961	MOB3C	MOB_kinase_activator_3C	0.53337	0.0022232	0.02039	--	--	--	--	--	--
ENSG00000143106	PSMA5	proteasome_subunit_alpha_5	0.38134	0.00040407	0.0056695	--	--	--	--	--	--
ENSG00000143147	GPR161	G_protein-coupled_receptor_161	0.32513	0.0057112	0.039735	--	--	--	--	--	--
ENSG00000143384	MCL1	myeloid_cell_leukemia_1	-0.48378	1.07e-09	9.14e-08	--	--	--	--	--	--
ENSG00000143393	PI4KB	phosphatidylinositol_4-kinase_catalytic_beta	-0.37558	6.41e-05	0.0013177	--	--	--	--	--	--
ENSG00000143499	SMYD2	SET_and_MYND_domain_containing_2	0.34504	0.0022998	0.020866	--	--	--	--	--	--
ENSG00000143569	UBAP2L	ubiquitin_associated_protein_2_like	-0.35699	0.00039257	0.0055686	--	--	--	--	--	--
ENSG00000143575	HAX1	HCLS1_associated_protein_X-1	0.25681	0.005901	0.04059	--	--	--	--	--	--
ENSG00000143614	GATAD2B	GATA_zinc_finger_domain_containing_2B	-0.37771	0.00018216	0.003093	--	--	--	--	--	--
ENSG00000143727	ACP1	acid_phosphatase_1_soluble	0.29023	0.0072092	0.046583	--	--	--	--	--	--
ENSG00000143772	ITPKB	inositol-trisphosphate_3-kinase_B	-0.48119	0.0030153	0.025228	--	--	--	--	--	--
ENSG00000143793	C1orf35	chromosome_1_open_reading_frame_35	0.43127	0.0040158	0.030983	--	--	--	--	--	--
ENSG00000143947	RPS27A	ribosomal_protein_S27a	0.4771	8.72e-05	0.0016682	--	--	--	--	--	--
ENSG00000143970	ASXL2	additional_sex_combs_like_2_transcriptional_regulator	-0.31321	0.0072258	0.046636	--	--	--	--	--	--
ENSG00000143971	ETAA1	Ewing_tumor-associated_antigen_1	-0.37123	0.0064994	0.043595	--	--	--	--	--	--
ENSG00000144369	FAM171B	family_with_sequence_similarity_171_member_B	0.63472	0.00023219	0.0037188	--	--	--	--	--	--
ENSG00000144713	RPL32	ribosomal_protein_L32	0.33142	0.0032384	0.026584	--	--	--	--	--	--
ENSG00000144867	SRPRB	SRP_receptor_beta_subunit	0.32738	0.0023416	0.021124	--	--	--	--	--	--
ENSG00000144891	AGTR1	angiotensin_II_receptor_type_1	0.60831	0.0051216	0.03666	--	--	--	--	--	--
ENSG00000145050	MANF	mesencephalic_astrocyte-derived_neurotrophic_factor	0.38821	0.0010119	0.011418	--	--	--	--	--	--
ENSG00000145220	LYAR	Ly1_antibody_reactive	0.34239	0.0016714	0.016588	--	--	--	--	--	--
ENSG00000145241	CENPC	centromere_protein_C	-0.45099	0.0054245	0.038267	--	--	--	--	--	--
ENSG00000145247	OCIAD2	OCIA_domain_containing_2	0.39149	0.0067202	0.044601	--	--	--	--	--	--
ENSG00000145349	CAMK2D	calcium/calmodulin-dependent_protein_kinase_II_delta	-0.46012	4.38e-05	0.00097902	--	--	--	--	--	--
ENSG00000145358	DDIT4L	DNA_damage_inducible_transcript_4_like	0.89648	3.38e-05	0.00078865	--	--	--	--	--	--
ENSG00000145386	CCNA2	cyclin_A2	-0.29465	0.0016357	0.01635	--	--	--	--	--	--
ENSG00000145506	NKD2	naked_cuticle_homolog_2_(Drosophila)	-0.64946	0.0021403	0.019903	--	--	--	--	--	--
ENSG00000145703	IQGAP2	IQ_motif_containing_GTPase_activating_protein_2	-0.49133	0.0036675	0.029079	--	--	--	--	--	--
ENSG00000145741	BTF3	basic_transcription_factor_3	0.32064	0.003102	0.025817	--	--	--	--	--	--
ENSG00000145911	N4BP3	NEDD4_binding_protein_3	-0.88539	6.87e-10	6.09e-08	--	--	--	--	--	--
ENSG00000145919	BOD1	biorientation_of_chromosomes_in_cell_division_1	0.29877	0.0056675	0.039476	--	--	--	--	--	--
ENSG00000145990	GFOD1	glucose-fructose_oxidoreductase_domain_containing_1	0.44172	0.0017457	0.017099	--	--	--	--	--	--
ENSG00000146112	PPP1R18	protein_phosphatase_1_regulatory_subunit_18	-0.34816	0.0039289	0.030424	--	--	--	--	--	--
ENSG00000146232	NFKBIE	nuclear_factor_of_kappa_light_polypeptide_gene_enhancer_in_B-cells_inhibitor_epsilon	-1.0997	3.28e-11	3.58e-09	--	--	--	--	--	--
ENSG00000146282	RARS2	arginyl-tRNA_synthetase_2_mitochondrial	0.31706	0.0065394	0.043817	--	--	--	--	--	--
ENSG00000146648	EGFR	epidermal_growth_factor_receptor	-0.34273	0.0011654	0.012687	--	--	--	--	--	--
ENSG00000146776	ATXN7L1	ataxin_7-like_1	-0.46739	0.0072442	0.046666	--	--	--	--	--	--
ENSG00000146830	GIGYF1	GRB10_interacting_GYF_protein_1	-0.31939	0.0030186	0.02524	--	--	--	--	--	--
ENSG00000147174	ACRC	acidic_repeat_containing	0.54452	0.0038609	0.029991	--	--	--	--	--	--
ENSG00000147403	RPL10	ribosomal_protein_L10	0.34586	0.00010772	0.0020004	--	--	--	--	--	--
ENSG00000147408	CSGALNACT1	chondroitin_sulfate_N-acetylgalactosaminyltransferase_1	-0.47133	6.85e-06	0.00021676	--	--	--	--	--	--
ENSG00000147535	PLPP5	phospholipid_phosphatase_5	0.29586	0.0077813	0.049328	--	--	--	--	--	--
ENSG00000147852	VLDLR	very_low_density_lipoprotein_receptor	0.45402	0.0004236	0.005885	--	--	--	--	--	--
ENSG00000148175	STOM	stomatin	-0.23894	0.003689	0.029169	--	--	--	--	--	--
ENSG00000148572	NRBF2	nuclear_receptor_binding_factor_2	0.38963	0.00039895	0.0056279	--	--	--	--	--	--
ENSG00000148773	MKI67	marker_of_proliferation_Ki-67	-0.33908	0.00055112	0.0071992	--	--	--	--	--	--
ENSG00000148803	FUOM	fucose_mutarotase	0.48733	0.0037654	0.029524	--	--	--	--	--	--
ENSG00000148841	ITPRIP	inositol_145-trisphosphate_receptor_interacting_protein	-0.33038	0.0015656	0.015723	--	--	--	--	--	--
ENSG00000148908	RGS10	regulator_of_G-protein_signaling_10	0.50794	0.0021995	0.020282	--	--	--	--	--	--
ENSG00000149150	SLC43A1	solute_carrier_family_43_(amino_acid_system_L_transporter)_member_1	0.53301	0.0011408	0.012518	--	--	--	--	--	--
ENSG00000149273	RPS3	ribosomal_protein_S3	0.43134	0.00022345	0.0036059	--	--	--	--	--	--
ENSG00000149503	INCENP	inner_centromere_protein	-0.4659	0.0010103	0.011418	--	--	--	--	--	--
ENSG00000149639	SOGA1	suppressor_of_glucose_autophagy_associated_1	-0.48532	0.00010528	0.0019696	--	--	--	--	--	--
ENSG00000150907	FOXO1	forkhead_box_O1	-0.62534	0.00028701	0.0043807	--	--	--	--	--	--
ENSG00000151012	SLC7A11	solute_carrier_family_7_(anionic_amino_acid_transporter_light_chain_xc-_system)_member_11	0.40837	4.49e-06	0.00014921	--	--	--	--	--	--
ENSG00000151135	TMEM263	transmembrane_protein_263	0.27324	0.0035746	0.028588	--	--	--	--	--	--
ENSG00000151151	IPMK	inositol_polyphosphate_multikinase	-0.56962	3.62e-05	0.000839	--	--	--	--	--	--
ENSG00000151233	GXYLT1	glucoside_xylosyltransferase_1	0.4398	0.0026978	0.023325	--	--	--	--	--	--
ENSG00000151458	ANKRD50	ankyrin_repeat_domain_50	-0.38441	0.00076614	0.0093529	--	--	--	--	--	--
ENSG00000151612	ZNF827	zinc_finger_protein_827	-0.63318	8.6e-05	0.0016551	--	--	--	--	--	--
ENSG00000151623	NR3C2	nuclear_receptor_subfamily_3_group_C_member_2	-0.54125	0.0016196	0.016227	--	--	--	--	--	--
ENSG00000151883	PARP8	poly(ADP-ribose)_polymerase_family_member_8	-0.4375	4.47e-05	0.0009917	--	--	--	--	--	--
ENSG00000152104	PTPN14	protein_tyrosine_phosphatase_non-receptor_type_14	-0.2876	0.0057218	0.039745	--	--	--	--	--	--
ENSG00000152127	MGAT5	mannosyl_(alpha-16-)-glycoprotein_beta-16-N-acetyl-glucosaminyltransferase	0.37923	0.00090001	0.010457	--	--	--	--	--	--
ENSG00000152492	CCDC50	coiled-coil_domain_containing_50	-0.30223	0.000689	0.0086017	--	--	--	--	--	--
ENSG00000152518	ZFP36L2	ZFP36_ring_finger_protein-like_2	-0.28858	0.005944	0.040792	--	--	--	--	--	--
ENSG00000152601	MBNL1	muscleblind_like_splicing_regulator_1	-0.25712	0.0067252	0.044601	--	--	--	--	--	--
ENSG00000152684	PELO	pelota_homolog_(Drosophila)	0.52194	8.01e-08	4.52e-06	--	--	--	--	--	--
ENSG00000152749	GPR180	G_protein-coupled_receptor_180	0.28856	0.0069037	0.04525	--	--	--	--	--	--
ENSG00000153391	INO80C	INO80_complex_subunit_C	0.6207	0.00017015	0.0029403	--	--	--	--	--	--
ENSG00000153531	ADPRHL1	ADP-ribosylhydrolase_like_1	-0.59086	0.00074979	0.0091888	--	--	--	--	--	--
ENSG00000153898	MCOLN2	mucolipin_2	0.52037	0.0065633	0.043931	--	--	--	--	--	--
ENSG00000153982	GDPD1	glycerophosphodiester_phosphodiesterase_domain_containing_1	0.77083	0.00031679	0.004744	--	--	--	--	--	--
ENSG00000153993	SEMA3D	sema_domain_immunoglobulin_domain_(Ig)_short_basic_domain_secreted_(semaphorin)_3D	-0.5305	0.0018754	0.018021	--	--	--	--	--	--
ENSG00000154027	AK5	adenylate_kinase_5	0.61653	0.0023733	0.021319	--	--	--	--	--	--
ENSG00000154229	PRKCA	protein_kinase_C_alpha	-0.36522	3.81e-05	0.00087165	--	--	--	--	--	--
ENSG00000154240	CEP112	centrosomal_protein_112kDa	-0.63711	0.0033768	0.02737	--	--	--	--	--	--
ENSG00000154370	TRIM11	tripartite_motif_containing_11	0.40409	1.35e-05	0.00036785	--	--	--	--	--	--
ENSG00000154556	SORBS2	sorbin_and_SH3_domain_containing_2	-0.78294	8.58e-08	4.77e-06	--	--	--	--	--	--
ENSG00000154582	TCEB1	transcription_elongation_factor_B_(SIII)_polypeptide_1_(15kDa_elongin_C)	0.38107	0.0012347	0.01325	--	--	--	--	--	--
ENSG00000154639	CXADR	coxsackie_virus_and_adenovirus_receptor	-0.53176	7.99e-05	0.0015598	--	--	--	--	--	--
ENSG00000154832	CXXC1	CXXC_finger_protein_1	0.42611	6.47e-05	0.0013262	--	--	--	--	--	--
ENSG00000155760	FZD7	frizzled_class_receptor_7	0.55442	0.00020813	0.0034064	--	--	--	--	--	--
ENSG00000156030	ELMSAN1	ELM2_and_Myb/SANT-like_domain_containing_1	-0.70521	2e-07	9.94e-06	--	--	--	--	--	--
ENSG00000156076	WIF1	WNT_inhibitory_factor_1	0.56883	0.0019227	0.018309	--	--	--	--	--	--
ENSG00000156381	ANKRD9	ankyrin_repeat_domain_9	0.45785	0.0003573	0.0052049	--	--	--	--	--	--
ENSG00000156411	C14orf2	chromosome_14_open_reading_frame_2	0.44086	0.001644	0.016419	--	--	--	--	--	--
ENSG00000156510	HKDC1	hexokinase_domain_containing_1	0.63867	7.32e-05	0.0014532	--	--	--	--	--	--
ENSG00000156650	KAT6B	K(lysine)_acetyltransferase_6B	-0.43091	0.0052498	0.037368	--	--	--	--	--	--
ENSG00000156869	FRRS1	ferric-chelate_reductase_1	-0.67584	0.0007947	0.0096183	--	--	--	--	--	--
ENSG00000156876	SASS6	SAS-6_centriolar_assembly_protein	-0.38853	0.0071686	0.046419	--	--	--	--	--	--
ENSG00000156931	VPS8	VPS8_CORVET_complex_subunit	-0.44589	0.0011286	0.012411	--	--	--	--	--	--
ENSG00000156970	BUB1B	BUB1B_mitotic_checkpoint_serine/threonine_kinase	-0.40917	0.00059521	0.007688	--	--	--	--	--	--
ENSG00000157020	SEC13	SEC13_homolog_nuclear_pore_and_COPII_coat_complex_component	0.25948	0.0035431	0.028354	--	--	--	--	--	--
ENSG00000157613	CREB3L1	cAMP_responsive_element_binding_protein_3-like_1	-0.70129	1.29e-05	0.00035743	--	--	--	--	--	--
ENSG00000158050	DUSP2	dual_specificity_phosphatase_2	-0.42917	0.0032815	0.02683	--	--	--	--	--	--
ENSG00000158109	TPRG1L	tumor_protein_p63_regulated_1-like	0.31278	0.0026456	0.022969	--	--	--	--	--	--
ENSG00000158201	ABHD3	abhydrolase_domain_containing_3	0.48244	0.00023095	0.0037128	--	--	--	--	--	--
ENSG00000158825	CDA	cytidine_deaminase	0.45951	0.00019669	0.0032655	--	--	--	--	--	--
ENSG00000159023	EPB41	erythrocyte_membrane_protein_band_4.1	-0.46495	0.0010752	0.011963	--	--	--	--	--	--
ENSG00000159176	CSRP1	cysteine_and_glycine_rich_protein_1	-0.24654	0.0050523	0.03637	--	--	--	--	--	--
ENSG00000159228	CBR1	carbonyl_reductase_1	0.48969	0.00022338	0.0036059	--	--	--	--	--	--
ENSG00000159259	CHAF1B	chromatin_assembly_factor_1_subunit_B	0.32486	0.0018023	0.017544	--	--	--	--	--	--
ENSG00000159459	UBR1	ubiquitin_protein_ligase_E3_component_n-recognin_1	-0.32915	0.0043721	0.032892	--	--	--	--	--	--
ENSG00000159579	RSPRY1	ring_finger_and_SPRY_domain_containing_1	-0.51084	4.04e-05	0.00091585	--	--	--	--	--	--
ENSG00000159720	ATP6V0D1	ATPase_H+_transporting_lysosomal_38kDa_V0_subunit_d1	-0.50576	2.08e-06	7.71e-05	--	--	--	--	--	--
ENSG00000160072	ATAD3B	ATPase_family_AAA_domain_containing_3B	0.3985	1.44e-05	0.00038684	--	--	--	--	--	--
ENSG00000160214	RRP1	ribosomal_RNA_processing_1	0.35686	0.0023307	0.021041	--	--	--	--	--	--
ENSG00000160256	FAM207A	family_with_sequence_similarity_207_member_A	0.38848	0.0044051	0.033042	--	--	--	--	--	--
ENSG00000160685	ZBTB7B	zinc_finger_and_BTB_domain_containing_7B	-0.34328	0.0026371	0.02294	--	--	--	--	--	--
ENSG00000160688	FLAD1	flavin_adenine_dinucleotide_synthetase_1	0.27156	0.0056507	0.039423	--	--	--	--	--	--
ENSG00000160753	RUSC1	RUN_and_SH3_domain_containing_1	0.48881	4.64e-05	0.0010238	--	--	--	--	--	--
ENSG00000160803	UBQLN4	ubiquilin_4	0.24385	0.0072577	0.046729	--	--	--	--	--	--
ENSG00000160917	CPSF4	cleavage_and_polyadenylation_specific_factor_4	0.31107	0.0031227	0.025871	--	--	--	--	--	--
ENSG00000161016	RPL8	ribosomal_protein_L8	0.41248	0.00032505	0.0048165	--	--	--	--	--	--
ENSG00000161021	MAML1	mastermind_like_transcriptional_coactivator_1	-0.2852	0.0067322	0.044601	--	--	--	--	--	--
ENSG00000161204	ABCF3	ATP_binding_cassette_subfamily_F_member_3	0.29395	0.0034963	0.028121	--	--	--	--	--	--
ENSG00000161677	JOSD2	Josephin_domain_containing_2	0.47112	0.0077081	0.048974	--	--	--	--	--	--
ENSG00000161800	RACGAP1	Rac_GTPase_activating_protein_1	-0.33247	0.00033624	0.0049592	--	--	--	--	--	--
ENSG00000162065	TBC1D24	TBC1_domain_family_member_24	0.4155	0.00085078	0.010066	--	--	--	--	--	--
ENSG00000162104	ADCY9	adenylate_cyclase_9	-0.39879	0.0004862	0.0065769	--	--	--	--	--	--
ENSG00000162496	DHRS3	dehydrogenase/reductase_(SDR_family)_member_3	-0.45173	0.0059375	0.040775	--	--	--	--	--	--
ENSG00000162704	ARPC5	actin_related_protein_2/3_complex_subunit_5	0.33716	0.0017364	0.017021	--	--	--	--	--	--
ENSG00000162910	MRPL55	mitochondrial_ribosomal_protein_L55	0.49289	0.00012773	0.0023211	--	--	--	--	--	--
ENSG00000162929	KIAA1841	KIAA1841	0.5892	0.00023541	0.003756	--	--	--	--	--	--
ENSG00000163170	BOLA3	bolA_family_member_3	0.4251	0.0071484	0.046331	--	--	--	--	--	--
ENSG00000163435	ELF3	E74-like_factor_3_(ets_domain_transcription_factor_epithelial-specific_)	-1.2182	2.04e-08	1.31e-06	--	--	--	--	--	--
ENSG00000163513	TGFBR2	transforming_growth_factor_beta_receptor_II	-0.33037	0.0038044	0.029687	--	--	--	--	--	--
ENSG00000163535	SGOL2	shugoshin-like_2_(S._pombe)	-0.46474	5.34e-05	0.0011443	--	--	--	--	--	--
ENSG00000163734	CXCL3	chemokine_(C-X-C_motif)_ligand_3	-0.49732	5.67e-06	0.00018258	--	--	--	--	--	--
ENSG00000163781	TOPBP1	topoisomerase_(DNA)_II_binding_protein_1	-0.29525	0.0024092	0.021584	--	--	--	--	--	--
ENSG00000163808	KIF15	kinesin_family_member_15	-0.37081	0.0020973	0.019603	--	--	--	--	--	--
ENSG00000163870	TPRA1	transmembrane_protein_adipocyte_asscociated_1	-0.51461	1.64e-08	1.08e-06	--	--	--	--	--	--
ENSG00000163964	PIGX	phosphatidylinositol_glycan_anchor_biosynthesis_class_X	0.39397	0.0075998	0.048464	--	--	--	--	--	--
ENSG00000164032	H2AFZ	H2A_histone_family_member_Z	0.4912	1.37e-05	0.00037099	--	--	--	--	--	--
ENSG00000164070	HSPA4L	heat_shock_protein_family_A_(Hsp70)_member_4_like	-0.35154	0.00045713	0.0062684	--	--	--	--	--	--
ENSG00000164161	HHIP	hedgehog_interacting_protein	0.63646	0.001121	0.012343	--	--	--	--	--	--
ENSG00000164167	LSM6	LSM6_homolog_U6_small_nuclear_RNA_and_mRNA_degradation_associated	0.50416	0.0023112	0.020953	--	--	--	--	--	--
ENSG00000164182	NDUFAF2	NADH:ubiquinone_oxidoreductase_complex_assembly_factor_2	0.51589	4.74e-05	0.0010354	--	--	--	--	--	--
ENSG00000164211	STARD4	StAR_related_lipid_transfer_domain_containing_4	0.55575	1.11e-07	5.94e-06	--	--	--	--	--	--
ENSG00000164294	GPX8	glutathione_peroxidase_8_(putative)	0.38864	0.00025849	0.0040478	--	--	--	--	--	--
ENSG00000164300	SERINC5	serine_incorporator_5	0.38695	0.0060711	0.041423	--	--	--	--	--	--
ENSG00000164327	RICTOR	RPTOR_independent_companion_of_MTOR_complex_2	-0.31186	0.0015383	0.015517	--	--	--	--	--	--
ENSG00000164332	UBLCP1	ubiquitin_like_domain_containing_CTD_phosphatase_1	-0.32449	0.0018389	0.017751	--	--	--	--	--	--
ENSG00000164403	SHROOM1	shroom_family_member_1	0.37336	0.0036444	0.028968	--	--	--	--	--	--
ENSG00000164405	UQCRQ	ubiquinol-cytochrome_c_reductase_complex_III_subunit_VII	0.53845	0.00079237	0.0095992	--	--	--	--	--	--
ENSG00000164543	STK17A	serine/threonine_kinase_17a	0.37744	5.48e-05	0.0011648	--	--	--	--	--	--
ENSG00000164576	SAP30L	SAP30-like	0.47945	0.0011588	0.012651	--	--	--	--	--	--
ENSG00000164587	RPS14	ribosomal_protein_S14	0.36391	0.00081534	0.00984	--	--	--	--	--	--
ENSG00000164715	LMTK2	lemur_tyrosine_kinase_2	-0.39284	0.0012662	0.013496	--	--	--	--	--	--
ENSG00000164855	TMEM184A	transmembrane_protein_184A	-0.42256	0.0027062	0.023382	--	--	--	--	--	--
ENSG00000164919	COX6C	cytochrome_c_oxidase_subunit_VIc	0.49974	0.0014779	0.01502	--	--	--	--	--	--
ENSG00000165072	MAMDC2	MAM_domain_containing_2	-0.42818	0.0020449	0.019199	--	--	--	--	--	--
ENSG00000165197	FIGF	c-fos_induced_growth_factor_(vascular_endothelial_growth_factor_D)	0.66287	0.0020394	0.019176	--	--	--	--	--	--
ENSG00000165233	CARD19	caspase_recruitment_domain_family_member_19	0.49832	0.0014726	0.014979	--	--	--	--	--	--
ENSG00000165283	STOML2	stomatin_like_2	0.28082	0.004264	0.032366	--	--	--	--	--	--
ENSG00000165434	PGM2L1	phosphoglucomutase_2-like_1	-0.39337	0.0032062	0.026425	--	--	--	--	--	--
ENSG00000165655	ZNF503	zinc_finger_protein_503	0.4283	6.52e-05	0.0013346	--	--	--	--	--	--
ENSG00000165671	NSD1	nuclear_receptor_binding_SET_domain_protein_1	-0.30174	0.0029822	0.025043	--	--	--	--	--	--
ENSG00000165678	GHITM	growth_hormone_inducible_transmembrane_protein	0.29031	0.0023561	0.021225	--	--	--	--	--	--
ENSG00000166002	SMCO4	single-pass_membrane_protein_with_coiled-coil_domains_4	0.54825	0.0001759	0.0030069	--	--	--	--	--	--
ENSG00000166004	CEP295	centrosomal_protein_295kDa	-0.55965	0.00082545	0.0099054	--	--	--	--	--	--
ENSG00000166188	ZNF319	zinc_finger_protein_319	-0.46839	0.004235	0.032243	--	--	--	--	--	--
ENSG00000166224	SGPL1	sphingosine-1-phosphate_lyase_1	0.31646	0.0022605	0.020554	--	--	--	--	--	--
ENSG00000166272	WBP1L	WW_domain_binding_protein_1-like	-0.39761	0.0014714	0.014979	--	--	--	--	--	--
ENSG00000166311	SMPD1	sphingomyelin_phosphodiesterase_1	-0.49281	0.00025239	0.0039868	--	--	--	--	--	--
ENSG00000166340	TPP1	tripeptidyl_peptidase_I	-0.34821	0.00062579	0.0079935	--	--	--	--	--	--
ENSG00000166436	TRIM66	tripartite_motif_containing_66	-0.51972	0.0076283	0.048573	--	--	--	--	--	--
ENSG00000166444	ST5	suppression_of_tumorigenicity_5	-0.55061	7.73e-05	0.0015221	--	--	--	--	--	--
ENSG00000166529	ZSCAN21	zinc_finger_and_SCAN_domain_containing_21	-0.50646	0.0064095	0.043266	--	--	--	--	--	--
ENSG00000166582	CENPV	centromere_protein_V	0.34771	0.0027638	0.02367	--	--	--	--	--	--
ENSG00000166788	SAAL1	serum_amyloid_A_like_1	0.36432	0.0041401	0.031692	--	--	--	--	--	--
ENSG00000166851	PLK1	polo-like_kinase_1	-0.46283	7.66e-07	3.24e-05	--	--	--	--	--	--
ENSG00000166881	NEMP1	nuclear_envelope_integral_membrane_protein_1	-0.29138	0.007867	0.049694	--	--	--	--	--	--
ENSG00000167487	KLHL26	kelch_like_family_member_26	-0.35216	0.0071794	0.046461	--	--	--	--	--	--
ENSG00000167508	MVD	mevalonate_diphosphate_decarboxylase	0.53829	3.65e-05	0.00084011	--	--	--	--	--	--
ENSG00000167543	TP53I13	tumor_protein_p53_inducible_protein_13	0.35302	0.0027952	0.023875	--	--	--	--	--	--
ENSG00000167645	YIF1B	Yip1_interacting_factor_homolog_B_(S._cerevisiae)	0.39562	0.001815	0.017627	--	--	--	--	--	--
ENSG00000167657	DAPK3	death-associated_protein_kinase_3	-0.32114	0.0016148	0.016191	--	--	--	--	--	--
ENSG00000167674	CTB-50L17.10	Hepatoma-derived_growth_factor-related_protein_2_	0.47513	0.00021653	0.0035256	--	--	--	--	--	--
ENSG00000167792	NDUFV1	NADH:ubiquinone_oxidoreductase_core_subunit_V1	0.31641	0.0051355	0.036718	--	--	--	--	--	--
ENSG00000167969	ECI1	enoyl-CoA_delta_isomerase_1	0.42913	0.00051086	0.0068279	--	--	--	--	--	--
ENSG00000168214	RBPJ	recombination_signal_binding_protein_for_immunoglobulin_kappa_J_region	-0.39587	0.00012463	0.0022746	--	--	--	--	--	--
ENSG00000168275	COA6	cytochrome_c_oxidase_assembly_factor_6	0.54894	5.51e-05	0.0011651	--	--	--	--	--	--
ENSG00000168389	MFSD2A	major_facilitator_superfamily_domain_containing_2A	0.54051	0.00096629	0.011089	--	--	--	--	--	--
ENSG00000168476	REEP4	receptor_accessory_protein_4	0.37487	0.00010031	0.0018793	--	--	--	--	--	--
ENSG00000168542	COL3A1	collagen_type_III_alpha_1	-0.29229	0.00036496	0.0052966	--	--	--	--	--	--
ENSG00000168610	STAT3	signal_transducer_and_activator_of_transcription_3_(acute-phase_response_factor)	-0.36317	0.00018747	0.0031462	--	--	--	--	--	--
ENSG00000168675	LDLRAD4	low_density_lipoprotein_receptor_class_A_domain_containing_4	-0.549	0.0025244	0.02222	--	--	--	--	--	--
ENSG00000168701	TMEM208	transmembrane_protein_208	0.41998	0.0041107	0.031561	--	--	--	--	--	--
ENSG00000168924	LETM1	leucine_zipper-EF-hand_containing_transmembrane_protein_1	0.31647	0.00057428	0.0074546	--	--	--	--	--	--
ENSG00000169019	COMMD8	COMM_domain_containing_8	0.38873	0.0072405	0.046666	--	--	--	--	--	--
ENSG00000169047	IRS1	insulin_receptor_substrate_1	-0.3419	0.006873	0.045118	--	--	--	--	--	--
ENSG00000169100	SLC25A6	solute_carrier_family_25_(mitochondrial_carrier;_adenine_nucleotide_translocator)_member_6	0.27497	0.0024516	0.021807	--	--	--	--	--	--
ENSG00000169184	MN1	meningioma_(disrupted_in_balanced_translocation)_1	-0.49616	0.0010005	0.011371	--	--	--	--	--	--
ENSG00000169567	HINT1	histidine_triad_nucleotide_binding_protein_1	0.58536	8.36e-07	3.49e-05	--	--	--	--	--	--
ENSG00000169607	CKAP2L	cytoskeleton_associated_protein_2_like	-0.54981	1.31e-05	0.00036131	--	--	--	--	--	--
ENSG00000169679	BUB1	BUB1_mitotic_checkpoint_serine/threonine_kinase	-0.43183	2.53e-05	0.00061376	--	--	--	--	--	--
ENSG00000169855	ROBO1	roundabout_guidance_receptor_1	-0.46664	6.98e-06	0.00022014	--	--	--	--	--	--
ENSG00000169955	ZNF747	zinc_finger_protein_747	-0.56337	0.0014175	0.01457	--	--	--	--	--	--
ENSG00000169967	MAP3K2	mitogen-activated_protein_kinase_kinase_kinase_2	-0.40765	0.00038374	0.0054812	--	--	--	--	--	--
ENSG00000169976	SF3B5	splicing_factor_3b_subunit_5	0.36895	0.0010879	0.012059	--	--	--	--	--	--
ENSG00000170004	CHD3	chromodomain_helicase_DNA_binding_protein_3	-0.35351	1.96e-05	0.00049744	--	--	--	--	--	--
ENSG00000170153	RNF150	ring_finger_protein_150	-0.5565	1.56e-06	5.98e-05	--	--	--	--	--	--
ENSG00000170185	USP38	ubiquitin_specific_peptidase_38	-0.44339	0.0001413	0.0025207	--	--	--	--	--	--
ENSG00000170396	ZNF804A	zinc_finger_protein_804A	0.71962	2.73e-06	9.71e-05	--	--	--	--	--	--
ENSG00000170445	HARS	histidyl-tRNA_synthetase	0.27794	0.0041448	0.031709	--	--	--	--	--	--
ENSG00000170485	NPAS2	neuronal_PAS_domain_protein_2	-0.3754	0.0030306	0.025273	--	--	--	--	--	--
ENSG00000170540	ARL6IP1	ADP_ribosylation_factor_like_GTPase_6_interacting_protein_1	-0.30411	0.0030024	0.02517	--	--	--	--	--	--
ENSG00000170775	GPR37	G_protein-coupled_receptor_37_(endothelin_receptor_type_B-like)	-0.45407	0.0027864	0.023848	--	--	--	--	--	--
ENSG00000170832	USP32	ubiquitin_specific_peptidase_32	-0.5636	5.6e-05	0.001173	--	--	--	--	--	--
ENSG00000170889	RPS9	ribosomal_protein_S9	0.38629	0.0012013	0.013012	--	--	--	--	--	--
ENSG00000170955	PRKCDBP	protein_kinase_C_delta_binding_protein	0.56373	0.0013404	0.013974	--	--	--	--	--	--
ENSG00000170961	HAS2	hyaluronan_synthase_2	0.47459	0.00072016	0.0089118	--	--	--	--	--	--
ENSG00000171016	PYGO1	pygopus_family_PHD_finger_1	0.34367	0.0068283	0.044876	--	--	--	--	--	--
ENSG00000171067	C11orf24	chromosome_11_open_reading_frame_24	0.36575	0.00043178	0.005979	--	--	--	--	--	--
ENSG00000171132	PRKCE	protein_kinase_C_epsilon	-0.40606	0.0032759	0.026825	--	--	--	--	--	--
ENSG00000171159	C9orf16	chromosome_9_open_reading_frame_16	0.37221	0.0059695	0.040856	--	--	--	--	--	--
ENSG00000171206	TRIM8	tripartite_motif_containing_8	-0.57334	7.53e-08	4.26e-06	--	--	--	--	--	--
ENSG00000171224	C10orf35	chromosome_10_open_reading_frame_35	0.76904	4.76e-05	0.0010382	--	--	--	--	--	--
ENSG00000171368	TPPP	tubulin_polymerization_promoting_protein	-0.6008	0.0025006	0.022087	--	--	--	--	--	--
ENSG00000171408	PDE7B	phosphodiesterase_7B	-0.45288	0.0024268	0.021646	--	--	--	--	--	--
ENSG00000171425	ZNF581	zinc_finger_protein_581	0.45871	0.00089266	0.010397	--	--	--	--	--	--
ENSG00000171530	TBCA	tubulin_folding_cofactor_A	0.43883	0.00064073	0.0081433	--	--	--	--	--	--
ENSG00000171604	CXXC5	CXXC_finger_protein_5	-0.3598	0.0020433	0.019198	--	--	--	--	--	--
ENSG00000171658	RP11-443P15.2	NA	0.7604	1.71e-09	1.38e-07	--	--	--	--	--	--
ENSG00000171681	ATF7IP	activating_transcription_factor_7_interacting_protein	-0.38358	0.0042994	0.032575	--	--	--	--	--	--
ENSG00000171863	RPS7	ribosomal_protein_S7	0.32564	0.001338	0.013974	--	--	--	--	--	--
ENSG00000171960	PPIH	peptidylprolyl_isomerase_H_(cyclophilin_H)	0.46075	0.0025898	0.022639	--	--	--	--	--	--
ENSG00000171984	C20orf196	chromosome_20_open_reading_frame_196	0.58081	0.0061966	0.042031	--	--	--	--	--	--
ENSG00000172059	KLF11	Kruppel-like_factor_11	-0.50905	0.0001394	0.0024999	--	--	--	--	--	--
ENSG00000172428	MYEOV2	myeloma_overexpressed_2	0.66686	1.68e-05	0.00043644	--	--	--	--	--	--
ENSG00000172661	FAM21C	family_with_sequence_similarity_21_member_C	-0.29099	0.0064723	0.043436	--	--	--	--	--	--
ENSG00000172667	ZMAT3	zinc_finger_matrin-type_3	-0.43893	0.0041609	0.031793	--	--	--	--	--	--
ENSG00000172757	CFL1	cofilin_1_(non-muscle)	0.32754	0.0044736	0.033376	--	--	--	--	--	--
ENSG00000172889	EGFL7	EGF-like-domain_multiple_7	0.66671	0.00072863	0.0089902	--	--	--	--	--	--
ENSG00000173064	HECTD4	HECT_domain_containing_E3_ubiquitin_protein_ligase_4	-0.44454	0.00361	0.02878	--	--	--	--	--	--
ENSG00000173227	SYT12	synaptotagmin_12	-0.4787	1.1e-05	0.00031139	--	--	--	--	--	--
ENSG00000173272	MZT2A	mitotic_spindle_organizing_protein_2A	0.44775	0.001253	0.01339	--	--	--	--	--	--
ENSG00000173281	PPP1R3B	protein_phosphatase_1_regulatory_subunit_3B	-0.59308	0.0015414	0.015517	--	--	--	--	--	--
ENSG00000173376	NDNF	neuron-derived_neurotrophic_factor	0.49417	0.0050396	0.036339	--	--	--	--	--	--
ENSG00000173391	OLR1	oxidized_low_density_lipoprotein_(lectin-like)_receptor_1	0.87971	8.72e-06	0.00026262	--	--	--	--	--	--
ENSG00000173548	SNX33	sorting_nexin_33	-0.32292	0.0066149	0.04416	--	--	--	--	--	--
ENSG00000173599	PC	pyruvate_carboxylase	-0.525	6.73e-07	2.89e-05	--	--	--	--	--	--
ENSG00000173660	UQCRH	ubiquinol-cytochrome_c_reductase_hinge_protein	0.54224	5.4e-05	0.0011549	--	--	--	--	--	--
ENSG00000173692	PSMD1	proteasome_26S_subunit_non-ATPase_1	0.39589	5.77e-05	0.0012005	--	--	--	--	--	--
ENSG00000173702	MUC13	mucin_13_cell_surface_associated	0.86418	5.56e-05	0.0011702	--	--	--	--	--	--
ENSG00000173821	RNF213	ring_finger_protein_213	-0.31383	0.0011654	0.012687	--	--	--	--	--	--
ENSG00000174109	C16orf91	chromosome_16_open_reading_frame_91	0.52535	0.00032193	0.0047884	--	--	--	--	--	--
ENSG00000174173	TRMT10C	tRNA_methyltransferase_10C_mitochondrial_RNase_P_subunit	0.36916	0.0022141	0.020335	--	--	--	--	--	--
ENSG00000174197	MGA	MGA_MAX_dimerization_protein	-0.3733	0.00040293	0.0056597	--	--	--	--	--	--
ENSG00000174405	LIG4	ligase_IV_DNA_ATP-dependent	-0.39208	0.0024618	0.021827	--	--	--	--	--	--
ENSG00000174485	DENND4A	DENN/MADD_domain_containing_4A	-0.48621	0.00034124	0.0050213	--	--	--	--	--	--
ENSG00000174652	ZNF266	zinc_finger_protein_266	-0.31937	0.0046435	0.034232	--	--	--	--	--	--
ENSG00000174775	HRAS	Harvey_rat_sarcoma_viral_oncogene_homolog	0.45807	0.0036704	0.029079	--	--	--	--	--	--
ENSG00000174799	CEP135	centrosomal_protein_135kDa	-0.47798	0.00050859	0.0068048	--	--	--	--	--	--
ENSG00000174840	PDE12	phosphodiesterase_12	-0.4577	1.05e-05	0.00030148	--	--	--	--	--	--
ENSG00000174990	CA5A	carbonic_anhydrase_VA_mitochondrial	0.3569	0.0058874	0.040518	--	--	--	--	--	--
ENSG00000175063	UBE2C	ubiquitin_conjugating_enzyme_E2C	-0.42553	5.94e-05	0.0012319	--	--	--	--	--	--
ENSG00000175216	CKAP5	cytoskeleton_associated_protein_5	-0.32052	0.00088071	0.010305	--	--	--	--	--	--
ENSG00000175376	EIF1AD	eukaryotic_translation_initiation_factor_1A_domain_containing	0.33159	0.0033038	0.026901	--	--	--	--	--	--
ENSG00000175426	PCSK1	proprotein_convertase_subtilisin/kexin_type_1	-0.73223	0.0007434	0.009128	--	--	--	--	--	--
ENSG00000175581	MRPL48	mitochondrial_ribosomal_protein_L48	0.43062	0.0014581	0.014903	--	--	--	--	--	--
ENSG00000175662	TOM1L2	target_of_myb1_like_2_membrane_trafficking_protein	-0.58813	3.27e-05	0.00076909	--	--	--	--	--	--
ENSG00000175756	AURKAIP1	aurora_kinase_A_interacting_protein_1	0.51911	0.0002145	0.003497	--	--	--	--	--	--
ENSG00000175854	SWI5	SWI5_homologous_recombination_repair_protein	0.47505	0.0013646	0.014188	--	--	--	--	--	--
ENSG00000175920	DOK7	docking_protein_7	-0.50415	5.52e-05	0.0011652	--	--	--	--	--	--
ENSG00000175984	DENND2C	DENN/MADD_domain_containing_2C	0.99059	7e-07	2.98e-05	--	--	--	--	--	--
ENSG00000176225	RTTN	rotatin	-0.37292	0.0028031	0.023927	--	--	--	--	--	--
ENSG00000176946	THAP4	THAP_domain_containing_4	0.26451	0.0046756	0.03434	--	--	--	--	--	--
ENSG00000177096	FAM109B	family_with_sequence_similarity_109_member_B	0.34391	0.0049315	0.035743	--	--	--	--	--	--
ENSG00000177119	ANO6	anoctamin_6	-0.47772	5.06e-06	0.00016416	--	--	--	--	--	--
ENSG00000177192	PUS1	pseudouridylate_synthase_1	0.35362	0.00015757	0.0027604	--	--	--	--	--	--
ENSG00000177311	ZBTB38	zinc_finger_and_BTB_domain_containing_38	-0.44259	1.03e-05	0.00029863	--	--	--	--	--	--
ENSG00000177370	TIMM22	translocase_of_inner_mitochondrial_membrane_22_homolog_(yeast)	0.32826	0.0046327	0.034223	--	--	--	--	--	--
ENSG00000177556	ATOX1	antioxidant_1_copper_chaperone	0.44983	0.0040535	0.031179	--	--	--	--	--	--
ENSG00000177600	RPLP2	ribosomal_protein_large_P2	0.53924	6.42e-05	0.001318	--	--	--	--	--	--
ENSG00000177628	GBA	glucosidase_beta_acid	-0.28538	0.0047916	0.034949	--	--	--	--	--	--
ENSG00000177732	SOX12	SRY-box_12	-0.3274	0.0072381	0.046666	--	--	--	--	--	--
ENSG00000177963	RIC8A	RIC8_guanine_nucleotide_exchange_factor_A	0.25798	0.0047063	0.034466	--	--	--	--	--	--
ENSG00000178028	DMAP1	DNA_methyltransferase_1_associated_protein_1	0.38527	0.0010307	0.011555	--	--	--	--	--	--
ENSG00000178209	PLEC	plectin	-0.41566	0.0016311	0.016316	--	--	--	--	--	--
ENSG00000178381	ZFAND2A	zinc_finger_AN1-type_domain_2A	0.46915	0.00027872	0.0042851	--	--	--	--	--	--
ENSG00000178814	OPLAH	5-oxoprolinase_(ATP-hydrolysing)	0.3799	0.0053864	0.038062	--	--	--	--	--	--
ENSG00000178951	ZBTB7A	zinc_finger_and_BTB_domain_containing_7A	-0.33554	0.0023305	0.021041	--	--	--	--	--	--
ENSG00000178999	AURKB	aurora_kinase_B	-0.3231	0.00087445	0.01026	--	--	--	--	--	--
ENSG00000179361	ARID3B	AT-rich_interaction_domain_3B	-0.68869	1.57e-05	0.00041634	--	--	--	--	--	--
ENSG00000179604	CDC42EP4	CDC42_effector_protein_(Rho_GTPase_binding)_4	-0.4201	0.00018438	0.0031142	--	--	--	--	--	--
ENSG00000179630	LACC1	laccase_(multicopper_oxidoreductase)_domain_containing_1	-0.53819	0.0026712	0.023144	--	--	--	--	--	--
ENSG00000179820	MYADM	myeloid-associated_differentiation_marker	-0.34923	0.0029832	0.025043	--	--	--	--	--	--
ENSG00000179862	CITED4	Cbp/p300-interacting_transactivator_with_Glu/Asp_rich_carboxy-terminal_domain_4	-0.52246	6.89e-05	0.001389	--	--	--	--	--	--
ENSG00000179889	PDXDC1	pyridoxal-dependent_decarboxylase_domain_containing_1	0.2514	0.0062954	0.042633	--	--	--	--	--	--
ENSG00000180921	FAM83H	family_with_sequence_similarity_83_member_H	0.30147	0.0033946	0.027478	--	--	--	--	--	--
ENSG00000181019	NQO1	NAD(P)H_dehydrogenase_quinone_1	0.3219	0.0016849	0.016696	--	--	--	--	--	--
ENSG00000181191	PJA1	praja_ring_finger_1_E3_ubiquitin_protein_ligase	0.57851	1.05e-05	0.0003012	--	--	--	--	--	--
ENSG00000181523	SGSH	N-sulfoglucosamine_sulfohydrolase	-0.33118	0.003644	0.028968	--	--	--	--	--	--
ENSG00000181610	MRPS23	mitochondrial_ribosomal_protein_S23	0.39336	0.0015138	0.015312	--	--	--	--	--	--
ENSG00000181751	C5orf30	chromosome_5_open_reading_frame_30	0.33548	0.0021693	0.020084	--	--	--	--	--	--
ENSG00000182004	SNRPE	small_nuclear_ribonucleoprotein_polypeptide_E	0.42148	0.0018511	0.017841	--	--	--	--	--	--
ENSG00000182158	CREB3L2	cAMP_responsive_element_binding_protein_3-like_2	-0.32312	0.0021984	0.020282	--	--	--	--	--	--
ENSG00000182272	B4GALNT4	beta-14-N-acetyl-galactosaminyl_transferase_4	0.4044	0.00028003	0.0043001	--	--	--	--	--	--
ENSG00000182446	NPLOC4	NPL4_homolog_ubiquitin_recognition_factor	0.25054	0.0035326	0.028341	--	--	--	--	--	--
ENSG00000182481	KPNA2	karyopherin_alpha_2_(RAG_cohort_1_importin_alpha_1)	-0.24077	0.0061549	0.04186	--	--	--	--	--	--
ENSG00000182899	RPL35A	ribosomal_protein_L35a	0.41456	0.0013226	0.013864	--	--	--	--	--	--
ENSG00000183011	NAA38	N(alpha)-acetyltransferase_38_NatC_auxiliary_subunit	0.44506	0.0053658	0.037959	--	--	--	--	--	--
ENSG00000183092	BEGAIN	brain_enriched_guanylate_kinase_associated	-0.37406	0.00083543	0.0099846	--	--	--	--	--	--
ENSG00000183605	SFXN4	sideroflexin_4	0.50607	0.00066228	0.0083668	--	--	--	--	--	--
ENSG00000183735	TBK1	TANK-binding_kinase_1	-0.41902	0.00088979	0.010383	--	--	--	--	--	--
ENSG00000183770	FOXL2	forkhead_box_L2	0.59864	0.00031738	0.0047472	--	--	--	--	--	--
ENSG00000184076	UQCR10	ubiquinol-cytochrome_c_reductase_complex_III_subunit_X	0.40965	0.0069592	0.04543	--	--	--	--	--	--
ENSG00000184185	KCNJ12	potassium_channel_inwardly_rectifying_subfamily_J_member_12	-0.36577	0.0008623	0.010168	--	--	--	--	--	--
ENSG00000184254	ALDH1A3	aldehyde_dehydrogenase_1_family_member_A3	0.64414	0.001912	0.018243	--	--	--	--	--	--
ENSG00000184384	MAML2	mastermind_like_transcriptional_coactivator_2	-0.57197	0.0031126	0.025821	--	--	--	--	--	--
ENSG00000184428	TOP1MT	topoisomerase_(DNA)_I_mitochondrial	0.34327	0.0063482	0.042921	--	--	--	--	--	--
ENSG00000184634	MED12	mediator_complex_subunit_12	-0.43633	0.0028468	0.024218	--	--	--	--	--	--
ENSG00000184661	CDCA2	cell_division_cycle_associated_2	-0.42499	0.00087704	0.010274	--	--	--	--	--	--
ENSG00000184887	BTBD6	BTB_(POZ)_domain_containing_6	0.3857	0.0022568	0.020547	--	--	--	--	--	--
ENSG00000184922	FMNL1	formin_like_1	-0.38233	9.84e-05	0.0018527	--	--	--	--	--	--
ENSG00000184983	NDUFA6	NADH:ubiquinone_oxidoreductase_subunit_A6	0.36409	0.006054	0.041329	--	--	--	--	--	--
ENSG00000185504	FAAP100	Fanconi_anemia_core_complex_associated_protein_100	-0.36092	0.00097609	0.011156	--	--	--	--	--	--
ENSG00000185697	MYBL1	v-myb_avian_myeloblastosis_viral_oncogene_homolog-like_1	-0.45658	0.00037548	0.0053875	--	--	--	--	--	--
ENSG00000185963	BICD2	bicaudal_D_homolog_2_(Drosophila)	0.28488	0.0026363	0.02294	--	--	--	--	--	--
ENSG00000186001	LRCH3	leucine-rich_repeats_and_calponin_homology_(CH)_domain_containing_3	-0.38351	0.00028837	0.0043962	--	--	--	--	--	--
ENSG00000186283	TOR3A	torsin_family_3_member_A	0.31894	0.0042543	0.032339	--	--	--	--	--	--
ENSG00000186350	RXRA	retinoid_X_receptor_alpha	-0.2684	0.0041814	0.031912	--	--	--	--	--	--
ENSG00000186395	KRT10	keratin_10_type_I	0.42248	0.0028367	0.024165	--	--	--	--	--	--
ENSG00000186638	KIF24	kinesin_family_member_24	-0.49606	0.000493	0.0066415	--	--	--	--	--	--
ENSG00000186660	ZFP91	ZFP91_zinc_finger_protein	-0.277	0.0025101	0.022146	--	--	--	--	--	--
ENSG00000186767	SPIN4	spindlin_family_member_4	0.41469	0.006442	0.043361	--	--	--	--	--	--
ENSG00000187051	RPS19BP1	ribosomal_protein_S19_binding_protein_1	0.37997	0.0035407	0.028353	--	--	--	--	--	--
ENSG00000187634	SAMD11	sterile_alpha_motif_domain_containing_11	-0.90001	2.03e-12	2.77e-10	--	--	--	--	--	--
ENSG00000187840	EIF4EBP1	eukaryotic_translation_initiation_factor_4E_binding_protein_1	0.36008	0.0011291	0.012411	--	--	--	--	--	--
ENSG00000187908	DMBT1	deleted_in_malignant_brain_tumors_1	-0.50856	0.0003224	0.0047884	--	--	--	--	--	--
ENSG00000187951	ARHGAP11B	Rho_GTPase_activating_protein_11B	-0.49544	0.0053602	0.037959	--	--	--	--	--	--
ENSG00000188070	C11orf95	chromosome_11_open_reading_frame_95	0.63244	5.64e-07	2.47e-05	--	--	--	--	--	--
ENSG00000188636	LDOC1L	leucine_zipper_down-regulated_in_cancer_1-like	-0.70902	1.06e-11	1.27e-09	--	--	--	--	--	--
ENSG00000188660	LINC00319	long_intergenic_non-protein_coding_RNA_319	-0.60051	0.0057505	0.039879	--	--	--	--	--	--
ENSG00000188997	KCTD21	potassium_channel_tetramerization_domain_containing_21	0.59041	0.0028594	0.024299	--	--	--	--	--	--
ENSG00000189079	ARID2	AT-rich_interaction_domain_2	-0.36315	0.0031808	0.026266	--	--	--	--	--	--
ENSG00000189143	CLDN4	claudin_4	-0.4169	0.0061949	0.042031	--	--	--	--	--	--
ENSG00000189306	RRP7A	ribosomal_RNA_processing_7_homolog_A	0.36528	0.00090029	0.010457	--	--	--	--	--	--
ENSG00000196139	AKR1C3	aldo-keto_reductase_family_1_member_C3	0.40079	0.00035742	0.0052049	--	--	--	--	--	--
ENSG00000196155	PLEKHG4	pleckstrin_homology_and_RhoGEF_domain_containing_G4	-0.36721	0.0042815	0.032461	--	--	--	--	--	--
ENSG00000196159	FAT4	FAT_atypical_cadherin_4	-0.55781	0.0015534	0.015612	--	--	--	--	--	--
ENSG00000196363	WDR5	WD_repeat_domain_5	0.29853	0.00080648	0.0097423	--	--	--	--	--	--
ENSG00000196391	ZNF774	zinc_finger_protein_774	-0.59276	0.0025606	0.022446	--	--	--	--	--	--
ENSG00000196449	YRDC	yrdC_N(6)-threonylcarbamoyltransferase_domain_containing	0.48819	7.48e-06	0.00023326	--	--	--	--	--	--
ENSG00000196498	NCOR2	nuclear_receptor_corepressor_2	-0.38339	0.0045229	0.033647	--	--	--	--	--	--
ENSG00000196531	NACA	nascent_polypeptide-associated_complex_alpha_subunit	0.35097	0.0042544	0.032339	--	--	--	--	--	--
ENSG00000196576	PLXNB2	plexin_B2	-0.29944	0.0025739	0.022523	--	--	--	--	--	--
ENSG00000196700	ZNF512B	zinc_finger_protein_512B	-0.33088	0.005721	0.039745	--	--	--	--	--	--
ENSG00000196976	LAGE3	L_antigen_family_member_3	0.49868	0.0019928	0.018835	--	--	--	--	--	--
ENSG00000197077	KIAA1671	KIAA1671	-0.38002	0.0073224	0.047051	--	--	--	--	--	--
ENSG00000197170	PSMD12	proteasome_26S_subunit_non-ATPase_12	0.3027	0.0010822	0.012019	--	--	--	--	--	--
ENSG00000197321	SVIL	supervillin	-0.41033	0.0013061	0.013771	--	--	--	--	--	--
ENSG00000197345	MRPL21	mitochondrial_ribosomal_protein_L21	0.521	1.76e-05	0.00045567	--	--	--	--	--	--
ENSG00000197355	UAP1L1	UDP-N-acetylglucosamine_pyrophosphorylase_1_like_1	-0.43802	1.24e-05	0.00034614	--	--	--	--	--	--
ENSG00000197451	HNRNPAB	heterogeneous_nuclear_ribonucleoprotein_A/B	0.33354	0.00029906	0.004532	--	--	--	--	--	--
ENSG00000197601	FAR1	fatty_acyl-CoA_reductase_1	0.269	0.0064147	0.043279	--	--	--	--	--	--
ENSG00000197614	MFAP5	microfibrillar_associated_protein_5	0.88533	3.61e-05	0.00083693	--	--	--	--	--	--
ENSG00000197785	ATAD3A	ATPase_family_AAA_domain_containing_3A	0.35142	8.03e-05	0.0015626	--	--	--	--	--	--
ENSG00000197958	RPL12	ribosomal_protein_L12	0.30982	0.0058393	0.040341	--	--	--	--	--	--
ENSG00000197982	C1orf122	chromosome_1_open_reading_frame_122	0.38062	0.0072285	0.046636	--	--	--	--	--	--
ENSG00000198108	CHSY3	chondroitin_sulfate_synthase_3	0.41742	0.0020237	0.01907	--	--	--	--	--	--
ENSG00000198142	SOWAHC	sosondowah_ankyrin_repeat_domain_family_member_C	0.33681	0.00033191	0.0049066	--	--	--	--	--	--
ENSG00000198258	UBL5	ubiquitin_like_5	0.62766	2.3e-05	0.00056857	--	--	--	--	--	--
ENSG00000198315	ZKSCAN8	zinc_finger_with_KRAB_and_SCAN_domains_8	-0.4782	0.0018494	0.017838	--	--	--	--	--	--
ENSG00000198382	UVRAG	UV_radiation_resistance_associated	-0.55653	1.42e-06	5.58e-05	--	--	--	--	--	--
ENSG00000198478	SH3BGRL2	SH3_domain_binding_glutamate-rich_protein_like_2	0.8203	2.92e-07	1.39e-05	--	--	--	--	--	--
ENSG00000198554	WDHD1	WD_repeat_and_HMG-box_DNA_binding_protein_1	-0.38689	0.00074976	0.0091888	--	--	--	--	--	--
ENSG00000198561	CTNND1	catenin_delta_1	-0.40807	0.0057972	0.040138	--	--	--	--	--	--
ENSG00000198663	C6orf89	chromosome_6_open_reading_frame_89	-0.32108	0.0034538	0.027886	--	--	--	--	--	--
ENSG00000198755	RPL10A	ribosomal_protein_L10a	0.36155	0.0024153	0.021584	--	--	--	--	--	--
ENSG00000198774	RASSF9	Ras_association_(RalGDS/AF-6)_domain_family_(N-terminal)_member_9	-0.72983	0.00078969	0.0095851	--	--	--	--	--	--
ENSG00000198824	CHAMP1	chromosome_alignment_maintaining_phosphoprotein_1	-0.39139	0.00055111	0.0071992	--	--	--	--	--	--
ENSG00000198826	ARHGAP11A	Rho_GTPase_activating_protein_11A	-0.34716	0.0010868	0.012059	--	--	--	--	--	--
ENSG00000198830	HMGN2	high_mobility_group_nucleosomal_binding_domain_2	0.3028	0.0048072	0.035043	--	--	--	--	--	--
ENSG00000198879	SFMBT2	Scm-like_with_four_mbt_domains_2	-0.5589	0.0038878	0.030124	--	--	--	--	--	--
ENSG00000198919	DZIP3	DAZ_interacting_zinc_finger_protein_3	-0.53178	0.0060123	0.04109	--	--	--	--	--	--
ENSG00000198931	APRT	adenine_phosphoribosyltransferase	0.35503	0.0038764	0.030072	--	--	--	--	--	--
ENSG00000198947	DMD	dystrophin	-0.45082	1.19e-05	0.00033483	--	--	--	--	--	--
ENSG00000203883	SOX18	SRY-box_18	0.57491	0.0047358	0.034622	--	--	--	--	--	--
ENSG00000204116	CHIC1	cysteine_rich_hydrophobic_domain_1	-0.49259	0.0044734	0.033376	--	--	--	--	--	--
ENSG00000204160	ZDHHC18	zinc_finger_DHHC-type_containing_18	0.39303	0.00069059	0.008613	--	--	--	--	--	--
ENSG00000204178	TMEM57	transmembrane_protein_57	0.28762	0.0059539	0.040799	--	--	--	--	--	--
ENSG00000204386	NEU1	neuraminidase_1_(lysosomal_sialidase)	-0.63767	1.1e-08	7.51e-07	--	--	--	--	--	--
ENSG00000204628	GNB2L1	guanine_nucleotide_binding_protein_(G_protein)_beta_polypeptide_2-like_1	0.27644	0.0026598	0.023073	--	--	--	--	--	--
ENSG00000204642	HLA-F	major_histocompatibility_complex_class_I_F	-0.49033	0.0048179	0.035058	--	--	--	--	--	--
ENSG00000204859	ZBTB48	zinc_finger_and_BTB_domain_containing_48	-0.39149	0.00090521	0.010495	--	--	--	--	--	--
ENSG00000204977	TRIM13	tripartite_motif_containing_13	0.42059	0.0054571	0.038433	--	--	--	--	--	--
ENSG00000205336	ADGRG1	adhesion_G_protein-coupled_receptor_G1	-0.39191	2.03e-05	0.00051222	--	--	--	--	--	--
ENSG00000205352	PRR13	proline_rich_13	0.4799	0.00036897	0.0053393	--	--	--	--	--	--
ENSG00000205426	KRT81	keratin_81_type_II	0.78963	1.02e-05	0.0002981	--	--	--	--	--	--
ENSG00000205534	SMG1P2	SMG1_pseudogene_2	0.70426	9.76e-06	0.00028982	--	--	--	--	--	--
ENSG00000205730	ITPRIPL2	inositol_145-trisphosphate_receptor_interacting_protein-like_2	-0.31022	0.0021673	0.02008	--	--	--	--	--	--
ENSG00000206075	SERPINB5	serpin_peptidase_inhibitor_clade_B_(ovalbumin)_member_5	0.49228	0.00043535	0.0060152	--	--	--	--	--	--
ENSG00000211448	DIO2	deiodinase_iodothyronine_type_II	0.29337	0.0022467	0.020546	--	--	--	--	--	--
ENSG00000213178	RP11-641D5.1	NA	0.56247	0.0074349	0.047677	--	--	--	--	--	--
ENSG00000214113	LYRM4	LYR_motif_containing_4	0.35967	0.0053564	0.037956	--	--	--	--	--	--
ENSG00000214135	AC024560.3	NA	0.44887	0.0032004	0.026394	--	--	--	--	--	--
ENSG00000214944	ARHGEF28	Rho_guanine_nucleotide_exchange_factor_28	-0.39685	0.0031116	0.025821	--	--	--	--	--	--
ENSG00000215068	AC025171.1	NA	-0.58267	0.0067065	0.044583	--	--	--	--	--	--
ENSG00000217801	RP11-465B22.3	NA	-0.9562	9.55e-09	6.62e-07	--	--	--	--	--	--
ENSG00000220842	RP11-572P18.1	NA	0.61772	0.0002842	0.0043537	--	--	--	--	--	--
ENSG00000224420	ADM5	adrenomedullin_5_(putative)	0.58144	0.0058612	0.040448	--	--	--	--	--	--
ENSG00000225178	RPSAP58	ribosomal_protein_SA_pseudogene_58	0.44	0.0026397	0.02294	--	--	--	--	--	--
ENSG00000225921	NOL7	nucleolar_protein_7	0.32168	0.0021725	0.020099	--	--	--	--	--	--
ENSG00000227081	RP11-543P15.1	NA	0.58169	0.003055	0.025459	--	--	--	--	--	--
ENSG00000228223	HCG11	HLA_complex_group_11_(non-protein_coding)	-0.41646	0.0064192	0.043286	--	--	--	--	--	--
ENSG00000228300	C19orf24	chromosome_19_open_reading_frame_24	0.37576	0.0029282	0.024728	--	--	--	--	--	--
ENSG00000229117	RPL41	ribosomal_protein_L41	0.43582	0.0011021	0.012177	--	--	--	--	--	--
ENSG00000229431	RP1-92O14.6	NA	0.71642	0.00093668	0.010811	--	--	--	--	--	--
ENSG00000233016	SNHG7	small_nucleolar_RNA_host_gene_7	0.37036	0.0022553	0.020547	--	--	--	--	--	--
ENSG00000233936	RP11-399H11.2	NA	-0.74712	0.00045709	0.0062684	--	--	--	--	--	--
ENSG00000235552	RPL6P27	ribosomal_protein_L6_pseudogene_27	0.51161	0.0013878	0.014322	--	--	--	--	--	--
ENSG00000237550	RPL9P9	ribosomal_protein_L9_pseudogene_9	0.55783	0.0061095	0.04164	--	--	--	--	--	--
ENSG00000237686	RP5-1120P11.1	NA	0.7053	2.98e-05	0.00070996	--	--	--	--	--	--
ENSG00000237973	MTCO1P12	MT-CO1_pseudogene_12	-0.45061	0.0053548	0.037956	--	--	--	--	--	--
ENSG00000241468	ATP5J2	ATP_synthase_H+_transporting_mitochondrial_Fo_complex_subunit_F2	0.50977	0.0026262	0.022882	--	--	--	--	--	--
ENSG00000241685	ARPC1A	actin_related_protein_2/3_complex_subunit_1A	0.51776	0.004979	0.035985	--	--	--	--	--	--
ENSG00000241973	PI4KA	phosphatidylinositol_4-kinase_catalytic_alpha	-0.46197	0.00083388	0.0099782	--	--	--	--	--	--
ENSG00000243819	RN7SL832P	RNA_7SL_cytoplasmic_832_pseudogene	0.60306	0.0055191	0.038719	--	--	--	--	--	--
ENSG00000243927	MRPS6	mitochondrial_ribosomal_protein_S6	0.55917	0.00030134	0.004561	--	--	--	--	--	--
ENSG00000244313	RP11-425L10.1	NA	0.61386	0.0020261	0.019079	--	--	--	--	--	--
ENSG00000244405	ETV5	ets_variant_5	0.54391	1.06e-05	0.00030389	--	--	--	--	--	--
ENSG00000245522	RP11-540A21.2	NA	-0.73582	0.00067092	0.0084257	--	--	--	--	--	--
ENSG00000248008	NRAV	negative_regulator_of_antiviral_response_(non-protein_coding)	-0.59074	0.00053069	0.007019	--	--	--	--	--	--
ENSG00000249673	NOP14-AS1	NOP14_antisense_RNA_1	-0.44232	0.0037049	0.029243	--	--	--	--	--	--
ENSG00000250317	SMIM20	small_integral_membrane_protein_20	0.41066	0.0065309	0.043784	--	--	--	--	--	--
ENSG00000253352	TUG1	taurine_up-regulated_1_(non-protein_coding)	-0.36629	0.00055796	0.0072735	--	--	--	--	--	--
ENSG00000254858	MPV17L2	MPV17_mitochondrial_membrane_protein-like_2	0.47818	0.00029281	0.0044479	--	--	--	--	--	--
ENSG00000255150	EID3	EP300_interacting_inhibitor_of_differentiation_3	0.8809	1.03e-05	0.00029863	--	--	--	--	--	--
ENSG00000258738	RP11-73E17.2	NA	-0.62465	0.003986	0.030772	--	--	--	--	--	--
ENSG00000262814	MRPL12	mitochondrial_ribosomal_protein_L12	0.59543	0.0043289	0.032671	--	--	--	--	--	--
ENSG00000263050	RP11-667K14.3	NA	-0.67396	0.0017874	0.01744	--	--	--	--	--	--
ENSG00000266088	RP5-1028K7.2	NA	0.61335	0.0045285	0.033669	--	--	--	--	--	--
ENSG00000266472	MRPS21	mitochondrial_ribosomal_protein_S21	0.37158	0.0038612	0.029991	--	--	--	--	--	--
ENSG00000267432	DNAH17-AS1	DNAH17_antisense_RNA_1	-0.57887	2.29e-05	0.00056762	--	--	--	--	--	--
ENSG00000267519	CTD-3252C9.4	NA	-0.4356	6.37e-05	0.0013122	--	--	--	--	--	--
ENSG00000268089	GABRQ	gamma-aminobutyric_acid_(GABA)_A_receptor_theta	0.54345	0.0061256	0.041705	--	--	--	--	--	--
ENSG00000268621	AC006262.5	NA	0.71635	7.88e-06	0.00024323	--	--	--	--	--	--
ENSG00000270194	RP11-259K5.2	NA	-0.56056	0.0045554	0.03379	--	--	--	--	--	--
ENSG00000270607	RP11-359E10.1	NA	-0.80721	0.00012157	0.0022219	--	--	--	--	--	--
ENSG00000271992	RP11-42O15.3	NA	0.86557	6.85e-05	0.0013825	--	--	--	--	--	--
ENSG00000272888	LINC01578	long_intergenic_non-protein_coding_RNA_1578	-0.33744	0.0031829	0.026267	--	--	--	--	--	--
ENSG00000273899	NOL12	nucleolar_protein_12	0.56739	0.0072813	0.046858	--	--	--	--	--	--
ENSG00000275832	ARHGAP23	Rho_GTPase_activating_protein_23	-0.35594	0.0037479	0.02949	--	--	--	--	--	--
ENSG00000279483	AC090498.1	NA	0.64514	0.0027124	0.02342	--	--	--	--	--	--
ENSG00000284740	AL645728.2	-	0.57773	0.0078798	0.04971	--	--	--	--	--	--
ENSG00000284946	AC068831.7	-	-0.73769	7.95e-05	0.0015583	--	--	--	--	--	--
ENSG00000006062	MAP3K14	mitogen-activated_protein_kinase_kinase_kinase_14	-0.36088	0.00070693	0.0087742	-0.54818	8.47e-05	0.008276	--	--	--
ENSG00000007314	SCN4A	sodium_channel_voltage_gated_type_IV_alpha_subunit	1.2067	1.16e-08	7.89e-07	1.2381	2.68e-06	0.00049894	--	--	--
ENSG00000019186	CYP24A1	cytochrome_P450_family_24_subfamily_A_member_1	1.9954	9.68e-39	8.77e-36	1.6549	2e-15	2.05e-12	--	--	--
ENSG00000048052	HDAC9	histone_deacetylase_9	-1.1938	3.95e-08	2.38e-06	-0.91631	0.00051479	0.033438	--	--	--
ENSG00000049246	PER3	period_circadian_clock_3	-0.7571	1.07e-06	4.33e-05	-0.91707	2.82e-07	7.11e-05	--	--	--
ENSG00000052795	FNIP2	folliculin_interacting_protein_2	-0.68323	2.61e-05	0.00063057	-0.76168	0.0004764	0.031808	--	--	--
ENSG00000067836	ROGDI	rogdi_homolog	0.90219	8.93e-06	0.00026773	1.0963	1.49e-05	0.0019464	--	--	--
ENSG00000069399	BCL3	B-cell_CLL/lymphoma_3	-0.96882	2.39e-16	5.42e-14	-0.72267	1.35e-06	0.00027194	--	--	--
ENSG00000070371	CLTCL1	clathrin_heavy_chain-like_1	0.66702	2.01e-08	1.29e-06	0.60063	0.00018322	0.015471	--	--	--
ENSG00000079156	OSBPL6	oxysterol_binding_protein_like_6	0.49071	0.00026753	0.0041635	0.56507	0.00045088	0.030675	--	--	--
ENSG00000087266	SH3BP2	SH3-domain_binding_protein_2	0.50134	9.18e-06	0.00027398	0.65635	5.55e-06	0.00089565	--	--	--
ENSG00000097007	ABL1	ABL_proto-oncogene_1_non-receptor_tyrosine_kinase	-0.69254	4.36e-10	4.12e-08	-0.57069	0.00060422	0.038005	--	--	--
ENSG00000099849	RASSF7	Ras_association_(RalGDS/AF-6)_domain_family_(N-terminal)_member_7	0.7804	3.33e-06	0.00011584	0.83583	0.00063212	0.039112	--	--	--
ENSG00000100292	HMOX1	heme_oxygenase_1	0.49417	8.98e-07	3.74e-05	0.94647	2.97e-09	1.12e-06	--	--	--
ENSG00000105173	CCNE1	cyclin_E1	1.0759	4.61e-15	9.28e-13	0.89018	1.85e-05	0.0023132	--	--	--
ENSG00000106617	PRKAG2	protein_kinase_AMP-activated_gamma_2_non-catalytic_subunit	-0.37806	0.0072191	0.046623	-0.6183	0.0008344	0.04869	--	--	--
ENSG00000109814	UGDH	UDP-glucose_6-dehydrogenase	0.67909	1.97e-13	3.08e-11	0.60849	1.96e-05	0.0023823	--	--	--
ENSG00000112096	SOD2	superoxide_dismutase_2_mitochondrial	-1.0033	1.6e-29	8.12e-27	-0.75718	1.86e-09	7.64e-07	--	--	--
ENSG00000112561	TFEB	transcription_factor_EB	0.40694	0.0077818	0.049328	0.76989	0.00061461	0.038193	--	--	--
ENSG00000116017	ARID3A	AT-rich_interaction_domain_3A	-0.86759	4.23e-07	1.89e-05	-0.72628	0.00038885	0.027633	--	--	--
ENSG00000119922	IFIT2	interferon_induced_protein_with_tetratricopeptide_repeats_2	-1.1184	5.79e-08	3.35e-06	-0.9513	0.0001709	0.014691	--	--	--
ENSG00000123689	G0S2	G0/G1_switch_2	0.80273	0.00020013	0.0033053	1.1453	1.6e-05	0.0020088	--	--	--
ENSG00000129084	PSMA1	proteasome_subunit_alpha_1	0.58995	0.00072989	0.008997	0.82037	0.00026247	0.020257	--	--	--
ENSG00000130066	SAT1	spermidine/spermine_N1-acetyltransferase_1	0.61385	7.25e-12	9.04e-10	0.65985	7.14e-05	0.0074817	--	--	--
ENSG00000130749	ZC3H4	zinc_finger_CCCH-type_containing_4	-0.41709	0.00024277	0.0038577	-0.59279	8.72e-05	0.0083438	--	--	--
ENSG00000131711	MAP1B	microtubule_associated_protein_1B	0.52866	5.3e-09	3.89e-07	0.57538	5.62e-05	0.0061149	--	--	--
ENSG00000131737	KRT34	keratin_34_type_I	1.0977	2.3e-08	1.45e-06	0.84731	0.00022007	0.017848	--	--	--
ENSG00000132326	PER2	period_circadian_clock_2	-1.2406	3.77e-15	7.72e-13	-0.95556	3.47e-06	0.00060952	--	--	--
ENSG00000134070	IRAK2	interleukin_1_receptor_associated_kinase_2	-1.5903	5.61e-38	4.75e-35	-1.1414	8.31e-12	5.02e-09	--	--	--
ENSG00000136158	SPRY2	sprouty_RTK_signaling_antagonist_2	-0.67279	1.07e-05	0.00030452	-0.8371	8.67e-06	0.0012686	--	--	--
ENSG00000140471	LINS1	lines_homolog_1	-0.46416	0.00033837	0.0049847	-0.57468	0.00059294	0.037496	--	--	--
ENSG00000143507	DUSP10	dual_specificity_phosphatase_10	-0.65701	1.63e-09	1.34e-07	-0.6221	1.25e-05	0.0017431	--	--	--
ENSG00000150594	ADRA2A	adrenoceptor_alpha_2A	-0.46879	2.65e-05	0.00063941	-0.53404	0.00043575	0.030073	--	--	--
ENSG00000152082	MZT2B	mitotic_spindle_organizing_protein_2B	0.53427	0.0055025	0.03863	0.91093	8.44e-05	0.008276	--	--	--
ENSG00000154222	CC2D1B	coiled-coil_and_C2_domain_containing_1B	-0.56762	5.32e-07	2.34e-05	-0.54721	0.00034333	0.025146	--	--	--
ENSG00000156853	ZNF689	zinc_finger_protein_689	-0.43779	0.00052608	0.0069654	-0.51405	0.00082741	0.048479	--	--	--
ENSG00000157150	TIMP4	TIMP_metallopeptidase_inhibitor_4	0.88007	1.86e-05	0.00047551	0.91613	0.00025678	0.019925	--	--	--
ENSG00000157873	TNFRSF14	tumor_necrosis_factor_receptor_superfamily_member_14	-0.92542	1.22e-05	0.00034327	-0.91991	0.00042193	0.029545	--	--	--
ENSG00000159479	MED8	mediator_complex_subunit_8	0.43408	8.27e-06	0.00025029	0.55876	0.00085166	0.049099	--	--	--
ENSG00000160712	IL6R	interleukin_6_receptor	-0.84749	4.05e-07	1.84e-05	-0.75878	0.0003232	0.024039	--	--	--
ENSG00000162894	FCMR	Fc_fragment_of_IgM_receptor	-0.67014	0.00046916	0.0064057	-0.75229	0.00073236	0.044359	--	--	--
ENSG00000163884	KLF15	Kruppel-like_factor_15	-0.91074	1.83e-05	0.00046936	-0.85009	0.00075319	0.04505	--	--	--
ENSG00000163993	S100P	S100_calcium_binding_protein_P	1.4414	3.26e-11	3.58e-09	1.1969	6.34e-06	0.00099001	--	--	--
ENSG00000164970	FAM219A	family_with_sequence_similarity_219_member_A	0.48883	0.0007611	0.0093004	0.61204	0.00056154	0.035667	--	--	--
ENSG00000166949	SMAD3	SMAD_family_member_3	-0.8534	2.02e-20	6.09e-18	-0.58369	5.31e-05	0.0058601	--	--	--
ENSG00000167074	TEF	thyrotrophic_embryonic_factor	-1.1845	7.41e-12	9.12e-10	-1.2089	8.67e-10	4.29e-07	--	--	--
ENSG00000167106	FAM102A	family_with_sequence_similarity_102_member_A	0.61442	1.18e-07	6.28e-06	0.69445	4.56e-06	0.0007569	--	--	--
ENSG00000168646	AXIN2	axin_2	1.5929	8.91e-17	2.05e-14	1.0727	2.27e-05	0.0027179	--	--	--
ENSG00000175906	ARL4D	ADP_ribosylation_factor_like_GTPase_4D	0.96699	1.01e-10	1.05e-08	0.92188	8.09e-06	0.001223	--	--	--
ENSG00000177842	ZNF620	zinc_finger_protein_620	-1.077	3.45e-10	3.34e-08	-0.88619	1.47e-05	0.0019339	--	--	--
ENSG00000178038	ALS2CL	ALS2_C-terminal_like	0.81622	2.13e-06	7.87e-05	0.80147	8.55e-05	0.0082809	--	--	--
ENSG00000183337	BCOR	BCL6_corepressor	-1.015	1.36e-18	3.67e-16	-0.74139	0.00020341	0.016685	--	--	--
ENSG00000185745	IFIT1	interferon_induced_protein_with_tetratricopeptide_repeats_1	-0.73818	0.00064554	0.008188	-1.152	1.24e-05	0.0017431	--	--	--
ENSG00000186174	BCL9L	B-cell_CLL/lymphoma_9-like	-0.67081	1.46e-05	0.00038982	-0.74636	0.00072087	0.043848	--	--	--
ENSG00000186832	KRT16	keratin_16_type_I	1.5086	3.12e-14	5.22e-12	1.0511	7.46e-05	0.0076996	--	--	--
ENSG00000186847	KRT14	keratin_14_type_I	1.3612	3.75e-10	3.6e-08	1.0689	5.76e-05	0.0062217	--	--	--
ENSG00000187134	AKR1C1	aldo-keto_reductase_family_1_member_C1	2.6956	1.78e-101	2.26e-97	2.1874	2.01e-28	9.64e-25	--	--	--
ENSG00000188060	RAB42	RAB42_member_RAS_oncogene_family	-0.83503	3.92e-07	1.8e-05	-0.65309	0.00074614	0.044815	--	--	--
ENSG00000213190	MLLT11	myeloid/lymphoid_or_mixed-lineage_leukemia;_translocated_to_11	0.49239	7.27e-05	0.001446	0.58848	0.00022853	0.01843	--	--	--
ENSG00000214022	REPIN1	replication_initiator_1	-0.48421	1.93e-06	7.21e-05	-0.43677	0.00084192	0.04893	--	--	--
ENSG00000225177	RP11-390P2.4	NA	1.2128	8.1e-14	1.3e-11	1.1117	6.34e-06	0.00099001	--	--	--
ENSG00000232810	TNF	tumor_necrosis_factor	-1.3395	2.15e-10	2.15e-08	-1.41	8.93e-08	2.56e-05	--	--	--
ENSG00000272068	RP11-284F21.9	NA	-0.92947	2.97e-06	0.00010504	-0.89332	0.00036039	0.025997	--	--	--
ENSG00000277462	ZNF670	zinc_finger_protein_670	-0.70456	3.35e-05	0.00078301	-0.79662	0.00012086	0.010981	--	--	--
ENSG00000080824	HSP90AA1	heat_shock_protein_90kDa_alpha_family_class_A_member_1	--	--	--	0.46	0.0002918	0.021998	--	--	--
ENSG00000115267	IFIH1	interferon_induced_with_helicase_C_domain_1	--	--	--	-0.95294	0.00033355	0.024554	--	--	--
ENSG00000122477	LRRC39	leucine_rich_repeat_containing_39	--	--	--	-0.89999	0.00075688	0.045083	--	--	--
ENSG00000125356	NDUFA1	NADH:ubiquinone_oxidoreductase_subunit_A1	--	--	--	0.83289	0.00047169	0.031641	--	--	--
ENSG00000148483	TMEM236	transmembrane_protein_236	--	--	--	-0.9913	7.55e-05	0.007743	--	--	--
ENSG00000163376	KBTBD8	kelch_repeat_and_BTB_(POZ)_domain_containing_8	--	--	--	-0.79975	0.00053053	0.034152	--	--	--
ENSG00000177169	ULK1	unc-51_like_autophagy_activating_kinase_1	--	--	--	0.54861	1.21e-05	0.0017232	--	--	--
ENSG00000197980	LEKR1	leucine_glutamate_and_lysine_rich_1	--	--	--	-0.90601	0.00069376	0.042545	--	--	--
ENSG00000235947	EGOT	eosinophil_granule_ontogeny_transcript_(non-protein_coding)	--	--	--	-0.86247	0.0002703	0.020749	--	--	--
ENSG00000261644	RP11-327F22.2	NA	--	--	--	-0.97395	7.76e-05	0.0078828	--	--	--
ENSG00000126562	WNK4	WNK_lysine_deficient_protein_kinase_4	--	--	--	-1.1285	1.31e-05	0.0017845	-1.0471	1.89e-07	5.58e-06
ENSG00000146757	ZNF92	zinc_finger_protein_92	--	--	--	-0.77218	0.00048715	0.032375	-0.42244	0.0072203	0.035492
ENSG00000153714	LURAP1L	leucine_rich_adaptor_protein_1-like	--	--	--	-0.5083	0.00039688	0.027928	-1.1755	1.79e-32	1.11e-29
ENSG00000210082	MT-RNR2	mitochondrially_encoded_16S_RNA	--	--	--	-0.48339	0.00039088	0.027641	-0.59204	4.51e-13	4.12e-11
ENSG00000221909	FAM200A	family_with_sequence_similarity_200_member_A	--	--	--	-0.57891	0.00079139	0.04675	-0.5275	8.24e-05	0.0010149
ENSG00000253616	RP11-875O11.3	NA	--	--	--	-0.85664	0.00084873	0.049099	-1.0065	6.02e-07	1.47e-05
ENSG00000000003	TSPAN6	tetraspanin_6	--	--	--	--	--	--	0.27784	0.010967	0.048455
ENSG00000000419	DPM1	dolichyl-phosphate_mannosyltransferase_polypeptide_1_catalytic_subunit	--	--	--	--	--	--	-0.39761	6.68e-07	1.61e-05
ENSG00000001461	NIPAL3	NIPA-like_domain_containing_3	--	--	--	--	--	--	0.37082	0.0084676	0.039899
ENSG00000001617	SEMA3F	sema_domain_immunoglobulin_domain_(Ig)_short_basic_domain_secreted_(semaphorin)_3F	--	--	--	--	--	--	0.79214	1.15e-28	4.92e-26
ENSG00000002549	LAP3	leucine_aminopeptidase_3	--	--	--	--	--	--	0.27076	0.0050991	0.02727
ENSG00000003137	CYP26B1	cytochrome_P450_family_26_subfamily_B_member_1	--	--	--	--	--	--	0.54721	0.00081848	0.0064957
ENSG00000003436	TFPI	tissue_factor_pathway_inhibitor	--	--	--	--	--	--	0.26632	9.65e-05	0.0011571
ENSG00000004059	ARF5	ADP_ribosylation_factor_5	--	--	--	--	--	--	0.31	0.0030455	0.018434
ENSG00000004534	RBM6	RNA_binding_motif_protein_6	--	--	--	--	--	--	-0.25328	0.0043289	0.024107
ENSG00000005189	AC004381.6	Putative_RNA_exonuclease_NEF-sp_	--	--	--	--	--	--	-0.38322	0.010476	0.046923
ENSG00000005448	WDR54	WD_repeat_domain_54	--	--	--	--	--	--	0.48012	7.25e-05	0.00090978
ENSG00000005882	PDK2	pyruvate_dehydrogenase_kinase_isozyme_2	--	--	--	--	--	--	0.67945	0.00023033	0.0023646
ENSG00000005884	ITGA3	integrin_subunit_alpha_3	--	--	--	--	--	--	0.46757	2.45e-11	1.75e-09
ENSG00000005889	ZFX	zinc_finger_protein_X-linked	--	--	--	--	--	--	-0.3461	0.00033807	0.0032252
ENSG00000006007	GDE1	glycerophosphodiester_phosphodiesterase_1	--	--	--	--	--	--	0.37079	2.06e-05	0.00031337
ENSG00000006016	CRLF1	cytokine_receptor-like_factor_1	--	--	--	--	--	--	0.42472	1.12e-07	3.59e-06
ENSG00000006025	OSBPL7	oxysterol_binding_protein_like_7	--	--	--	--	--	--	0.52885	0.00027139	0.0027078
ENSG00000006118	TMEM132A	transmembrane_protein_132A	--	--	--	--	--	--	0.34884	5.88e-07	1.45e-05
ENSG00000006194	ZNF263	zinc_finger_protein_263	--	--	--	--	--	--	-0.23342	0.010046	0.045453
ENSG00000006468	ETV1	ets_variant_1	--	--	--	--	--	--	0.73651	6e-05	0.00077482
ENSG00000006652	IFRD1	interferon-related_developmental_regulator_1	--	--	--	--	--	--	-0.55159	2.76e-16	3.97e-14
ENSG00000006712	PAF1	PAF1_homolog_Paf1/RNA_polymerase_II_complex_component	--	--	--	--	--	--	-0.25109	0.0033219	0.019722
ENSG00000006740	ARHGAP44	Rho_GTPase_activating_protein_44	--	--	--	--	--	--	0.53193	0.0034203	0.02018
ENSG00000006757	PNPLA4	patatin_like_phospholipase_domain_containing_4	--	--	--	--	--	--	0.46257	0.0055045	0.028841
ENSG00000007202	KIAA0100	KIAA0100	--	--	--	--	--	--	0.31674	0.00054096	0.0047246
ENSG00000007372	PAX6	paired_box_6	--	--	--	--	--	--	-0.42401	0.0052023	0.02769
ENSG00000007376	RPUSD1	RNA_pseudouridylate_synthase_domain_containing_1	--	--	--	--	--	--	0.32743	0.00041643	0.0038206
ENSG00000007392	LUC7L	LUC7-like	--	--	--	--	--	--	-0.46568	1.95e-07	5.7e-06
ENSG00000007944	MYLIP	myosin_regulatory_light_chain_interacting_protein	--	--	--	--	--	--	-0.51287	0.00043719	0.0039839
ENSG00000008256	CYTH3	cytohesin_3	--	--	--	--	--	--	-0.58261	4.23e-09	1.99e-07
ENSG00000008394	MGST1	microsomal_glutathione_S-transferase_1	--	--	--	--	--	--	0.24961	0.0010849	0.0082375
ENSG00000008710	PKD1	polycystic_kidney_disease_1_(autosomal_dominant)	--	--	--	--	--	--	-0.41212	2.6e-06	5.32e-05
ENSG00000008838	MED24	mediator_complex_subunit_24	--	--	--	--	--	--	0.24853	0.0016459	0.011487
ENSG00000009954	BAZ1B	bromodomain_adjacent_to_zinc_finger_domain_1B	--	--	--	--	--	--	-0.24641	0.00039075	0.0036382
ENSG00000010256	UQCRC1	ubiquinol-cytochrome_c_reductase_core_protein_I	--	--	--	--	--	--	0.27422	0.0002205	0.0022865
ENSG00000010278	CD9	CD9_molecule	--	--	--	--	--	--	0.3477	1.02e-05	0.00017188
ENSG00000010539	ZNF200	zinc_finger_protein_200	--	--	--	--	--	--	-0.34991	0.0056388	0.029322
ENSG00000010810	FYN	FYN_proto-oncogene_Src_family_tyrosine_kinase	--	--	--	--	--	--	-0.44212	7.64e-07	1.81e-05
ENSG00000011009	LYPLA2	lysophospholipase_II	--	--	--	--	--	--	0.3426	0.00074336	0.006006
ENSG00000011143	MKS1	Meckel_syndrome_type_1	--	--	--	--	--	--	0.38459	0.0071454	0.035208
ENSG00000011198	ABHD5	abhydrolase_domain_containing_5	--	--	--	--	--	--	-0.45968	2.06e-06	4.3e-05
ENSG00000011243	AKAP8L	A-kinase_anchoring_protein_8_like	--	--	--	--	--	--	-0.4979	7.15e-07	1.71e-05
ENSG00000013306	SLC25A39	solute_carrier_family_25_member_39	--	--	--	--	--	--	0.27846	0.0003837	0.0035779
ENSG00000014216	CAPN1	calpain_1_(mu/I)_large_subunit	--	--	--	--	--	--	0.48958	4.22e-09	1.99e-07
ENSG00000015532	XYLT2	xylosyltransferase_II	--	--	--	--	--	--	0.43971	1.7e-05	0.00026822
ENSG00000016864	GLT8D1	glycosyltransferase_8_domain_containing_1	--	--	--	--	--	--	0.2726	0.0017795	0.012233
ENSG00000017483	SLC38A5	solute_carrier_family_38_member_5	--	--	--	--	--	--	0.28673	0.0006859	0.0056484
ENSG00000017797	RALBP1	ralA_binding_protein_1	--	--	--	--	--	--	0.27306	0.0043525	0.024206
ENSG00000021762	OSBPL5	oxysterol_binding_protein_like_5	--	--	--	--	--	--	0.36505	0.00026722	0.0026769
ENSG00000022840	RNF10	ring_finger_protein_10	--	--	--	--	--	--	-0.31038	1.22e-05	0.00020081
ENSG00000023608	SNAPC1	small_nuclear_RNA_activating_complex_polypeptide_1	--	--	--	--	--	--	-0.64297	3.29e-08	1.23e-06
ENSG00000023839	ABCC2	ATP_binding_cassette_subfamily_C_member_2	--	--	--	--	--	--	-0.8805	8.4e-06	0.00014614
ENSG00000025772	TOMM34	translocase_of_outer_mitochondrial_membrane_34	--	--	--	--	--	--	0.35874	8.5e-07	1.97e-05
ENSG00000025796	SEC63	SEC63_homolog_protein_translocation_regulator	--	--	--	--	--	--	-0.27366	0.00016859	0.0018294
ENSG00000026025	VIM	vimentin	--	--	--	--	--	--	0.37427	7.9e-07	1.86e-05
ENSG00000026508	CD44	CD44_molecule_(Indian_blood_group)	--	--	--	--	--	--	0.35598	2.48e-07	6.99e-06
ENSG00000027869	SH2D2A	SH2_domain_containing_2A	--	--	--	--	--	--	0.45488	0.0014557	0.010429
ENSG00000029153	ARNTL2	aryl_hydrocarbon_receptor_nuclear_translocator_like_2	--	--	--	--	--	--	0.49406	8.13e-07	1.91e-05
ENSG00000029639	TFB1M	transcription_factor_B1_mitochondrial	--	--	--	--	--	--	0.44786	0.0012448	0.0091082
ENSG00000030582	GRN	granulin	--	--	--	--	--	--	0.27002	0.0011791	0.0087356
ENSG00000031003	FAM13B	family_with_sequence_similarity_13_member_B	--	--	--	--	--	--	-0.62892	2.17e-06	4.5e-05
ENSG00000031698	SARS	seryl-tRNA_synthetase	--	--	--	--	--	--	-0.25766	9.68e-05	0.0011589
ENSG00000032389	TSSC1	tumor_suppressing_subtransferable_candidate_1	--	--	--	--	--	--	0.30427	0.0050441	0.027046
ENSG00000033011	ALG1	ALG1_chitobiosyldiphosphodolichol_beta-mannosyltransferase	--	--	--	--	--	--	0.41515	1.6e-05	0.00025404
ENSG00000033030	ZCCHC8	zinc_finger_CCHC_domain_containing_8	--	--	--	--	--	--	-0.59406	2.32e-09	1.17e-07
ENSG00000033170	FUT8	fucosyltransferase_8_(alpha_(16)_fucosyltransferase)	--	--	--	--	--	--	0.59296	0.000131	0.0014878
ENSG00000035862	TIMP2	TIMP_metallopeptidase_inhibitor_2	--	--	--	--	--	--	0.38417	1.22e-09	6.49e-08
ENSG00000037637	FBXO42	F-box_protein_42	--	--	--	--	--	--	-0.33467	0.001512	0.010746
ENSG00000040608	RTN4R	reticulon_4_receptor	--	--	--	--	--	--	0.42735	0.0068959	0.034235
ENSG00000047230	CTPS2	CTP_synthase_2	--	--	--	--	--	--	0.38797	0.007859	0.037866
ENSG00000047578	KIAA0556	KIAA0556	--	--	--	--	--	--	-0.278	0.0098416	0.044742
ENSG00000047634	SCML1	sex_comb_on_midleg-like_1_(Drosophila)	--	--	--	--	--	--	-0.296	0.008049	0.038512
ENSG00000049130	KITLG	KIT_ligand	--	--	--	--	--	--	-0.33587	0.0042256	0.023648
ENSG00000049245	VAMP3	vesicle_associated_membrane_protein_3	--	--	--	--	--	--	0.20983	0.008626	0.040461
ENSG00000049247	UTS2	urotensin_2	--	--	--	--	--	--	0.53384	0.008091	0.038654
ENSG00000049323	LTBP1	latent_transforming_growth_factor_beta_binding_protein_1	--	--	--	--	--	--	0.59012	2.74e-07	7.6e-06
ENSG00000049860	HEXB	hexosaminidase_B_(beta_polypeptide)	--	--	--	--	--	--	0.17888	0.0056075	0.029224
ENSG00000050130	JKAMP	JNK1/MAPK8-associated_membrane_protein	--	--	--	--	--	--	0.33968	0.0020011	0.013401
ENSG00000050165	DKK3	dickkopf_WNT_signaling_pathway_inhibitor_3	--	--	--	--	--	--	0.54069	8.99e-07	2.08e-05
ENSG00000053108	FSTL4	follistatin-like_4	--	--	--	--	--	--	0.71819	1.64e-13	1.6e-11
ENSG00000054282	SDCCAG8	serologically_defined_colon_cancer_antigen_8	--	--	--	--	--	--	0.44552	0.0012443	0.0091082
ENSG00000055044	NOP58	NOP58_ribonucleoprotein	--	--	--	--	--	--	-0.27078	4.02e-05	0.00054646
ENSG00000056097	ZFR	zinc_finger_RNA_binding_protein	--	--	--	--	--	--	-0.30554	0.00015879	0.0017382
ENSG00000057019	DCBLD2	discoidin_CUB_and_LCCL_domain_containing_2	--	--	--	--	--	--	0.49282	5.54e-09	2.51e-07
ENSG00000057252	SOAT1	sterol_O-acyltransferase_1	--	--	--	--	--	--	0.27969	0.0014984	0.010668
ENSG00000058063	ATP11B	ATPase_class_VI_type_11B	--	--	--	--	--	--	-0.30263	0.0062591	0.031775
ENSG00000058091	CDK14	cyclin-dependent_kinase_14	--	--	--	--	--	--	0.28417	0.0075427	0.036655
ENSG00000058668	ATP2B4	ATPase_Ca++_transporting_plasma_membrane_4	--	--	--	--	--	--	0.37567	0.0019874	0.013323
ENSG00000058799	YIPF1	Yip1_domain_family_member_1	--	--	--	--	--	--	0.38787	0.0044107	0.024431
ENSG00000058804	NDC1	NDC1_transmembrane_nucleoporin	--	--	--	--	--	--	0.27901	0.0018462	0.012563
ENSG00000059769	DNAJC25	DnaJ_heat_shock_protein_family_(Hsp40)_member_C25	--	--	--	--	--	--	-0.40437	0.00083856	0.0066326
ENSG00000061936	SFSWAP	splicing_factor_suppressor_of_white-apricot_family	--	--	--	--	--	--	-0.34271	2.08e-05	0.00031496
ENSG00000062282	DGAT2	diacylglycerol_O-acyltransferase_2	--	--	--	--	--	--	0.71724	0.00028938	0.0028528
ENSG00000062485	CS	citrate_synthase	--	--	--	--	--	--	0.18553	0.0060838	0.031088
ENSG00000062650	WAPL	WAPL_cohesin_release_factor	--	--	--	--	--	--	-0.33926	4.64e-05	0.00062051
ENSG00000063660	GPC1	glypican_1	--	--	--	--	--	--	0.17617	0.0071231	0.035112
ENSG00000064115	TM7SF3	transmembrane_7_superfamily_member_3	--	--	--	--	--	--	0.42896	1.32e-06	2.92e-05
ENSG00000064309	CDON	cell_adhesion_associated_oncogene_regulated	--	--	--	--	--	--	0.59023	0.0026217	0.016413
ENSG00000065000	AP3D1	adaptor_related_protein_complex_3_delta_1_subunit	--	--	--	--	--	--	-0.1988	0.002964	0.018082
ENSG00000065054	SLC9A3R2	solute_carrier_family_9_subfamily_A_(NHE3_cation_proton_antiporter_3)_member_3_regulator_2	--	--	--	--	--	--	0.35443	0.00012442	0.0014261
ENSG00000065057	NTHL1	nth-like_DNA_glycosylase_1	--	--	--	--	--	--	0.45528	0.00084034	0.0066418
ENSG00000065183	WDR3	WD_repeat_domain_3	--	--	--	--	--	--	0.27372	0.00041524	0.0038147
ENSG00000065268	WDR18	WD_repeat_domain_18	--	--	--	--	--	--	0.35747	0.00024329	0.0024692
ENSG00000065325	GLP2R	glucagon-like_peptide_2_receptor	--	--	--	--	--	--	-0.23773	0.010933	0.04834
ENSG00000065357	DGKA	diacylglycerol_kinase_alpha	--	--	--	--	--	--	0.39035	0.010411	0.046677
ENSG00000065518	NDUFB4	NADH:ubiquinone_oxidoreductase_subunit_B4	--	--	--	--	--	--	0.28265	0.0041437	0.02333
ENSG00000065526	SPEN	spen_family_transcriptional_repressor	--	--	--	--	--	--	-0.29648	0.0064656	0.032649
ENSG00000065548	ZC3H15	zinc_finger_CCCH-type_containing_15	--	--	--	--	--	--	-0.22189	0.0021373	0.014024
ENSG00000065882	TBC1D1	TBC1_domain_family_member_1	--	--	--	--	--	--	0.37892	0.0023173	0.014898
ENSG00000065883	CDK13	cyclin-dependent_kinase_13	--	--	--	--	--	--	-0.29513	0.00063333	0.0053143
ENSG00000065978	YBX1	Y-box_binding_protein_1	--	--	--	--	--	--	0.17957	0.0074607	0.0364
ENSG00000065989	PDE4A	phosphodiesterase_4A	--	--	--	--	--	--	0.58902	8.21e-06	0.0001434
ENSG00000066135	KDM4A	lysine_(K)-specific_demethylase_4A	--	--	--	--	--	--	-0.48705	9.13e-05	0.0011034
ENSG00000066422	ZBTB11	zinc_finger_and_BTB_domain_containing_11	--	--	--	--	--	--	-0.27294	0.0069922	0.034563
ENSG00000066583	ISOC1	isochorismatase_domain_containing_1	--	--	--	--	--	--	0.35506	0.0016976	0.011767
ENSG00000067057	PFKP	phosphofructokinase_platelet	--	--	--	--	--	--	0.20021	0.0056082	0.029224
ENSG00000067066	SP100	SP100_nuclear_antigen	--	--	--	--	--	--	0.38108	0.0011259	0.0084694
ENSG00000067369	TP53BP1	tumor_protein_p53_binding_protein_1	--	--	--	--	--	--	-0.3628	0.00015166	0.0016735
ENSG00000067560	RHOA	ras_homolog_family_member_A	--	--	--	--	--	--	0.34673	9.34e-07	2.15e-05
ENSG00000067704	IARS2	isoleucyl-tRNA_synthetase_2_mitochondrial	--	--	--	--	--	--	0.23499	0.003277	0.01952
ENSG00000067798	NAV3	neuron_navigator_3	--	--	--	--	--	--	0.52744	0.00050263	0.0044558
ENSG00000067829	IDH3G	isocitrate_dehydrogenase_3_(NAD+)_gamma	--	--	--	--	--	--	0.2379	0.0081209	0.038763
ENSG00000068001	HYAL2	hyaluronoglucosaminidase_2	--	--	--	--	--	--	0.46392	6.64e-05	0.00084185
ENSG00000068028	RASSF1	Ras_association_(RalGDS/AF-6)_domain_family_member_1	--	--	--	--	--	--	-0.35287	0.00011413	0.0013278
ENSG00000068305	MEF2A	myocyte_enhancer_factor_2A	--	--	--	--	--	--	-0.29792	0.0038447	0.022067
ENSG00000068400	GRIPAP1	GRIP1_associated_protein_1	--	--	--	--	--	--	-0.35059	0.00025574	0.0025828
ENSG00000069849	ATP1B3	ATPase_Na+/K+_transporting_beta_3_polypeptide	--	--	--	--	--	--	0.26611	4.35e-05	0.00058714
ENSG00000069956	MAPK6	mitogen-activated_protein_kinase_6	--	--	--	--	--	--	-0.34274	0.00049217	0.0043881
ENSG00000070081	NUCB2	nucleobindin_2	--	--	--	--	--	--	-0.27396	0.0092986	0.042791
ENSG00000070214	SLC44A1	solute_carrier_family_44_(choline_transporter)_member_1	--	--	--	--	--	--	0.39005	0.00029643	0.0029108
ENSG00000070404	FSTL3	follistatin-like_3_(secreted_glycoprotein)	--	--	--	--	--	--	0.2548	0.00051154	0.0045201
ENSG00000070669	ASNS	asparagine_synthetase_(glutamine-hydrolyzing)	--	--	--	--	--	--	-0.94221	1.22e-07	3.84e-06
ENSG00000070770	CSNK2A2	casein_kinase_2_alpha_prime_polypeptide	--	--	--	--	--	--	-0.21655	0.0037206	0.021542
ENSG00000070778	PTPN21	protein_tyrosine_phosphatase_non-receptor_type_21	--	--	--	--	--	--	-0.47751	0.00082931	0.0065677
ENSG00000070785	EIF2B3	eukaryotic_translation_initiation_factor_2B_subunit_gamma	--	--	--	--	--	--	0.26963	0.0054389	0.028522
ENSG00000070961	ATP2B1	ATPase_Ca++_transporting_plasma_membrane_1	--	--	--	--	--	--	-0.22196	0.0061446	0.031308
ENSG00000071054	MAP4K4	mitogen-activated_protein_kinase_kinase_kinase_kinase_4	--	--	--	--	--	--	0.30929	7.77e-05	0.00096398
ENSG00000071127	WDR1	WD_repeat_domain_1	--	--	--	--	--	--	0.26945	0.00029183	0.0028712
ENSG00000071243	ING3	inhibitor_of_growth_family_member_3	--	--	--	--	--	--	-0.50211	4.82e-06	9.16e-05
ENSG00000071537	SEL1L	sel-1_suppressor_of_lin-12-like_(C._elegans)	--	--	--	--	--	--	-0.21123	0.010988	0.048514
ENSG00000072041	SLC6A15	solute_carrier_family_6_(neutral_amino_acid_transporter)_member_15	--	--	--	--	--	--	0.32762	0.0011879	0.0087795
ENSG00000072135	PTPN18	protein_tyrosine_phosphatase_non-receptor_type_18_(brain-derived)	--	--	--	--	--	--	0.37593	0.004103	0.023183
ENSG00000072274	TFRC	transferrin_receptor	--	--	--	--	--	--	0.29561	4.41e-06	8.46e-05
ENSG00000072518	MARK2	MAP/microtubule_affinity-regulating_kinase_2	--	--	--	--	--	--	-0.27283	0.00071465	0.0058348
ENSG00000072864	NDE1	nudE_neurodevelopment_protein_1	--	--	--	--	--	--	-0.25846	0.0031724	0.019016
ENSG00000072958	AP1M1	adaptor_related_protein_complex_1_mu_1_subunit	--	--	--	--	--	--	0.27585	0.0048157	0.026126
ENSG00000073008	PVR	poliovirus_receptor	--	--	--	--	--	--	-0.34312	1.41e-07	4.34e-06
ENSG00000073060	SCARB1	scavenger_receptor_class_B_member_1	--	--	--	--	--	--	0.32933	1.59e-06	3.45e-05
ENSG00000073712	FERMT2	fermitin_family_member_2	--	--	--	--	--	--	-0.23126	0.0044022	0.024406
ENSG00000073792	IGF2BP2	insulin_like_growth_factor_2_mRNA_binding_protein_2	--	--	--	--	--	--	-0.69397	0.00015324	0.0016848
ENSG00000074410	CA12	carbonic_anhydrase_XII	--	--	--	--	--	--	0.57212	3.32e-13	3.14e-11
ENSG00000074696	HACD3	3-hydroxyacyl-CoA_dehydratase_3	--	--	--	--	--	--	0.20599	0.0035298	0.020688
ENSG00000074935	TUBE1	tubulin_epsilon_1	--	--	--	--	--	--	-0.54619	7.47e-06	0.00013182
ENSG00000075151	EIF4G3	eukaryotic_translation_initiation_factor_4_gamma_3	--	--	--	--	--	--	-0.2419	0.001688	0.011721
ENSG00000075275	CELSR1	cadherin_EGF_LAG_seven-pass_G-type_receptor_1	--	--	--	--	--	--	0.25	0.010169	0.045909
ENSG00000075292	ZNF638	zinc_finger_protein_638	--	--	--	--	--	--	-0.30778	0.00046368	0.0041641
ENSG00000075413	MARK3	MAP/microtubule_affinity-regulating_kinase_3	--	--	--	--	--	--	-0.32981	2.47e-05	0.00036341
ENSG00000075624	ACTB	actin_beta	--	--	--	--	--	--	0.38156	1.78e-07	5.29e-06
ENSG00000075711	DLG1	discs_large_homolog_1_(Drosophila)	--	--	--	--	--	--	-0.46142	2.26e-08	8.82e-07
ENSG00000075790	BCAP29	B-cell_receptor-associated_protein_29	--	--	--	--	--	--	0.25471	0.0075848	0.036802
ENSG00000076201	PTPN23	protein_tyrosine_phosphatase_non-receptor_type_23	--	--	--	--	--	--	-0.23695	0.0018936	0.012805
ENSG00000076685	NT5C2	5'-nucleotidase_cytosolic_II	--	--	--	--	--	--	-0.33061	0.0087514	0.040895
ENSG00000076706	MCAM	melanoma_cell_adhesion_molecule	--	--	--	--	--	--	0.29325	2.16e-05	0.00032543
ENSG00000076770	MBNL3	muscleblind-like_splicing_regulator_3	--	--	--	--	--	--	0.42727	0.0015282	0.010843
ENSG00000076864	RAP1GAP	RAP1_GTPase_activating_protein	--	--	--	--	--	--	0.39693	0.0025248	0.015918
ENSG00000076928	ARHGEF1	Rho_guanine_nucleotide_exchange_factor_1	--	--	--	--	--	--	0.32315	5.27e-05	0.00069271
ENSG00000077238	IL4R	interleukin_4_receptor	--	--	--	--	--	--	0.4204	3.12e-05	0.00044187
ENSG00000077458	FAM76B	family_with_sequence_similarity_76_member_B	--	--	--	--	--	--	-0.40618	0.00069404	0.0057003
ENSG00000077549	CAPZB	capping_protein_(actin_filament)_muscle_Z-line_beta	--	--	--	--	--	--	0.32677	2.66e-05	0.0003852
ENSG00000078018	MAP2	microtubule_associated_protein_2	--	--	--	--	--	--	-0.93948	1.12e-10	7e-09
ENSG00000078124	ACER3	alkaline_ceramidase_3	--	--	--	--	--	--	0.36204	0.0024729	0.015655
ENSG00000078142	PIK3C3	phosphatidylinositol_3-kinase_catalytic_subunit_type_3	--	--	--	--	--	--	-0.27853	0.010271	0.046285
ENSG00000078246	TULP3	tubby_like_protein_3	--	--	--	--	--	--	-0.26354	0.0097735	0.044514
ENSG00000078369	GNB1	guanine_nucleotide_binding_protein_(G_protein)_beta_polypeptide_1	--	--	--	--	--	--	0.18736	0.0042186	0.02362
ENSG00000078401	EDN1	endothelin_1	--	--	--	--	--	--	-0.77844	1.14e-05	0.00018897
ENSG00000078747	ITCH	itchy_E3_ubiquitin_protein_ligase	--	--	--	--	--	--	-0.26931	0.0060765	0.031064
ENSG00000079246	XRCC5	X-ray_repair_complementing_defective_repair_in_Chinese_hamster_cells_5	--	--	--	--	--	--	0.20563	0.0033337	0.019772
ENSG00000079335	CDC14A	cell_division_cycle_14A	--	--	--	--	--	--	-0.44241	0.01111	0.048929
ENSG00000079739	PGM1	phosphoglucomutase_1	--	--	--	--	--	--	0.27262	0.00087943	0.0069249
ENSG00000079950	STX7	syntaxin_7	--	--	--	--	--	--	0.34707	0.0086193	0.040445
ENSG00000080298	RFX3	regulatory_factor_X3	--	--	--	--	--	--	-0.42791	0.0068846	0.03423
ENSG00000080845	DLGAP4	discs_large_(Drosophila)_homolog-associated_protein_4	--	--	--	--	--	--	-0.33661	3.74e-05	0.00051189
ENSG00000080986	NDC80	NDC80_kinetochore_complex_component	--	--	--	--	--	--	-0.33935	0.00082167	0.0065156
ENSG00000081189	MEF2C	myocyte_enhancer_factor_2C	--	--	--	--	--	--	0.80546	9.34e-06	0.00016035
ENSG00000082153	BZW1	basic_leucine_zipper_and_W2_domains_1	--	--	--	--	--	--	0.1713	0.0074072	0.036189
ENSG00000082258	CCNT2	cyclin_T2	--	--	--	--	--	--	-0.57132	2.91e-08	1.11e-06
ENSG00000082516	GEMIN5	gem_nuclear_organelle_associated_protein_5	--	--	--	--	--	--	0.24819	0.008435	0.039791
ENSG00000082641	NFE2L1	nuclear_factor_erythroid_2_like_1	--	--	--	--	--	--	-0.18143	0.010799	0.047901
ENSG00000082805	ERC1	ELKS/RAB6-interacting/CAST_family_member_1	--	--	--	--	--	--	-0.2621	0.0090409	0.041832
ENSG00000083312	TNPO1	transportin_1	--	--	--	--	--	--	-0.21878	0.0038808	0.02219
ENSG00000083444	PLOD1	procollagen-lysine_2-oxoglutarate_5-dioxygenase_1	--	--	--	--	--	--	0.32061	4.4e-05	0.00059057
ENSG00000084070	SMAP2	small_ArfGAP2	--	--	--	--	--	--	0.36145	0.0022604	0.014683
ENSG00000084112	SSH1	slingshot_protein_phosphatase_1	--	--	--	--	--	--	-0.31932	0.00057007	0.0049166
ENSG00000084774	CAD	carbamoyl-phosphate_synthetase_2_aspartate_transcarbamylase_and_dihydroorotase	--	--	--	--	--	--	0.1942	0.011383	0.04987
ENSG00000085063	CD59	CD59_molecule_complement_regulatory_protein	--	--	--	--	--	--	0.70857	3.4e-22	9.17e-20
ENSG00000085117	CD82	CD82_molecule	--	--	--	--	--	--	0.44208	0.0046272	0.025285
ENSG00000085871	MGST2	microsomal_glutathione_S-transferase_2	--	--	--	--	--	--	0.39946	0.0084964	0.03999
ENSG00000085982	USP40	ubiquitin_specific_peptidase_40	--	--	--	--	--	--	-0.27931	0.0037732	0.021715
ENSG00000085998	POMGNT1	protein_O-linked_mannose_N-acetylglucosaminyltransferase_1_(beta_12-)	--	--	--	--	--	--	0.32269	0.00055025	0.0047889
ENSG00000086062	B4GALT1	UDP-Gal:betaGlcNAc_beta_14-_galactosyltransferase_polypeptide_1	--	--	--	--	--	--	0.34196	4.89e-06	9.28e-05
ENSG00000086544	ITPKC	inositol-trisphosphate_3-kinase_C	--	--	--	--	--	--	-0.39107	0.0014789	0.010553
ENSG00000086730	LAT2	linker_for_activation_of_T-cells_family_member_2	--	--	--	--	--	--	-0.53076	0.0039158	0.022339
ENSG00000087086	FTL	ferritin_light_polypeptide	--	--	--	--	--	--	-0.17661	0.0069738	0.034513
ENSG00000087087	SRRT	serrate_RNA_effector_molecule	--	--	--	--	--	--	-0.2569	5.52e-05	0.00071975
ENSG00000087111	PIGS	phosphatidylinositol_glycan_anchor_biosynthesis_class_S	--	--	--	--	--	--	0.29935	0.00025347	0.0025619
ENSG00000087206	UIMC1	ubiquitin_interaction_motif_containing_1	--	--	--	--	--	--	-0.31394	0.0016494	0.011505
ENSG00000087253	LPCAT2	lysophosphatidylcholine_acyltransferase_2	--	--	--	--	--	--	0.36636	0.0037266	0.021567
ENSG00000087269	NOP14	NOP14_nucleolar_protein	--	--	--	--	--	--	-0.25377	0.0047811	0.025961
ENSG00000087299	L2HGDH	L-2-hydroxyglutarate_dehydrogenase	--	--	--	--	--	--	0.48663	0.001276	0.0092977
ENSG00000088038	CNOT3	CCR4-NOT_transcription_complex_subunit_3	--	--	--	--	--	--	-0.24715	0.0029344	0.017936
ENSG00000088448	ANKRD10	ankyrin_repeat_domain_10	--	--	--	--	--	--	-0.51464	1.15e-07	3.67e-06
ENSG00000088970	KIZ	kizuna_centrosomal_protein	--	--	--	--	--	--	-0.54001	0.001133	0.0085108
ENSG00000089006	SNX5	sorting_nexin_5	--	--	--	--	--	--	-0.31804	8.66e-05	0.0010572
ENSG00000089053	ANAPC5	anaphase_promoting_complex_subunit_5	--	--	--	--	--	--	0.23127	0.0023487	0.015062
ENSG00000089063	TMEM230	transmembrane_protein_230	--	--	--	--	--	--	0.37958	0.0027624	0.017138
ENSG00000089159	PXN	paxillin	--	--	--	--	--	--	0.28171	0.0034965	0.020561
ENSG00000089234	BRAP	BRCA1_associated_protein	--	--	--	--	--	--	-0.27396	0.0068083	0.033951
ENSG00000089351	GRAMD1A	GRAM_domain_containing_1A	--	--	--	--	--	--	0.29556	0.0022988	0.014826
ENSG00000089902	RCOR1	REST_corepressor_1	--	--	--	--	--	--	-0.33822	0.00043404	0.003958
ENSG00000090006	LTBP4	latent_transforming_growth_factor_beta_binding_protein_4	--	--	--	--	--	--	0.23286	0.011323	0.049711
ENSG00000090020	SLC9A1	solute_carrier_family_9_subfamily_A_(NHE1_cation_proton_antiporter_1)_member_1	--	--	--	--	--	--	-0.69352	3.91e-15	4.85e-13
ENSG00000090487	SPG21	spastic_paraplegia_21_(autosomal_recessive_Mast_syndrome)	--	--	--	--	--	--	0.27811	0.0018439	0.012563
ENSG00000091009	RBM27	RNA_binding_motif_protein_27	--	--	--	--	--	--	-0.3843	0.00026262	0.0026394
ENSG00000091136	LAMB1	laminin_subunit_beta_1	--	--	--	--	--	--	0.32515	7.32e-07	1.74e-05
ENSG00000091140	DLD	dihydrolipoamide_dehydrogenase	--	--	--	--	--	--	0.21112	0.0079565	0.038173
ENSG00000091317	CMTM6	CKLF-like_MARVEL_transmembrane_domain_containing_6	--	--	--	--	--	--	0.35846	2.42e-05	0.00035821
ENSG00000091592	NLRP1	NLR_family_pyrin_domain_containing_1	--	--	--	--	--	--	-0.37567	0.00085095	0.0067092
ENSG00000091947	TMEM101	transmembrane_protein_101	--	--	--	--	--	--	0.25279	0.0081573	0.038836
ENSG00000092068	SLC7A8	solute_carrier_family_7_(amino_acid_transporter_light_chain_L_system)_member_8	--	--	--	--	--	--	0.59627	0.0024523	0.015577
ENSG00000092108	SCFD1	sec1_family_domain_containing_1	--	--	--	--	--	--	-0.32507	0.00045676	0.0041192
ENSG00000092847	AGO1	argonaute_1_RISC_catalytic_component	--	--	--	--	--	--	0.27274	0.0074902	0.036515
ENSG00000092978	GPATCH2	G-patch_domain_containing_2	--	--	--	--	--	--	-0.37263	0.002612	0.016369
ENSG00000093167	LRRFIP2	leucine_rich_repeat_(in_FLII)_interacting_protein_2	--	--	--	--	--	--	-0.23047	0.0048464	0.026258
ENSG00000095303	PTGS1	prostaglandin-endoperoxide_synthase_1_(prostaglandin_G/H_synthase_and_cyclooxygenase)	--	--	--	--	--	--	0.77216	3.06e-10	1.79e-08
ENSG00000095564	BTAF1	B-TFIID_TATA-box_binding_protein_associated_factor_1	--	--	--	--	--	--	-0.61746	1.11e-09	5.94e-08
ENSG00000095574	IKZF5	IKAROS_family_zinc_finger_5	--	--	--	--	--	--	-0.42656	0.00039994	0.0037043
ENSG00000096070	BRPF3	bromodomain_and_PHD_finger_containing_3	--	--	--	--	--	--	-0.36487	0.0022711	0.014708
ENSG00000099330	OCEL1	occludin/ELL_domain_containing_1	--	--	--	--	--	--	0.5261	0.0037396	0.021611
ENSG00000099377	HSD3B7	hydroxy-delta-5-steroid_dehydrogenase_3_beta-_and_steroid_delta-isomerase_7	--	--	--	--	--	--	0.56824	0.0032411	0.019344
ENSG00000099783	HNRNPM	heterogeneous_nuclear_ribonucleoprotein_M	--	--	--	--	--	--	0.18389	0.0035405	0.020732
ENSG00000099785	2020-03-02	membrane_associated_ring-CH-type_finger_2	--	--	--	--	--	--	0.59361	0.0033036	0.019641
ENSG00000099795	NDUFB7	NADH:ubiquinone_oxidoreductase_subunit_B7	--	--	--	--	--	--	0.31674	0.0053721	0.028304
ENSG00000099797	TECR	trans-23-enoyl-CoA_reductase	--	--	--	--	--	--	0.35298	0.00011108	0.0012984
ENSG00000099812	MISP	mitotic_spindle_positioning	--	--	--	--	--	--	-0.33567	6.36e-05	0.00081184
ENSG00000099817	POLR2E	polymerase_(RNA)_II_(DNA_directed)_polypeptide_E_25kDa	--	--	--	--	--	--	0.27006	0.0014598	0.010447
ENSG00000099821	POLRMT	polymerase_(RNA)_mitochondrial_(DNA_directed)	--	--	--	--	--	--	0.23665	0.0037082	0.02149
ENSG00000099875	MKNK2	MAP_kinase_interacting_serine/threonine_kinase_2	--	--	--	--	--	--	-0.29725	0.00020389	0.0021411
ENSG00000099899	TRMT2A	tRNA_methyltransferase_2_homolog_A	--	--	--	--	--	--	0.29543	0.010154	0.045859
ENSG00000099917	MED15	mediator_complex_subunit_15	--	--	--	--	--	--	-0.25321	0.00029058	0.0028624
ENSG00000099968	BCL2L13	BCL2-like_13_(apoptosis_facilitator)	--	--	--	--	--	--	-0.24468	0.0056272	0.029296
ENSG00000100029	PES1	pescadillo_ribosomal_biogenesis_factor_1	--	--	--	--	--	--	0.20109	0.0073408	0.035928
ENSG00000100034	PPM1F	protein_phosphatase_Mg2+/Mn2+_dependent_1F	--	--	--	--	--	--	0.33402	0.0019179	0.01292
ENSG00000100036	SLC35E4	solute_carrier_family_35_member_E4	--	--	--	--	--	--	0.45339	0.0024355	0.015513
ENSG00000100075	SLC25A1	solute_carrier_family_25_(mitochondrial_carrier;_citrate_transporter)_member_1	--	--	--	--	--	--	0.34131	0.00052433	0.0046119
ENSG00000100097	LGALS1	lectin_galactoside-binding_soluble_1	--	--	--	--	--	--	0.44251	4.15e-09	1.96e-07
ENSG00000100116	GCAT	glycine_C-acetyltransferase	--	--	--	--	--	--	0.33861	0.0048246	0.026151
ENSG00000100201	DDX17	DEAD_(Asp-Glu-Ala-Asp)_box_helicase_17	--	--	--	--	--	--	-0.20371	0.0037512	0.021638
ENSG00000100226	GTPBP1	GTP_binding_protein_1	--	--	--	--	--	--	-0.25749	0.0016119	0.01132
ENSG00000100243	CYB5R3	cytochrome_b5_reductase_3	--	--	--	--	--	--	0.30032	5.93e-05	0.00076659
ENSG00000100263	RHBDD3	rhomboid_domain_containing_3	--	--	--	--	--	--	-0.30813	0.0045801	0.02509
ENSG00000100294	MCAT	malonyl-CoA-acyl_carrier_protein_transacylase	--	--	--	--	--	--	0.42196	0.00014664	0.0016311
ENSG00000100304	TTLL12	tubulin_tyrosine_ligase_like_12	--	--	--	--	--	--	0.27589	0.00020611	0.0021566
ENSG00000100335	MIEF1	mitochondrial_elongation_factor_1	--	--	--	--	--	--	0.22618	0.0082169	0.03903
ENSG00000100347	SAMM50	SAMM50_sorting_and_assembly_machinery_component	--	--	--	--	--	--	0.3433	0.00070002	0.0057456
ENSG00000100350	FOXRED2	FAD-dependent_oxidoreductase_domain_containing_2	--	--	--	--	--	--	0.4075	0.00035138	0.0033215
ENSG00000100393	EP300	E1A_binding_protein_p300	--	--	--	--	--	--	-0.59261	2.82e-09	1.37e-07
ENSG00000100439	ABHD4	abhydrolase_domain_containing_4	--	--	--	--	--	--	-0.48232	9.01e-08	2.96e-06
ENSG00000100479	POLE2	polymerase_(DNA_directed)_epsilon_2_accessory_subunit	--	--	--	--	--	--	0.40638	0.010414	0.046677
ENSG00000100485	SOS2	SOS_Ras/Rho_guanine_nucleotide_exchange_factor_2	--	--	--	--	--	--	-0.3685	0.0086078	0.040406
ENSG00000100503	NIN	ninein	--	--	--	--	--	--	0.30541	0.005903	0.030352
ENSG00000100664	EIF5	eukaryotic_translation_initiation_factor_5	--	--	--	--	--	--	-0.39199	3.45e-08	1.28e-06
ENSG00000100796	PPP4R3A	protein_phosphatase_4_regulatory_subunit_3A	--	--	--	--	--	--	-0.28762	0.00065032	0.0054238
ENSG00000100811	YY1	YY1_transcription_factor	--	--	--	--	--	--	-0.17775	0.010342	0.046462
ENSG00000100815	TRIP11	thyroid_hormone_receptor_interactor_11	--	--	--	--	--	--	-0.30137	0.006098	0.031135
ENSG00000100941	PNN	pinin_desmosome_associated_protein	--	--	--	--	--	--	-0.21152	0.0020379	0.013603
ENSG00000100949	RABGGTA	Rab_geranylgeranyltransferase_alpha_subunit	--	--	--	--	--	--	0.37391	0.0052522	0.027908
ENSG00000101079	NDRG3	NDRG_family_member_3	--	--	--	--	--	--	0.32943	0.0015393	0.010897
ENSG00000101152	DNAJC5	DnaJ_heat_shock_protein_family_(Hsp40)_member_C5	--	--	--	--	--	--	0.30612	0.00022647	0.0023308
ENSG00000101160	CTSZ	cathepsin_Z	--	--	--	--	--	--	0.25563	0.0021745	0.014246
ENSG00000101187	SLCO4A1	solute_carrier_organic_anion_transporter_family_member_4A1	--	--	--	--	--	--	0.40481	0.00033491	0.0032074
ENSG00000101216	GMEB2	glucocorticoid_modulatory_element_binding_protein_2	--	--	--	--	--	--	-0.45405	2.08e-08	8.26e-07
ENSG00000101346	POFUT1	protein_O-fucosyltransferase_1	--	--	--	--	--	--	0.29237	5.28e-05	0.00069271
ENSG00000101347	SAMHD1	SAM_domain_and_HD_domain_1	--	--	--	--	--	--	0.46332	0.00040641	0.0037474
ENSG00000101365	IDH3B	isocitrate_dehydrogenase_3_(NAD+)_beta	--	--	--	--	--	--	0.25287	0.0045239	0.024901
ENSG00000101417	PXMP4	peroxisomal_membrane_protein_4	--	--	--	--	--	--	0.48579	0.0095727	0.043744
ENSG00000101464	PIGU	phosphatidylinositol_glycan_anchor_biosynthesis_class_U	--	--	--	--	--	--	0.42164	0.0010379	0.0079556
ENSG00000101474	APMAP	adipocyte_plasma_membrane_associated_protein	--	--	--	--	--	--	0.33281	2.44e-05	0.0003598
ENSG00000101596	SMCHD1	structural_maintenance_of_chromosomes_flexible_hinge_domain_containing_1	--	--	--	--	--	--	-0.24473	0.0071814	0.035338
ENSG00000101670	LIPG	lipase_endothelial	--	--	--	--	--	--	1.3424	2.25e-12	1.91e-10
ENSG00000101680	LAMA1	laminin_subunit_alpha_1	--	--	--	--	--	--	0.21805	0.0077623	0.03754
ENSG00000101782	RIOK3	RIO_kinase_3	--	--	--	--	--	--	-0.42233	3.32e-06	6.58e-05
ENSG00000101811	CSTF2	cleavage_stimulation_factor_3'_pre-RNA_subunit_2	--	--	--	--	--	--	0.28373	0.0040513	0.022942
ENSG00000101846	STS	steroid_sulfatase_(microsomal)_isozyme_S	--	--	--	--	--	--	0.36405	0.011244	0.049429
ENSG00000101849	TBL1X	transducin_(beta)-like_1X-linked	--	--	--	--	--	--	0.32066	0.0049044	0.02648
ENSG00000101974	ATP11C	ATPase_class_VI_type_11C	--	--	--	--	--	--	0.33807	0.0019095	0.012885
ENSG00000101986	ABCD1	ATP_binding_cassette_subfamily_D_member_1	--	--	--	--	--	--	0.3294	0.00092712	0.0072407
ENSG00000102007	PLP2	proteolipid_protein_2_(colonic_epithelium-enriched)	--	--	--	--	--	--	0.36192	8.28e-07	1.93e-05
ENSG00000102024	PLS3	plastin_3	--	--	--	--	--	--	0.18411	0.011093	0.048874
ENSG00000102172	SMS	spermine_synthase	--	--	--	--	--	--	0.33344	6.1e-06	0.00011198
ENSG00000102218	RP2	retinitis_pigmentosa_2_(X-linked_recessive)	--	--	--	--	--	--	-0.42463	0.00054369	0.0047452
ENSG00000102287	GABRE	gamma-aminobutyric_acid_(GABA)_A_receptor_epsilon	--	--	--	--	--	--	-0.37246	8.39e-05	0.0010288
ENSG00000102317	RBM3	RNA_binding_motif_(RNP1_RRM)_protein_3	--	--	--	--	--	--	0.26531	0.00011317	0.0013203
ENSG00000102401	ARMCX3	armadillo_repeat_containing_X-linked_3	--	--	--	--	--	--	-0.48928	1.21e-05	0.00019916
ENSG00000102554	KLF5	Kruppel-like_factor_5_(intestinal)	--	--	--	--	--	--	-0.32453	0.00034434	0.0032675
ENSG00000102882	MAPK3	mitogen-activated_protein_kinase_3	--	--	--	--	--	--	0.35392	0.0012052	0.0088714
ENSG00000102893	PHKB	phosphorylase_kinase_beta	--	--	--	--	--	--	0.34923	0.0017744	0.012205
ENSG00000102967	DHODH	dihydroorotate_dehydrogenase_(quinone)	--	--	--	--	--	--	0.35179	0.0056648	0.029432
ENSG00000102996	MMP15	matrix_metallopeptidase_15	--	--	--	--	--	--	0.43347	0.010552	0.047158
ENSG00000103005	USB1	U6_snRNA_biogenesis_1	--	--	--	--	--	--	0.36917	8.72e-05	0.0010622
ENSG00000103126	AXIN1	axin_1	--	--	--	--	--	--	-0.24743	0.0028671	0.017638
ENSG00000103152	MPG	N-methylpurine_DNA_glycosylase	--	--	--	--	--	--	0.42387	0.00019086	0.0020277
ENSG00000103174	NAGPA	N-acetylglucosamine-1-phosphodiester_alpha-N-acetylglucosaminidase	--	--	--	--	--	--	0.51692	1.79e-05	0.00028101
ENSG00000103254	FAM173A	family_with_sequence_similarity_173_member_A	--	--	--	--	--	--	0.38285	0.0039594	0.022546
ENSG00000103260	METRN	meteorin_glial_cell_differentiation_regulator	--	--	--	--	--	--	0.36515	0.0030141	0.018286
ENSG00000103319	EEF2K	eukaryotic_elongation_factor_2_kinase	--	--	--	--	--	--	0.41859	3.92e-06	7.67e-05
ENSG00000103356	EARS2	glutamyl-tRNA_synthetase_2_mitochondrial	--	--	--	--	--	--	0.2788	0.002269	0.014702
ENSG00000103502	CDIPT	CDP-diacylglycerol--inositol_3-phosphatidyltransferase	--	--	--	--	--	--	0.32625	0.00069161	0.0056879
ENSG00000103512	NOMO1	NODAL_modulator_1	--	--	--	--	--	--	0.25457	0.0010895	0.0082636
ENSG00000103855	CD276	CD276_molecule	--	--	--	--	--	--	0.72655	2.81e-20	6.12e-18
ENSG00000103888	CEMIP	cell_migration_inducing_protein_hyaluronan_binding	--	--	--	--	--	--	0.51763	0.010296	0.046347
ENSG00000103994	ZNF106	zinc_finger_protein_106	--	--	--	--	--	--	-0.26569	0.00076486	0.0061199
ENSG00000104064	GABPB1	GA_binding_protein_transcription_factor_beta_subunit_1	--	--	--	--	--	--	-0.26657	0.004206	0.023561
ENSG00000104067	TJP1	tight_junction_protein_1	--	--	--	--	--	--	-0.34531	2.39e-05	0.00035495
ENSG00000104331	IMPAD1	inositol_monophosphatase_domain_containing_1	--	--	--	--	--	--	0.23195	0.0038974	0.022275
ENSG00000104341	LAPTM4B	lysosomal_protein_transmembrane_4_beta	--	--	--	--	--	--	0.40852	1.41e-09	7.37e-08
ENSG00000104472	CHRAC1	chromatin_accessibility_complex_1	--	--	--	--	--	--	0.23426	0.0085275	0.040105
ENSG00000104549	SQLE	squalene_epoxidase	--	--	--	--	--	--	0.25926	0.0093407	0.042945
ENSG00000104763	ASAH1	N-acylsphingosine_amidohydrolase_(acid_ceramidase)_1	--	--	--	--	--	--	0.46587	9.87e-05	0.0011744
ENSG00000104783	KCNN4	potassium_channel_calcium_activated_intermediate/small_conductance_subfamily_N_alpha_member_4	--	--	--	--	--	--	0.52081	0.00063618	0.0053346
ENSG00000104812	GYS1	glycogen_synthase_1	--	--	--	--	--	--	0.42878	0.00042111	0.0038515
ENSG00000104853	CLPTM1	cleft_lip_and_palate_associated_transmembrane_protein_1	--	--	--	--	--	--	0.32383	0.00059207	0.0050365
ENSG00000104859	CLASRP	CLK4-associating_serine/arginine_rich_protein	--	--	--	--	--	--	-0.30739	0.00072289	0.0058866
ENSG00000104936	DMPK	dystrophia_myotonica_protein_kinase	--	--	--	--	--	--	-0.47642	0.0002236	0.002309
ENSG00000104957	CCDC130	coiled-coil_domain_containing_130	--	--	--	--	--	--	-0.30673	0.0044928	0.024786
ENSG00000104980	TIMM44	translocase_of_inner_mitochondrial_membrane_44_homolog_(yeast)	--	--	--	--	--	--	-0.30284	0.00022095	0.0022893
ENSG00000104983	CCDC61	coiled-coil_domain_containing_61	--	--	--	--	--	--	0.40681	0.010238	0.046155
ENSG00000104998	IL27RA	interleukin_27_receptor_subunit_alpha	--	--	--	--	--	--	0.42734	0.00046644	0.0041858
ENSG00000105136	ZNF419	zinc_finger_protein_419	--	--	--	--	--	--	-0.73844	2.08e-07	6.02e-06
ENSG00000105186	ANKRD27	ankyrin_repeat_domain_27	--	--	--	--	--	--	0.23749	0.011198	0.049283
ENSG00000105321	CCDC9	coiled-coil_domain_containing_9	--	--	--	--	--	--	-0.41983	1.69e-05	0.0002676
ENSG00000105327	BBC3	BCL2_binding_component_3	--	--	--	--	--	--	-0.62895	4.67e-05	0.00062352
ENSG00000105329	TGFB1	transforming_growth_factor_beta_1	--	--	--	--	--	--	0.69228	2.89e-17	4.57e-15
ENSG00000105355	PLIN3	perilipin_3	--	--	--	--	--	--	0.52794	4.21e-08	1.53e-06
ENSG00000105426	PTPRS	protein_tyrosine_phosphatase_receptor_type_S	--	--	--	--	--	--	0.53883	9.19e-08	3.01e-06
ENSG00000105438	KDELR1	KDEL_endoplasmic_reticulum_protein_retention_receptor_1	--	--	--	--	--	--	0.23053	0.0028402	0.017516
ENSG00000105538	RASIP1	Ras_interacting_protein_1	--	--	--	--	--	--	0.34498	7.05e-06	0.00012564
ENSG00000105550	FGF21	fibroblast_growth_factor_21	--	--	--	--	--	--	-0.80789	3.33e-05	0.00046462
ENSG00000105552	BCAT2	branched_chain_amino-acid_transaminase_2_mitochondrial	--	--	--	--	--	--	0.36542	0.0023132	0.01488
ENSG00000105607	GCDH	glutaryl-CoA_dehydrogenase	--	--	--	--	--	--	0.3837	0.00045148	0.004084
ENSG00000105649	RAB3A	RAB3A_member_RAS_oncogene_family	--	--	--	--	--	--	0.52067	0.0082762	0.039236
ENSG00000105696	TMEM59L	transmembrane_protein_59_like	--	--	--	--	--	--	0.37824	0.0043825	0.024319
ENSG00000105701	FKBP8	FK506_binding_protein_8	--	--	--	--	--	--	0.21469	0.0090448	0.041832
ENSG00000105778	AVL9	AVL9_homolog_(S._cerevisiase)	--	--	--	--	--	--	-0.33474	2.88e-05	0.00041049
ENSG00000105854	PON2	paraoxonase_2	--	--	--	--	--	--	0.30556	0.00029687	0.0029128
ENSG00000105879	CBLL1	Cbl_proto-oncogene-like_1_E3_ubiquitin_protein_ligase	--	--	--	--	--	--	-0.24326	0.0090233	0.041818
ENSG00000105953	OGDH	oxoglutarate_(alpha-ketoglutarate)_dehydrogenase_(lipoamide)	--	--	--	--	--	--	0.32055	0.00020495	0.0021504
ENSG00000105983	LMBR1	limb_development_membrane_protein_1	--	--	--	--	--	--	0.33234	0.0034492	0.020322
ENSG00000105993	DNAJB6	DnaJ_heat_shock_protein_family_(Hsp40)_member_B6	--	--	--	--	--	--	-0.20499	0.006345	0.032118
ENSG00000106052	TAX1BP1	Tax1_(human_T-cell_leukemia_virus_type_I)_binding_protein_1	--	--	--	--	--	--	-0.33984	0.00014432	0.0016081
ENSG00000106105	GARS	glycyl-tRNA_synthetase	--	--	--	--	--	--	-0.37803	5.41e-08	1.89e-06
ENSG00000106211	HSPB1	heat_shock_protein_family_B_(small)_member_1	--	--	--	--	--	--	-0.20711	0.0097429	0.044407
ENSG00000106330	MOSPD3	motile_sperm_domain_containing_3	--	--	--	--	--	--	0.43333	0.0012349	0.009046
ENSG00000106346	USP42	ubiquitin_specific_peptidase_42	--	--	--	--	--	--	-0.36624	0.0014745	0.010528
ENSG00000106392	C1GALT1	core_1_synthase_glycoprotein-N-acetylgalactosamine_3-beta-galactosyltransferase_1	--	--	--	--	--	--	-0.36098	0.00067173	0.0055554
ENSG00000106397	PLOD3	procollagen-lysine_2-oxoglutarate_5-dioxygenase_3	--	--	--	--	--	--	0.19477	0.0037361	0.021611
ENSG00000106459	NRF1	nuclear_respiratory_factor_1	--	--	--	--	--	--	-0.37704	0.0012877	0.0093668
ENSG00000106462	EZH2	enhancer_of_zeste_2_polycomb_repressive_complex_2_subunit	--	--	--	--	--	--	-0.40273	7.83e-07	1.84e-05
ENSG00000106477	CEP41	centrosomal_protein_41kDa	--	--	--	--	--	--	0.35194	0.0069841	0.034546
ENSG00000106546	AHR	aryl_hydrocarbon_receptor	--	--	--	--	--	--	-0.62366	1.07e-13	1.07e-11
ENSG00000106628	POLD2	polymerase_(DNA_directed)_delta_2_accessory_subunit	--	--	--	--	--	--	0.2682	0.00014133	0.0015834
ENSG00000106683	LIMK1	LIM_domain_kinase_1	--	--	--	--	--	--	0.25737	0.0030065	0.018269
ENSG00000106785	TRIM14	tripartite_motif_containing_14	--	--	--	--	--	--	0.25681	0.0090205	0.041818
ENSG00000106948	AKNA	AT-hook_transcription_factor	--	--	--	--	--	--	-0.63231	2.98e-08	1.13e-06
ENSG00000106991	ENG	endoglin	--	--	--	--	--	--	0.70467	1.93e-18	3.47e-16
ENSG00000107020	PLGRKT	plasminogen_receptor_C-terminal_lysine_transmembrane_protein	--	--	--	--	--	--	0.64284	1e-05	0.0001691
ENSG00000107036	RIC1	RIC1_homolog_RAB6A_GEF_complex_partner_1	--	--	--	--	--	--	-0.33082	0.0017811	0.012238
ENSG00000107159	CA9	carbonic_anhydrase_IX	--	--	--	--	--	--	0.38118	0.0046501	0.025383
ENSG00000107164	FUBP3	far_upstream_element_(FUSE)_binding_protein_3	--	--	--	--	--	--	-0.23761	0.0010301	0.0079053
ENSG00000107249	GLIS3	GLIS_family_zinc_finger_3	--	--	--	--	--	--	-0.48195	0.0052859	0.028003
ENSG00000107404	DVL1	dishevelled_segment_polarity_protein_1	--	--	--	--	--	--	0.18158	0.010362	0.046493
ENSG00000107581	EIF3A	eukaryotic_translation_initiation_factor_3_subunit_A	--	--	--	--	--	--	-0.23513	0.00049335	0.0043955
ENSG00000107731	UNC5B	unc-5_netrin_receptor_B	--	--	--	--	--	--	-0.93912	2.17e-08	8.56e-07
ENSG00000107738	C10orf54	chromosome_10_open_reading_frame_54	--	--	--	--	--	--	-0.512	0.0081233	0.038763
ENSG00000107771	CCSER2	coiled-coil_serine_rich_protein_2	--	--	--	--	--	--	-0.3405	0.0026504	0.016537
ENSG00000107796	ACTA2	actin_alpha_2_smooth_muscle_aorta	--	--	--	--	--	--	0.44806	0.0017126	0.011853
ENSG00000107816	LZTS2	leucine_zipper_putative_tumor_suppressor_2	--	--	--	--	--	--	0.34739	0.00037109	0.0034787
ENSG00000107819	SFXN3	sideroflexin_3	--	--	--	--	--	--	0.48963	2.01e-08	8e-07
ENSG00000107882	SUFU	suppressor_of_fused_homolog_(Drosophila)	--	--	--	--	--	--	0.43109	0.0024354	0.015513
ENSG00000108352	RAPGEFL1	Rap_guanine_nucleotide_exchange_factor_like_1	--	--	--	--	--	--	-0.47196	0.005091	0.027238
ENSG00000108389	MTMR4	myotubularin_related_protein_4	--	--	--	--	--	--	0.30385	0.0040417	0.022899
ENSG00000108448	TRIM16L	tripartite_motif_containing_16-like	--	--	--	--	--	--	-0.35791	2.45e-08	9.52e-07
ENSG00000108479	GALK1	galactokinase_1	--	--	--	--	--	--	0.50936	4.93e-05	0.00065235
ENSG00000108518	PFN1	profilin_1	--	--	--	--	--	--	0.42401	1.15e-10	7.18e-09
ENSG00000108528	SLC25A11	solute_carrier_family_25_(mitochondrial_carrier;_oxoglutarate_carrier)_member_11	--	--	--	--	--	--	0.27607	0.0015634	0.011035
ENSG00000108561	C1QBP	complement_component_1_q_subcomponent_binding_protein	--	--	--	--	--	--	0.3222	1.53e-06	3.33e-05
ENSG00000108582	CPD	carboxypeptidase_D	--	--	--	--	--	--	0.3175	0.00053294	0.0046644
ENSG00000108587	GOSR1	golgi_SNAP_receptor_complex_member_1	--	--	--	--	--	--	-0.25988	0.0028967	0.017776
ENSG00000108592	FTSJ3	FtsJ_homolog_3_(E._coli)	--	--	--	--	--	--	0.20583	0.0049116	0.026496
ENSG00000108639	SYNGR2	synaptogyrin_2	--	--	--	--	--	--	0.26732	0.0013864	0.0099828
ENSG00000108654	DDX5	DEAD_(Asp-Glu-Ala-Asp)_box_helicase_5	--	--	--	--	--	--	-0.21497	0.0025031	0.015806
ENSG00000108679	LGALS3BP	lectin_galactoside-binding_soluble_3_binding_protein	--	--	--	--	--	--	0.32529	1.17e-05	0.00019452
ENSG00000108788	MLX	MLX_MAX_dimerization_protein	--	--	--	--	--	--	0.26856	0.0028783	0.017682
ENSG00000108819	PPP1R9B	protein_phosphatase_1_regulatory_subunit_9B	--	--	--	--	--	--	0.20243	0.0089695	0.041632
ENSG00000108839	ALOX12	arachidonate_12-lipoxygenase	--	--	--	--	--	--	-0.50747	0.010704	0.047648
ENSG00000108846	ABCC3	ATP_binding_cassette_subfamily_C_member_3	--	--	--	--	--	--	-0.22511	0.0021274	0.014012
ENSG00000108852	MPP2	membrane_protein_palmitoylated_2	--	--	--	--	--	--	0.64315	3.2e-05	0.00045037
ENSG00000108883	EFTUD2	elongation_factor_Tu_GTP_binding_domain_containing_2	--	--	--	--	--	--	0.25221	0.0012813	0.0093308
ENSG00000108932	SLC16A6	solute_carrier_family_16_member_6	--	--	--	--	--	--	1.0422	5.34e-11	3.54e-09
ENSG00000109062	SLC9A3R1	solute_carrier_family_9_subfamily_A_(NHE3_cation_proton_antiporter_3)_member_3_regulator_1	--	--	--	--	--	--	0.36213	2.64e-05	0.00038345
ENSG00000109063	MYH3	myosin_heavy_chain_3_skeletal_muscle_embryonic	--	--	--	--	--	--	-0.58021	0.001108	0.0083787
ENSG00000109079	TNFAIP1	TNF_alpha_induced_protein_1	--	--	--	--	--	--	-0.33242	2.29e-05	0.00034228
ENSG00000109084	TMEM97	transmembrane_protein_97	--	--	--	--	--	--	0.46991	2.94e-07	8.09e-06
ENSG00000109107	ALDOC	aldolase_fructose-bisphosphate_C	--	--	--	--	--	--	0.65412	7.04e-05	0.0008878
ENSG00000109111	SUPT6H	SPT6_homolog_histone_chaperone	--	--	--	--	--	--	-0.3452	0.0001841	0.001968
ENSG00000109113	RAB34	RAB34_member_RAS_oncogene_family	--	--	--	--	--	--	0.2927	0.00018423	0.001968
ENSG00000109133	TMEM33	transmembrane_protein_33	--	--	--	--	--	--	0.25332	0.0031092	0.018726
ENSG00000109255	NMU	neuromedin_U	--	--	--	--	--	--	0.36709	0.0029788	0.018124
ENSG00000109332	UBE2D3	ubiquitin_conjugating_enzyme_E2D_3	--	--	--	--	--	--	-0.18157	0.0032188	0.019234
ENSG00000109736	MFSD10	major_facilitator_superfamily_domain_containing_10	--	--	--	--	--	--	0.19146	0.0053206	0.028115
ENSG00000109854	HTATIP2	HIV-1_Tat_interactive_protein_2	--	--	--	--	--	--	0.2424	0.0027326	0.016971
ENSG00000109919	MTCH2	mitochondrial_carrier_2	--	--	--	--	--	--	0.35478	6.17e-06	0.00011299
ENSG00000109920	FNBP4	formin_binding_protein_4	--	--	--	--	--	--	-0.42988	4.66e-08	1.68e-06
ENSG00000109971	HSPA8	heat_shock_protein_family_A_(Hsp70)_member_8	--	--	--	--	--	--	-0.18234	0.0043596	0.024226
ENSG00000110047	EHD1	EH_domain_containing_1	--	--	--	--	--	--	0.20549	0.0064485	0.032589
ENSG00000110057	UNC93B1	unc-93_homolog_B1_(C._elegans)	--	--	--	--	--	--	0.41743	0.00021121	0.0021996
ENSG00000110080	ST3GAL4	ST3_beta-galactoside_alpha-23-sialyltransferase_4	--	--	--	--	--	--	0.53032	6.31e-08	2.17e-06
ENSG00000110104	CCDC86	coiled-coil_domain_containing_86	--	--	--	--	--	--	0.2277	0.011286	0.049581
ENSG00000110274	CEP164	centrosomal_protein_164kDa	--	--	--	--	--	--	-0.39367	0.00037547	0.0035065
ENSG00000110442	COMMD9	COMM_domain_containing_9	--	--	--	--	--	--	0.32231	0.00060281	0.0050962
ENSG00000110497	AMBRA1	autophagy/beclin-1_regulator_1	--	--	--	--	--	--	-0.26157	0.0056227	0.029287
ENSG00000110619	CARS	cysteinyl-tRNA_synthetase	--	--	--	--	--	--	-0.53269	9.89e-13	8.63e-11
ENSG00000110713	NUP98	nucleoporin_98kDa	--	--	--	--	--	--	-0.24255	0.0030378	0.018396
ENSG00000110717	NDUFS8	NADH:ubiquinone_oxidoreductase_core_subunit_S8	--	--	--	--	--	--	0.22936	0.0091035	0.042018
ENSG00000110719	TCIRG1	T-cell_immune_regulator_1_ATPase_H+_transporting_lysosomal_V0_subunit_A3	--	--	--	--	--	--	0.24428	0.0060183	0.030805
ENSG00000110841	PPFIBP1	PTPRF_interacting_protein_binding_protein_1_(liprin_beta_1)	--	--	--	--	--	--	0.37582	0.00026102	0.0026276
ENSG00000110881	ASIC1	acid_sensing_ion_channel_subunit_1	--	--	--	--	--	--	0.38157	0.001769	0.012175
ENSG00000110925	CSRNP2	cysteine-serine-rich_nuclear_protein_2	--	--	--	--	--	--	-0.39644	0.00095699	0.0074225
ENSG00000110958	PTGES3	prostaglandin_E_synthase_3	--	--	--	--	--	--	0.21009	0.00073009	0.0059219
ENSG00000111145	ELK3	ELK3_ETS-domain_protein_(SRF_accessory_protein_2)	--	--	--	--	--	--	0.46042	2.25e-06	4.65e-05
ENSG00000111229	ARPC3	actin_related_protein_2/3_complex_subunit_3	--	--	--	--	--	--	0.29499	0.0010098	0.0077879
ENSG00000111331	OAS3	2'-5'-oligoadenylate_synthetase_3	--	--	--	--	--	--	0.58229	0.0010323	0.0079173
ENSG00000111371	SLC38A1	solute_carrier_family_38_member_1	--	--	--	--	--	--	-0.21697	0.0030697	0.018544
ENSG00000111481	COPZ1	coatomer_protein_complex_subunit_zeta_1	--	--	--	--	--	--	0.24305	0.0003448	0.0032693
ENSG00000111640	GAPDH	glyceraldehyde-3-phosphate_dehydrogenase	--	--	--	--	--	--	0.28276	3.29e-05	0.00046081
ENSG00000111652	COPS7A	COP9_signalosome_subunit_7A	--	--	--	--	--	--	0.28233	0.00045034	0.0040767
ENSG00000111670	GNPTAB	N-acetylglucosamine-1-phosphate_transferase_alpha_and_beta_subunits	--	--	--	--	--	--	0.60891	5.98e-09	2.69e-07
ENSG00000111676	ATN1	atrophin_1	--	--	--	--	--	--	-0.21829	0.00075826	0.0060907
ENSG00000111726	CMAS	cytidine_monophosphate_N-acetylneuraminic_acid_synthetase	--	--	--	--	--	--	0.27594	0.0077678	0.037543
ENSG00000111799	COL12A1	collagen_type_XII_alpha_1	--	--	--	--	--	--	-0.20774	0.0049718	0.026739
ENSG00000111846	GCNT2	glucosaminyl_(N-acetyl)_transferase_2_I-branching_enzyme_(I_blood_group)	--	--	--	--	--	--	0.30348	0.0058074	0.029972
ENSG00000111885	MAN1A1	mannosidase_alpha_class_1A_member_1	--	--	--	--	--	--	0.37144	0.0035768	0.020893
ENSG00000112029	FBXO5	F-box_protein_5	--	--	--	--	--	--	0.29441	0.0074585	0.0364
ENSG00000112031	MTRF1L	mitochondrial_translational_release_factor_1_like	--	--	--	--	--	--	-0.36911	0.0094732	0.043401
ENSG00000112033	PPARD	peroxisome_proliferator-activated_receptor_delta	--	--	--	--	--	--	-0.30555	0.0095665	0.043732
ENSG00000112118	MCM3	minichromosome_maintenance_complex_component_3	--	--	--	--	--	--	0.30436	2.58e-06	5.27e-05
ENSG00000112308	C6orf62	chromosome_6_open_reading_frame_62	--	--	--	--	--	--	-0.21915	0.0021866	0.014303
ENSG00000112378	PERP	PERP_TP53_apoptosis_effector	--	--	--	--	--	--	0.32968	6.28e-07	1.53e-05
ENSG00000112414	ADGRG6	adhesion_G_protein-coupled_receptor_G6	--	--	--	--	--	--	0.37771	0.0035292	0.020688
ENSG00000112514	CUTA	cutA_divalent_cation_tolerance_homolog_(E._coli)	--	--	--	--	--	--	0.27056	0.0012028	0.0088697
ENSG00000112655	PTK7	protein_tyrosine_kinase_7_(inactive)	--	--	--	--	--	--	0.34669	5.79e-05	0.00075012
ENSG00000112658	SRF	serum_response_factor	--	--	--	--	--	--	-0.23914	0.0076282	0.036979
ENSG00000112699	GMDS	GDP-mannose_46-dehydratase	--	--	--	--	--	--	0.52018	3.95e-05	0.00053861
ENSG00000112701	SENP6	SUMO1/sentrin_specific_peptidase_6	--	--	--	--	--	--	-0.3649	8.9e-05	0.0010787
ENSG00000112759	SLC29A1	solute_carrier_family_29_(equilibrative_nucleoside_transporter)_member_1	--	--	--	--	--	--	0.44536	9.23e-09	4e-07
ENSG00000112763	BTN2A1	butyrophilin_subfamily_2_member_A1	--	--	--	--	--	--	-0.37524	0.00042473	0.0038788
ENSG00000112877	CEP72	centrosomal_protein_72kDa	--	--	--	--	--	--	-0.32462	0.0033609	0.019893
ENSG00000112941	PAPD7	PAP_associated_domain_containing_7	--	--	--	--	--	--	-0.19727	0.0074986	0.03652
ENSG00000113013	HSPA9	heat_shock_protein_family_A_(Hsp70)_member_9	--	--	--	--	--	--	-0.28708	1.5e-06	3.28e-05
ENSG00000113048	MRPS27	mitochondrial_ribosomal_protein_S27	--	--	--	--	--	--	0.17997	0.008892	0.041368
ENSG00000113282	CLINT1	clathrin_interactor_1	--	--	--	--	--	--	-0.26947	0.00078149	0.0062489
ENSG00000113360	DROSHA	drosha_ribonuclease_type_III	--	--	--	--	--	--	0.20818	0.0066579	0.033429
ENSG00000113361	CDH6	cadherin_6_type_2_K-cadherin_(fetal_kidney)	--	--	--	--	--	--	0.43388	0.0053043	0.028053
ENSG00000113407	TARS	threonyl-tRNA_synthetase	--	--	--	--	--	--	-0.2789	2.63e-05	0.00038234
ENSG00000113615	SEC24A	SEC24_homolog_A_COPII_coat_complex_component	--	--	--	--	--	--	-0.26226	0.0069486	0.034402
ENSG00000113638	TTC33	tetratricopeptide_repeat_domain_33	--	--	--	--	--	--	-0.36517	0.0017509	0.012064
ENSG00000113648	H2AFY	H2A_histone_family_member_Y	--	--	--	--	--	--	0.1824	0.0083336	0.039418
ENSG00000113657	DPYSL3	dihydropyrimidinase_like_3	--	--	--	--	--	--	0.42775	0.00017224	0.0018608
ENSG00000113712	CSNK1A1	casein_kinase_1_alpha_1	--	--	--	--	--	--	-0.24557	0.0036183	0.021077
ENSG00000113719	ERGIC1	endoplasmic_reticulum-golgi_intermediate_compartment_1	--	--	--	--	--	--	0.30133	9.8e-05	0.0011714
ENSG00000113732	ATP6V0E1	ATPase_H+_transporting_lysosomal_9kDa_V0_subunit_e1	--	--	--	--	--	--	0.25399	0.0012499	0.0091346
ENSG00000113811	SELK	selenoprotein_K	--	--	--	--	--	--	-0.2641	0.0062375	0.031678
ENSG00000113845	TIMMDC1	translocase_of_inner_mitochondrial_membrane_domain_containing_1	--	--	--	--	--	--	0.24774	0.0057751	0.029876
ENSG00000114021	NIT2	nitrilase_family_member_2	--	--	--	--	--	--	0.29632	0.0084605	0.039881
ENSG00000114023	FAM162A	family_with_sequence_similarity_162_member_A	--	--	--	--	--	--	0.50818	2.94e-06	5.96e-05
ENSG00000114026	OGG1	8-oxoguanine_DNA_glycosylase	--	--	--	--	--	--	0.33192	0.0081448	0.038821
ENSG00000114302	PRKAR2A	protein_kinase_cAMP-dependent_regulatory_subunit_type_II_alpha	--	--	--	--	--	--	0.27967	0.0020631	0.013719
ENSG00000114353	GNAI2	guanine_nucleotide_binding_protein_(G_protein)_alpha_inhibiting_activity_polypeptide_2	--	--	--	--	--	--	0.30649	2.9e-05	0.00041244
ENSG00000114423	CBLB	Cbl_proto-oncogene_B_E3_ubiquitin_protein_ligase	--	--	--	--	--	--	-0.51567	1.17e-06	2.63e-05
ENSG00000114450	GNB4	guanine_nucleotide_binding_protein_(G_protein)_beta_polypeptide_4	--	--	--	--	--	--	0.25612	0.0061341	0.031268
ENSG00000114544	SLC41A3	solute_carrier_family_41_member_3	--	--	--	--	--	--	0.31042	0.010888	0.048224
ENSG00000114631	PODXL2	podocalyxin-like_2	--	--	--	--	--	--	0.2742	0.0039106	0.022329
ENSG00000114650	SCAP	SREBF_chaperone	--	--	--	--	--	--	0.31689	0.00036018	0.0033969
ENSG00000114686	MRPL3	mitochondrial_ribosomal_protein_L3	--	--	--	--	--	--	0.24726	0.00036476	0.0034305
ENSG00000114738	MAPKAPK3	mitogen-activated_protein_kinase-activated_protein_kinase_3	--	--	--	--	--	--	0.5003	7.08e-09	3.15e-07
ENSG00000114779	ABHD14B	abhydrolase_domain_containing_14B	--	--	--	--	--	--	0.50116	9.91e-06	0.00016712
ENSG00000114796	KLHL24	kelch_like_family_member_24	--	--	--	--	--	--	-0.44623	0.00033524	0.0032081
ENSG00000114859	CLCN2	chloride_channel_voltage-sensitive_2	--	--	--	--	--	--	0.46976	0.00065573	0.0054543
ENSG00000114902	SPCS1	signal_peptidase_complex_subunit_1	--	--	--	--	--	--	0.25752	0.0020761	0.013795
ENSG00000114933	INO80D	INO80_complex_subunit_D	--	--	--	--	--	--	-0.46794	0.00080398	0.0063998
ENSG00000114993	RTKN	rhotekin	--	--	--	--	--	--	0.49209	0.003368	0.019919
ENSG00000115107	STEAP3	STEAP3_metalloreductase	--	--	--	--	--	--	0.38514	3.74e-05	0.00051143
ENSG00000115183	TANC1	tetratricopeptide_repeat_ankyrin_repeat_and_coiled-coil_containing_1	--	--	--	--	--	--	-0.31871	0.0081447	0.038821
ENSG00000115234	SNX17	sorting_nexin_17	--	--	--	--	--	--	0.27692	0.00093144	0.0072698
ENSG00000115295	CLIP4	CAP-Gly_domain_containing_linker_protein_family_member_4	--	--	--	--	--	--	-0.46245	1.17e-05	0.0001936
ENSG00000115364	MRPL19	mitochondrial_ribosomal_protein_L19	--	--	--	--	--	--	0.30407	0.001784	0.01224
ENSG00000115365	LANCL1	LanC_lantibiotic_synthetase_component_C-like_1_(bacterial)	--	--	--	--	--	--	0.25057	0.0052007	0.02769
ENSG00000115380	EFEMP1	EGF_containing_fibulin-like_extracellular_matrix_protein_1	--	--	--	--	--	--	0.19334	0.0011214	0.008444
ENSG00000115524	SF3B1	splicing_factor_3b_subunit_1	--	--	--	--	--	--	-0.20953	0.003502	0.020577
ENSG00000115594	IL1R1	interleukin_1_receptor_type_I	--	--	--	--	--	--	0.74639	1.14e-07	3.63e-06
ENSG00000115756	HPCAL1	hippocalcin-like_1	--	--	--	--	--	--	0.46095	3.03e-09	1.46e-07
ENSG00000115758	ODC1	ornithine_decarboxylase_1	--	--	--	--	--	--	0.49452	3.02e-17	4.69e-15
ENSG00000115839	RAB3GAP1	RAB3_GTPase_activating_protein_catalytic_subunit_1	--	--	--	--	--	--	-0.30459	0.000597	0.0050712
ENSG00000115840	SLC25A12	solute_carrier_family_25_(aspartate/glutamate_carrier)_member_12	--	--	--	--	--	--	0.53419	5.68e-05	0.00073744
ENSG00000115844	DLX2	distal-less_homeobox_2	--	--	--	--	--	--	-0.3456	0.0042477	0.02373
ENSG00000115935	WIPF1	WAS/WASL_interacting_protein_family_member_1	--	--	--	--	--	--	0.35249	0.00011955	0.0013805
ENSG00000115963	RND3	Rho_family_GTPase_3	--	--	--	--	--	--	-0.63553	1.69e-15	2.24e-13
ENSG00000115966	ATF2	activating_transcription_factor_2	--	--	--	--	--	--	-0.39968	0.00017672	0.0018959
ENSG00000115977	AAK1	AP2_associated_kinase_1	--	--	--	--	--	--	-0.39737	5.65e-05	0.00073413
ENSG00000116005	PCYOX1	prenylcysteine_oxidase_1	--	--	--	--	--	--	0.39551	3.32e-05	0.00046337
ENSG00000116044	NFE2L2	nuclear_factor_erythroid_2_like_2	--	--	--	--	--	--	-0.44806	1.39e-10	8.51e-09
ENSG00000116128	BCL9	B-cell_CLL/lymphoma_9	--	--	--	--	--	--	0.39565	0.00094023	0.0073246
ENSG00000116133	DHCR24	24-dehydrocholesterol_reductase	--	--	--	--	--	--	0.31215	0.00015162	0.0016735
ENSG00000116191	RALGPS2	Ral_GEF_with_PH_domain_and_SH3_binding_motif_2	--	--	--	--	--	--	-0.42624	0.0075627	0.036727
ENSG00000116213	WRAP73	WD_repeat_containing_antisense_to_TP73	--	--	--	--	--	--	0.32644	0.0042425	0.023711
ENSG00000116221	MRPL37	mitochondrial_ribosomal_protein_L37	--	--	--	--	--	--	0.27221	0.00022243	0.0022988
ENSG00000116237	ICMT	isoprenylcysteine_carboxyl_methyltransferase	--	--	--	--	--	--	0.35656	3.28e-06	6.5e-05
ENSG00000116285	ERRFI1	ERBB_receptor_feedback_inhibitor_1	--	--	--	--	--	--	-0.58106	1.22e-11	9.14e-10
ENSG00000116288	PARK7	parkinson_protein_7	--	--	--	--	--	--	0.2305	0.0098555	0.044788
ENSG00000116299	KIAA1324	KIAA1324	--	--	--	--	--	--	-0.70408	0.00040524	0.0037422
ENSG00000116353	MECR	mitochondrial_trans-2-enoyl-CoA_reductase	--	--	--	--	--	--	0.36727	0.0018195	0.012446
ENSG00000116406	EDEM3	ER_degradation_enhancer_mannosidase_alpha-like_3	--	--	--	--	--	--	0.38204	0.00086529	0.0068179
ENSG00000116560	SFPQ	splicing_factor_proline/glutamine-rich	--	--	--	--	--	--	-0.35958	4.75e-10	2.7e-08
ENSG00000116580	GON4L	gon-4-like_(C._elegans)	--	--	--	--	--	--	-0.26139	0.0049026	0.02648
ENSG00000116584	ARHGEF2	Rho/Rac_guanine_nucleotide_exchange_factor_2	--	--	--	--	--	--	-0.53935	4.27e-15	5.24e-13
ENSG00000116685	KIAA2013	KIAA2013	--	--	--	--	--	--	0.3669	3.08e-06	6.18e-05
ENSG00000116711	PLA2G4A	phospholipase_A2_group_IVA	--	--	--	--	--	--	0.43354	3.99e-08	1.46e-06
ENSG00000116717	GADD45A	growth_arrest_and_DNA_damage_inducible_alpha	--	--	--	--	--	--	-1.055	3.78e-32	2.23e-29
ENSG00000116729	WLS	wntless_Wnt_ligand_secretion_mediator	--	--	--	--	--	--	0.20628	0.0098629	0.044806
ENSG00000116731	PRDM2	PR_domain_containing_2_with_ZNF_domain	--	--	--	--	--	--	-0.4374	0.00026129	0.0026282
ENSG00000116741	RGS2	regulator_of_G-protein_signaling_2	--	--	--	--	--	--	0.39696	9.98e-07	2.28e-05
ENSG00000116752	BCAS2	breast_carcinoma_amplified_sequence_2	--	--	--	--	--	--	-0.36594	6.05e-06	0.00011125
ENSG00000116754	SRSF11	serine/arginine-rich_splicing_factor_11	--	--	--	--	--	--	-0.31101	0.00019796	0.0020894
ENSG00000116771	AGMAT	agmatinase	--	--	--	--	--	--	0.37076	0.0038529	0.022092
ENSG00000116786	PLEKHM2	pleckstrin_homology_and_RUN_domain_containing_M2	--	--	--	--	--	--	-0.2584	0.00036288	0.0034172
ENSG00000116791	CRYZ	crystallin_zeta	--	--	--	--	--	--	0.33892	0.0031547	0.018928
ENSG00000116906	GNPAT	glyceronephosphate_O-acyltransferase	--	--	--	--	--	--	0.23368	0.0075002	0.03652
ENSG00000116962	NID1	nidogen_1	--	--	--	--	--	--	0.49687	4.06e-07	1.05e-05
ENSG00000116991	SIPA1L2	signal-induced_proliferation-associated_1_like_2	--	--	--	--	--	--	-0.37293	0.0025876	0.01624
ENSG00000117036	ETV3	ets_variant_3	--	--	--	--	--	--	-0.30374	0.0019001	0.012835
ENSG00000117114	ADGRL2	adhesion_G_protein-coupled_receptor_L2	--	--	--	--	--	--	0.29855	0.010376	0.046539
ENSG00000117118	SDHB	succinate_dehydrogenase_complex_subunit_B_iron_sulfur_(Ip)	--	--	--	--	--	--	0.29228	0.00079867	0.0063617
ENSG00000117122	MFAP2	microfibrillar_associated_protein_2	--	--	--	--	--	--	0.34357	0.00045329	0.0040945
ENSG00000117143	UAP1	UDP-N-acetylglucosamine_pyrophosphorylase_1	--	--	--	--	--	--	-0.20334	0.0041156	0.023222
ENSG00000117226	GBP3	guanylate_binding_protein_3	--	--	--	--	--	--	0.57329	0.00014782	0.0016383
ENSG00000117298	ECE1	endothelin_converting_enzyme_1	--	--	--	--	--	--	0.33573	4.07e-06	7.88e-05
ENSG00000117308	GALE	UDP-galactose-4-epimerase	--	--	--	--	--	--	0.29063	0.00067798	0.0055944
ENSG00000117335	CD46	CD46_molecule_complement_regulatory_protein	--	--	--	--	--	--	0.24268	0.0041643	0.023401
ENSG00000117419	ERI3	ERI1_exoribonuclease_family_member_3	--	--	--	--	--	--	0.26253	0.0067882	0.033906
ENSG00000117481	NSUN4	NOP2/Sun_RNA_methyltransferase_family_member_4	--	--	--	--	--	--	-0.30393	0.0014551	0.010429
ENSG00000117569	PTBP2	polypyrimidine_tract_binding_protein_2	--	--	--	--	--	--	-0.4721	2.55e-05	0.00037336
ENSG00000117625	RCOR3	REST_corepressor_3	--	--	--	--	--	--	-0.44553	5.99e-05	0.00077369
ENSG00000117632	STMN1	stathmin_1	--	--	--	--	--	--	0.19913	0.0078868	0.037941
ENSG00000117676	RPS6KA1	ribosomal_protein_S6_kinase_90kDa_polypeptide_1	--	--	--	--	--	--	0.33709	0.0010451	0.008001
ENSG00000117899	MESDC2	mesoderm_development_candidate_2	--	--	--	--	--	--	0.29714	0.00024508	0.0024813
ENSG00000117906	RCN2	reticulocalbin_2	--	--	--	--	--	--	0.22475	0.0050092	0.026905
ENSG00000118058	KMT2A	lysine_(K)-specific_methyltransferase_2A	--	--	--	--	--	--	-0.52267	7.3e-06	0.00012922
ENSG00000118454	ANKRD13C	ankyrin_repeat_domain_13C	--	--	--	--	--	--	-0.39307	6.34e-05	0.00081075
ENSG00000118495	PLAGL1	PLAG1_like_zinc_finger_1	--	--	--	--	--	--	-0.32344	0.00014282	0.0015961
ENSG00000118508	RAB32	RAB32_member_RAS_oncogene_family	--	--	--	--	--	--	-0.40519	2.01e-06	4.22e-05
ENSG00000118620	ZNF430	zinc_finger_protein_430	--	--	--	--	--	--	-0.50174	0.0013761	0.0099278
ENSG00000118689	FOXO3	forkhead_box_O3	--	--	--	--	--	--	-0.41853	0.00034716	0.0032891
ENSG00000118873	RAB3GAP2	RAB3_GTPase_activating_non-catalytic_protein_subunit_2	--	--	--	--	--	--	-0.30545	0.0011758	0.0087217
ENSG00000118922	KLF12	Kruppel-like_factor_12	--	--	--	--	--	--	0.4465	0.002275	0.01471
ENSG00000119048	UBE2B	ubiquitin_conjugating_enzyme_E2B	--	--	--	--	--	--	-0.25671	0.0067874	0.033906
ENSG00000119125	GDA	guanine_deaminase	--	--	--	--	--	--	0.62846	1.63e-07	4.93e-06
ENSG00000119280	C1orf198	chromosome_1_open_reading_frame_198	--	--	--	--	--	--	-0.49732	2.96e-08	1.12e-06
ENSG00000119333	WDR34	WD_repeat_domain_34	--	--	--	--	--	--	0.25615	0.0032615	0.019456
ENSG00000119383	PPP2R4	protein_phosphatase_2A_regulatory_subunit_4	--	--	--	--	--	--	0.2206	0.0024958	0.015768
ENSG00000119397	CNTRL	centriolin	--	--	--	--	--	--	-0.33823	0.0093289	0.042914
ENSG00000119414	PPP6C	protein_phosphatase_6_catalytic_subunit	--	--	--	--	--	--	-0.20572	0.0083178	0.039388
ENSG00000119487	MAPKAP1	mitogen-activated_protein_kinase_associated_protein_1	--	--	--	--	--	--	0.20362	0.0077848	0.037611
ENSG00000119760	SUPT7L	SPT7-like_STAGA_complex_gamma_subunit	--	--	--	--	--	--	-0.25934	0.0085003	0.039993
ENSG00000119812	FAM98A	family_with_sequence_similarity_98_member_A	--	--	--	--	--	--	0.33062	0.00048276	0.0043197
ENSG00000119899	SLC17A5	solute_carrier_family_17_(acidic_sugar_transporter)_member_5	--	--	--	--	--	--	0.47492	0.00090547	0.0070849
ENSG00000119900	OGFRL1	opioid_growth_factor_receptor-like_1	--	--	--	--	--	--	-0.42652	3.32e-07	8.92e-06
ENSG00000119965	C10orf88	chromosome_10_open_reading_frame_88	--	--	--	--	--	--	-0.38802	0.0025259	0.015918
ENSG00000119977	TCTN3	tectonic_family_member_3	--	--	--	--	--	--	0.50111	3.06e-06	6.15e-05
ENSG00000120053	GOT1	glutamic-oxaloacetic_transaminase_1_soluble	--	--	--	--	--	--	-0.35671	3.85e-07	1.01e-05
ENSG00000120253	NUP43	nucleoporin_43kDa	--	--	--	--	--	--	0.2537	0.0053806	0.028336
ENSG00000120254	MTHFD1L	methylenetetrahydrofolate_dehydrogenase_(NADP+_dependent)_1-like	--	--	--	--	--	--	-0.25269	0.00063666	0.005335
ENSG00000120437	ACAT2	acetyl-CoA_acetyltransferase_2	--	--	--	--	--	--	0.54469	2.97e-06	6.02e-05
ENSG00000120509	PDZD11	PDZ_domain_containing_11	--	--	--	--	--	--	0.45678	0.00062459	0.0052481
ENSG00000120675	DNAJC15	DnaJ_heat_shock_protein_family_(Hsp40)_member_C15	--	--	--	--	--	--	0.30098	0.0036309	0.021141
ENSG00000120686	UFM1	ubiquitin-fold_modifier_1	--	--	--	--	--	--	-0.35883	2.82e-05	0.00040403
ENSG00000120688	WBP4	WW_domain_binding_protein_4	--	--	--	--	--	--	-0.38345	0.0040319	0.022864
ENSG00000120708	TGFBI	transforming_growth_factor_beta_induced	--	--	--	--	--	--	0.26684	7.26e-05	0.00090984
ENSG00000120949	TNFRSF8	tumor_necrosis_factor_receptor_superfamily_member_8	--	--	--	--	--	--	0.56293	0.00055752	0.0048353
ENSG00000121057	AKAP1	A-kinase_anchoring_protein_1	--	--	--	--	--	--	0.27371	0.002505	0.01581
ENSG00000121390	PSPC1	paraspeckle_component_1	--	--	--	--	--	--	-0.38589	3.4e-05	0.00047226
ENSG00000121931	LRIF1	ligand_dependent_nuclear_receptor_interacting_factor_1	--	--	--	--	--	--	-0.47737	1.27e-06	2.83e-05
ENSG00000121966	CXCR4	chemokine_(C-X-C_motif)_receptor_4	--	--	--	--	--	--	0.48418	7.21e-11	4.73e-09
ENSG00000122034	GTF3A	general_transcription_factor_IIIA	--	--	--	--	--	--	0.37229	1.87e-05	0.0002889
ENSG00000122042	UBL3	ubiquitin_like_3	--	--	--	--	--	--	-0.31103	0.0069412	0.034379
ENSG00000122257	RBBP6	retinoblastoma_binding_protein_6	--	--	--	--	--	--	-0.26542	0.0052899	0.028006
ENSG00000122359	ANXA11	annexin_A11	--	--	--	--	--	--	0.332	8.13e-05	0.0010027
ENSG00000122435	TRMT13	tRNA_methyltransferase_13_homolog_(S._cerevisiae)	--	--	--	--	--	--	-0.47426	0.00039792	0.0036911
ENSG00000122482	ZNF644	zinc_finger_protein_644	--	--	--	--	--	--	-0.34789	0.00026801	0.0026827
ENSG00000122547	EEPD1	endonuclease/exonuclease/phosphatase_family_domain_containing_1	--	--	--	--	--	--	0.53409	0.0067949	0.033911
ENSG00000122550	KLHL7	kelch_like_family_member_7	--	--	--	--	--	--	0.35939	0.00057227	0.0049218
ENSG00000122565	CBX3	chromobox_3	--	--	--	--	--	--	0.22283	0.00040582	0.0037448
ENSG00000122729	ACO1	aconitase_1	--	--	--	--	--	--	0.28132	0.0042589	0.023771
ENSG00000122958	VPS26A	VPS26_retromer_complex_component_A	--	--	--	--	--	--	-0.24206	0.0029107	0.017828
ENSG00000122970	IFT81	intraflagellar_transport_81	--	--	--	--	--	--	-0.34125	0.011384	0.04987
ENSG00000123091	RNF11	ring_finger_protein_11	--	--	--	--	--	--	-0.22037	0.0065671	0.033041
ENSG00000123268	ATF1	activating_transcription_factor_1	--	--	--	--	--	--	-0.21794	0.0099101	0.044978
ENSG00000123358	NR4A1	nuclear_receptor_subfamily_4_group_A_member_1	--	--	--	--	--	--	-0.52046	1.57e-08	6.47e-07
ENSG00000123416	TUBA1B	tubulin_alpha_1b	--	--	--	--	--	--	0.22449	0.0035261	0.020688
ENSG00000123472	ATPAF1	ATP_synthase_mitochondrial_F1_complex_assembly_factor_1	--	--	--	--	--	--	0.23658	0.010672	0.047557
ENSG00000123933	MXD4	MAX_dimerization_protein_4	--	--	--	--	--	--	0.29846	0.0016092	0.011307
ENSG00000123975	CKS2	CDC28_protein_kinase_regulatory_subunit_2	--	--	--	--	--	--	-0.32837	0.00052963	0.0046453
ENSG00000123989	CHPF	chondroitin_polymerizing_factor	--	--	--	--	--	--	0.33353	0.00018759	0.0019987
ENSG00000123992	DNPEP	aspartyl_aminopeptidase	--	--	--	--	--	--	0.29936	0.0050739	0.027158
ENSG00000124067	SLC12A4	solute_carrier_family_12_(potassium/chloride_transporter)_member_4	--	--	--	--	--	--	-0.35075	9.5e-06	0.00016214
ENSG00000124098	FAM210B	family_with_sequence_similarity_210_member_B	--	--	--	--	--	--	0.42886	0.0076301	0.036979
ENSG00000124151	NCOA3	nuclear_receptor_coactivator_3	--	--	--	--	--	--	-0.56438	3.04e-07	8.27e-06
ENSG00000124193	SRSF6	serine/arginine-rich_splicing_factor_6	--	--	--	--	--	--	-0.19951	0.0025385	0.015989
ENSG00000124198	ARFGEF2	ADP_ribosylation_factor_guanine_nucleotide_exchange_factor_2	--	--	--	--	--	--	-0.31497	0.0022092	0.014428
ENSG00000124201	ZNFX1	zinc_finger_NFX1-type_containing_1	--	--	--	--	--	--	0.34579	0.00089896	0.0070385
ENSG00000124222	STX16	syntaxin_16	--	--	--	--	--	--	-0.25266	0.00084081	0.0066418
ENSG00000124225	PMEPA1	prostate_transmembrane_protein_androgen_induced_1	--	--	--	--	--	--	0.37201	1.37e-07	4.24e-06
ENSG00000124279	FASTKD3	FAST_kinase_domains_3	--	--	--	--	--	--	0.27524	0.0075356	0.036635
ENSG00000124496	TRERF1	transcriptional_regulating_factor_1	--	--	--	--	--	--	0.60602	9.54e-05	0.001149
ENSG00000124541	RRP36	ribosomal_RNA_processing_36	--	--	--	--	--	--	0.3888	0.00015856	0.0017371
ENSG00000124920	MYRF	myelin_regulatory_factor	--	--	--	--	--	--	0.57753	8.81e-05	0.001069
ENSG00000125148	MT2A	metallothionein_2A	--	--	--	--	--	--	0.60978	1.7e-15	2.24e-13
ENSG00000125398	SOX9	SRY-box_9	--	--	--	--	--	--	0.39696	0.00048705	0.0043519
ENSG00000125505	MBOAT7	membrane_bound_O-acyltransferase_domain_containing_7	--	--	--	--	--	--	0.26375	0.00037437	0.0035041
ENSG00000125520	SLC2A4RG	SLC2A4_regulator	--	--	--	--	--	--	0.40402	9.64e-06	0.00016377
ENSG00000125630	POLR1B	polymerase_(RNA)_I_polypeptide_B	--	--	--	--	--	--	0.27603	0.0054078	0.028443
ENSG00000125633	CCDC93	coiled-coil_domain_containing_93	--	--	--	--	--	--	-0.29086	0.0036102	0.021041
ENSG00000125648	SLC25A23	solute_carrier_family_25_(mitochondrial_carrier;_phosphate_carrier)_member_23	--	--	--	--	--	--	0.38822	0.00071153	0.0058132
ENSG00000125656	CLPP	caseinolytic_mitochondrial_matrix_peptidase_proteolytic_subunit	--	--	--	--	--	--	0.29922	0.0022614	0.014683
ENSG00000125676	THOC2	THO_complex_2	--	--	--	--	--	--	-0.25945	0.0046553	0.0254
ENSG00000125779	PANK2	pantothenate_kinase_2	--	--	--	--	--	--	-0.37792	0.0018251	0.012471
ENSG00000125812	GZF1	GDNF-inducible_zinc_finger_protein_1	--	--	--	--	--	--	-0.367	0.0031363	0.018873
ENSG00000125817	CENPB	centromere_protein_B	--	--	--	--	--	--	0.28457	0.0011293	0.0084883
ENSG00000125827	TMX4	thioredoxin-related_transmembrane_protein_4	--	--	--	--	--	--	0.29316	0.010614	0.047369
ENSG00000125845	BMP2	bone_morphogenetic_protein_2	--	--	--	--	--	--	0.4293	0.0001765	0.0018959
ENSG00000125885	MCM8	minichromosome_maintenance_8_homologous_recombination_repair_factor	--	--	--	--	--	--	-0.28802	0.0083994	0.039684
ENSG00000125968	ID1	inhibitor_of_DNA_binding_1_dominant_negative_helix-loop-helix_protein	--	--	--	--	--	--	0.83195	8.03e-25	2.62e-22
ENSG00000125977	EIF2S2	eukaryotic_translation_initiation_factor_2_subunit_beta	--	--	--	--	--	--	-0.23642	4.88e-05	0.00064787
ENSG00000126012	KDM5C	lysine_(K)-specific_demethylase_5C	--	--	--	--	--	--	-0.28284	0.00029806	0.0029199
ENSG00000126107	HECTD3	HECT_domain_containing_E3_ubiquitin_protein_ligase_3	--	--	--	--	--	--	0.38831	7.97e-05	0.00098602
ENSG00000126243	LRFN3	leucine_rich_repeat_and_fibronectin_type_III_domain_containing_3	--	--	--	--	--	--	0.81648	6.07e-06	0.00011157
ENSG00000126247	CAPNS1	calpain_small_subunit_1	--	--	--	--	--	--	0.35877	1.2e-05	0.00019789
ENSG00000126249	PDCD2L	programmed_cell_death_2-like	--	--	--	--	--	--	0.52277	0.0045553	0.025009
ENSG00000126351	THRA	thyroid_hormone_receptor_alpha	--	--	--	--	--	--	0.31535	0.0045704	0.025058
ENSG00000126524	SBDS	Shwachman-Bodian-Diamond_syndrome	--	--	--	--	--	--	-0.20881	0.0069951	0.034563
ENSG00000126653	NSRP1	nuclear_speckle_splicing_regulatory_protein_1	--	--	--	--	--	--	-0.43118	7.1e-08	2.4e-06
ENSG00000126775	ATG14	autophagy_related_14	--	--	--	--	--	--	-0.43537	0.00074975	0.0060419
ENSG00000127334	DYRK2	dual_specificity_tyrosine-(Y)-phosphorylation_regulated_kinase_2	--	--	--	--	--	--	-0.26848	0.007576	0.036774
ENSG00000127463	EMC1	ER_membrane_protein_complex_subunit_1	--	--	--	--	--	--	0.32439	5.77e-06	0.00010722
ENSG00000127481	UBR4	ubiquitin_protein_ligase_E3_component_n-recognin_4	--	--	--	--	--	--	-0.46461	3.49e-07	9.3e-06
ENSG00000127483	HP1BP3	heterochromatin_protein_1_binding_protein_3	--	--	--	--	--	--	-0.2053	0.0022308	0.014538
ENSG00000127507	ADGRE2	adhesion_G_protein-coupled_receptor_E2	--	--	--	--	--	--	0.46514	0.00059233	0.0050365
ENSG00000127540	UQCR11	ubiquinol-cytochrome_c_reductase_complex_III_subunit_XI	--	--	--	--	--	--	0.463	0.0046212	0.025285
ENSG00000127824	TUBA4A	tubulin_alpha_4a	--	--	--	--	--	--	0.30111	0.00026097	0.0026276
ENSG00000127946	HIP1	huntingtin_interacting_protein_1	--	--	--	--	--	--	0.35661	0.006711	0.033628
ENSG00000127993	RBM48	RNA_binding_motif_protein_48	--	--	--	--	--	--	-0.56302	7.24e-07	1.72e-05
ENSG00000128011	LRFN1	leucine_rich_repeat_and_fibronectin_type_III_domain_containing_1	--	--	--	--	--	--	0.69344	1.65e-05	0.00026187
ENSG00000128050	PAICS	phosphoribosylaminoimidazole_carboxylase;_phosphoribosylaminoimidazolesuccinocarboxamide_synthase	--	--	--	--	--	--	0.30904	1.4e-06	3.09e-05
ENSG00000128165	ADM2	adrenomedullin_2	--	--	--	--	--	--	-0.93753	4.72e-16	6.65e-14
ENSG00000128185	DGCR6L	DiGeorge_syndrome_critical_region_gene_6-like	--	--	--	--	--	--	0.35802	0.0057221	0.02968
ENSG00000128272	ATF4	activating_transcription_factor_4	--	--	--	--	--	--	-0.39897	7.91e-08	2.63e-06
ENSG00000128335	APOL2	apolipoprotein_L2	--	--	--	--	--	--	0.4939	0.00012513	0.0014316
ENSG00000128340	RAC2	ras-related_C3_botulinum_toxin_substrate_2_(rho_family_small_GTP_binding_protein_Rac2)	--	--	--	--	--	--	0.72291	0.00028714	0.0028387
ENSG00000128512	DOCK4	dedicator_of_cytokinesis_4	--	--	--	--	--	--	0.35219	0.010759	0.047842
ENSG00000128534	LSM8	LSM8_homolog_U6_small_nuclear_RNA_associated	--	--	--	--	--	--	-0.37146	0.003417	0.02018
ENSG00000128563	PRKRIP1	PRKR_interacting_protein_1_(IL11_inducible)	--	--	--	--	--	--	-0.32839	0.0073055	0.035825
ENSG00000128567	PODXL	podocalyxin-like	--	--	--	--	--	--	0.51914	8.26e-12	6.28e-10
ENSG00000128590	DNAJB9	DnaJ_heat_shock_protein_family_(Hsp40)_member_B9	--	--	--	--	--	--	-0.35126	0.00028205	0.0028029
ENSG00000128591	FLNC	filamin_C	--	--	--	--	--	--	-0.38086	1.32e-07	4.11e-06
ENSG00000128595	CALU	calumenin	--	--	--	--	--	--	0.21459	0.00036121	0.003404
ENSG00000128791	TWSG1	twisted_gastrulation_BMP_signaling_modulator_1	--	--	--	--	--	--	0.34216	0.0020884	0.013851
ENSG00000128805	ARHGAP22	Rho_GTPase_activating_protein_22	--	--	--	--	--	--	0.54557	6.81e-06	0.00012255
ENSG00000128829	EIF2AK4	eukaryotic_translation_initiation_factor_2_alpha_kinase_4	--	--	--	--	--	--	0.26636	0.0065188	0.032838
ENSG00000128908	INO80	INO80_complex_subunit	--	--	--	--	--	--	-0.33076	0.00045429	0.0041005
ENSG00000128973	CLN6	ceroid-lipofuscinosis_neuronal_6_late_infantile_variant	--	--	--	--	--	--	0.28182	0.008294	0.039306
ENSG00000129038	LOXL1	lysyl_oxidase_like_1	--	--	--	--	--	--	0.32332	0.0019149	0.012914
ENSG00000129103	SUMF2	sulfatase_modifying_factor_2	--	--	--	--	--	--	0.35023	2.68e-05	0.000387
ENSG00000129116	PALLD	palladin_cytoskeletal_associated_protein	--	--	--	--	--	--	-0.37679	2.52e-05	0.00036981
ENSG00000129187	DCTD	dCMP_deaminase	--	--	--	--	--	--	0.27884	0.0016365	0.011454
ENSG00000129255	MPDU1	mannose-P-dolichol_utilization_defect_1	--	--	--	--	--	--	0.20836	0.010635	0.047428
ENSG00000129315	CCNT1	cyclin_T1	--	--	--	--	--	--	-0.33453	0.00028923	0.0028528
ENSG00000129317	PUS7L	pseudouridylate_synthase_7-like	--	--	--	--	--	--	0.34712	0.002125	0.014005
ENSG00000129951	PLPPR3	phospholipid_phosphatase_related_3	--	--	--	--	--	--	0.55155	0.0024438	0.01555
ENSG00000130005	GAMT	guanidinoacetate_N-methyltransferase	--	--	--	--	--	--	0.39461	0.0011261	0.0084694
ENSG00000130175	PRKCSH	protein_kinase_C_substrate_80K-H	--	--	--	--	--	--	0.19447	0.0098386	0.044742
ENSG00000130193	THEM6	thioesterase_superfamily_member_6	--	--	--	--	--	--	0.46343	0.00023354	0.0023917
ENSG00000130254	SAFB2	scaffold_attachment_factor_B2	--	--	--	--	--	--	-0.23656	0.0048225	0.026151
ENSG00000130305	NSUN5	NOP2/Sun_RNA_methyltransferase_family_member_5	--	--	--	--	--	--	0.23693	0.0044865	0.024774
ENSG00000130511	SSBP4	single_stranded_DNA_binding_protein_4	--	--	--	--	--	--	0.32703	0.0015497	0.010951
ENSG00000130513	GDF15	growth_differentiation_factor_15	--	--	--	--	--	--	-0.84778	7.98e-27	3e-24
ENSG00000130522	JUND	jun_D_proto-oncogene	--	--	--	--	--	--	-0.59178	4.55e-10	2.6e-08
ENSG00000130707	ASS1	argininosuccinate_synthase_1	--	--	--	--	--	--	-0.42471	0.00060533	0.005114
ENSG00000130714	POMT1	protein-O-mannosyltransferase_1	--	--	--	--	--	--	0.33845	0.001111	0.0083913
ENSG00000130723	PRRC2B	proline-rich_coiled-coil_2B	--	--	--	--	--	--	-0.27019	0.0018461	0.012563
ENSG00000130731	C16orf13	chromosome_16_open_reading_frame_13	--	--	--	--	--	--	0.30698	0.0037471	0.021628
ENSG00000130762	ARHGEF16	Rho_guanine_nucleotide_exchange_factor_16	--	--	--	--	--	--	0.51911	0.00061596	0.0051826
ENSG00000130779	CLIP1	CAP-Gly_domain_containing_linker_protein_1	--	--	--	--	--	--	-0.49463	1.94e-07	5.7e-06
ENSG00000130803	ZNF317	zinc_finger_protein_317	--	--	--	--	--	--	-0.42248	1.23e-05	0.00020159
ENSG00000130821	SLC6A8	solute_carrier_family_6_(neurotransmitter_transporter)_member_8	--	--	--	--	--	--	0.18579	0.0052553	0.027911
ENSG00000131016	AKAP12	A-kinase_anchoring_protein_12	--	--	--	--	--	--	-0.28822	0.00034416	0.0032675
ENSG00000131051	RBM39	RNA_binding_motif_protein_39	--	--	--	--	--	--	-0.52643	2.36e-14	2.59e-12
ENSG00000131171	SH3BGRL	SH3_domain_binding_glutamate-rich_protein_like	--	--	--	--	--	--	0.37429	0.0023747	0.015195
ENSG00000131238	PPT1	palmitoyl-protein_thioesterase_1	--	--	--	--	--	--	0.29905	9.71e-06	0.00016455
ENSG00000131263	RLIM	ring_finger_protein_LIM_domain_interacting	--	--	--	--	--	--	-0.23335	0.009799	0.044597
ENSG00000131473	ACLY	ATP_citrate_lyase	--	--	--	--	--	--	0.2575	0.00037477	0.0035052
ENSG00000131480	AOC2	amine_oxidase_copper_containing_2	--	--	--	--	--	--	-0.53331	0.0056316	0.029297
ENSG00000131652	THOC6	THO_complex_6	--	--	--	--	--	--	-0.34451	0.00030551	0.0029741
ENSG00000131724	IL13RA1	interleukin_13_receptor_subunit_alpha_1	--	--	--	--	--	--	0.2865	0.0022435	0.014598
ENSG00000131779	PEX11B	peroxisomal_biogenesis_factor_11_beta	--	--	--	--	--	--	0.44737	0.0080411	0.038504
ENSG00000131844	MCCC2	methylcrotonoyl-CoA_carboxylase_2	--	--	--	--	--	--	0.26599	0.0031585	0.018942
ENSG00000131871	VIMP	VCP-interacting_membrane_selenoprotein	--	--	--	--	--	--	-0.27743	0.0025856	0.016236
ENSG00000131931	THAP1	THAP_domain_containing_apoptosis_associated_protein_1	--	--	--	--	--	--	-0.70224	5.78e-09	2.62e-07
ENSG00000131943	C19orf12	chromosome_19_open_reading_frame_12	--	--	--	--	--	--	0.3853	0.0094996	0.043457
ENSG00000132005	RFX1	regulatory_factor_X1	--	--	--	--	--	--	-0.39788	0.00011014	0.0012887
ENSG00000132109	TRIM21	tripartite_motif_containing_21	--	--	--	--	--	--	0.60847	4.49e-05	0.00060293
ENSG00000132182	NUP210	nucleoporin_210kDa	--	--	--	--	--	--	0.25768	0.0016387	0.011463
ENSG00000132357	CARD6	caspase_recruitment_domain_family_member_6	--	--	--	--	--	--	0.70097	8.74e-05	0.0010625
ENSG00000132359	RAP1GAP2	RAP1_GTPase_activating_protein_2	--	--	--	--	--	--	-0.28361	0.00064579	0.0054006
ENSG00000132382	MYBBP1A	MYB_binding_protein_(P160)_1a	--	--	--	--	--	--	0.21614	0.0049814	0.026779
ENSG00000132424	PNISR	PNN-interacting_serine/arginine-rich_protein	--	--	--	--	--	--	-0.3768	1.16e-05	0.0001929
ENSG00000132466	ANKRD17	ankyrin_repeat_domain_17	--	--	--	--	--	--	-0.29218	0.0031807	0.019029
ENSG00000132541	HRSP12	heat-responsive_protein_12	--	--	--	--	--	--	0.64921	8.94e-05	0.0010826
ENSG00000132589	FLOT2	flotillin_2	--	--	--	--	--	--	0.41727	1.94e-06	4.11e-05
ENSG00000132613	MTSS1L	metastasis_suppressor_1-like	--	--	--	--	--	--	-0.40453	0.00041872	0.0038353
ENSG00000132680	KIAA0907	KIAA0907	--	--	--	--	--	--	-0.47293	8.71e-07	2.02e-05
ENSG00000132688	NES	nestin	--	--	--	--	--	--	0.27629	0.0080613	0.038556
ENSG00000132763	MMACHC	methylmalonic_aciduria_(cobalamin_deficiency)_cblC_type_with_homocystinuria	--	--	--	--	--	--	0.51988	0.00017184	0.0018597
ENSG00000132823	OSER1	oxidative_stress_responsive_serine-rich_1	--	--	--	--	--	--	-0.58838	7.49e-11	4.84e-09
ENSG00000132825	PPP1R3D	protein_phosphatase_1_regulatory_subunit_3D	--	--	--	--	--	--	0.55115	0.0055294	0.028939
ENSG00000132952	USPL1	ubiquitin_specific_peptidase_like_1	--	--	--	--	--	--	-0.36886	0.00046301	0.0041621
ENSG00000133026	MYH10	myosin_heavy_chain_10_non-muscle	--	--	--	--	--	--	0.28816	0.0041407	0.02333
ENSG00000133030	MPRIP	myosin_phosphatase_Rho_interacting_protein	--	--	--	--	--	--	0.3022	1.07e-05	0.00017906
ENSG00000133056	PIK3C2B	phosphatidylinositol-4-phosphate_3-kinase_catalytic_subunit_type_2_beta	--	--	--	--	--	--	-0.41476	0.0026719	0.016656
ENSG00000133107	TRPC4	transient_receptor_potential_cation_channel_subfamily_C_member_4	--	--	--	--	--	--	-0.69845	0.00050332	0.0044587
ENSG00000133112	TPT1	tumor_protein_translationally-controlled_1	--	--	--	--	--	--	-0.19099	0.0083829	0.039621
ENSG00000133134	BEX2	brain_expressed_X-linked_2	--	--	--	--	--	--	-0.75823	6.55e-05	0.0008319
ENSG00000133216	EPHB2	EPH_receptor_B2	--	--	--	--	--	--	0.59396	1.1e-15	1.48e-13
ENSG00000133226	SRRM1	serine/arginine_repetitive_matrix_1	--	--	--	--	--	--	-0.20268	0.0055769	0.02911
ENSG00000133302	SLF1	SMC5-SMC6_complex_localization_factor_1	--	--	--	--	--	--	-0.33942	0.00065155	0.0054292
ENSG00000133466	C1QTNF6	C1q_and_tumor_necrosis_factor_related_protein_6	--	--	--	--	--	--	0.41556	0.0073409	0.035928
ENSG00000133639	BTG1	B-cell_translocation_gene_1_anti-proliferative	--	--	--	--	--	--	-0.29213	0.0011377	0.0085252
ENSG00000133816	MICAL2	microtubule_associated_monooxygenase_calponin_and_LIM_domain_containing_2	--	--	--	--	--	--	0.27481	0.0090213	0.041818
ENSG00000133858	ZFC3H1	zinc_finger_C3H1-type_containing	--	--	--	--	--	--	-0.37272	1.88e-05	0.00029032
ENSG00000133935	C14orf1	chromosome_14_open_reading_frame_1	--	--	--	--	--	--	0.63767	5.24e-07	1.32e-05
ENSG00000134046	MBD2	methyl-CpG_binding_domain_protein_2	--	--	--	--	--	--	0.23154	0.0046743	0.025482
ENSG00000134058	CDK7	cyclin-dependent_kinase_7	--	--	--	--	--	--	-0.27871	0.0024585	0.015588
ENSG00000134202	GSTM3	glutathione_S-transferase_mu_3_(brain)	--	--	--	--	--	--	0.27966	0.00047056	0.0042136
ENSG00000134259	NGF	nerve_growth_factor_(beta_polypeptide)	--	--	--	--	--	--	-1.1523	2.02e-20	4.48e-18
ENSG00000134278	SPIRE1	spire-type_actin_nucleation_factor_1	--	--	--	--	--	--	-0.354	0.0019793	0.013283
ENSG00000134287	ARF3	ADP_ribosylation_factor_3	--	--	--	--	--	--	0.3336	9.21e-05	0.0011116
ENSG00000134318	ROCK2	Rho-associated_coiled-coil_containing_protein_kinase_2	--	--	--	--	--	--	-0.25745	0.0053113	0.028078
ENSG00000134333	LDHA	lactate_dehydrogenase_A	--	--	--	--	--	--	0.51451	1.62e-18	2.95e-16
ENSG00000134470	IL15RA	interleukin_15_receptor_subunit_alpha	--	--	--	--	--	--	0.37209	0.0099999	0.045312
ENSG00000134590	FAM127A	family_with_sequence_similarity_127_member_A	--	--	--	--	--	--	0.39465	0.00013039	0.0014822
ENSG00000134602	STK26	serine/threonine_protein_kinase_26	--	--	--	--	--	--	0.2721	0.0043419	0.024158
ENSG00000134644	PUM1	pumilio_RNA_binding_family_member_1	--	--	--	--	--	--	-0.24126	0.010022	0.045395
ENSG00000134684	YARS	tyrosyl-tRNA_synthetase	--	--	--	--	--	--	-0.28579	2.25e-06	4.65e-05
ENSG00000134744	ZCCHC11	zinc_finger_CCHC_domain_containing_11	--	--	--	--	--	--	-0.28356	0.0069369	0.034371
ENSG00000134779	TPGS2	tubulin_polyglutamylase_complex_subunit_2	--	--	--	--	--	--	0.35653	5.67e-05	0.00073637
ENSG00000134815	DHX34	DEAH_(Asp-Glu-Ala-His)_box_polypeptide_34	--	--	--	--	--	--	-0.33833	0.00041942	0.0038389
ENSG00000134884	ARGLU1	arginine_and_glutamate_rich_1	--	--	--	--	--	--	-0.2216	0.0067362	0.0337
ENSG00000134996	OSTF1	osteoclast_stimulating_factor_1	--	--	--	--	--	--	0.60914	0.00058555	0.0050048
ENSG00000135048	TMEM2	transmembrane_protein_2	--	--	--	--	--	--	0.29616	0.0016311	0.011422
ENSG00000135052	GOLM1	golgi_membrane_protein_1	--	--	--	--	--	--	0.29698	7.29e-05	0.00091256
ENSG00000135070	ISCA1	iron-sulfur_cluster_assembly_1	--	--	--	--	--	--	0.28813	0.0023916	0.015281
ENSG00000135114	OASL	2'-5'-oligoadenylate_synthetase-like	--	--	--	--	--	--	0.66955	0.0004271	0.0038976
ENSG00000135116	HRK	harakiri_BCL2_interacting_protein	--	--	--	--	--	--	-0.88333	2.72e-07	7.58e-06
ENSG00000135119	RNFT2	ring_finger_protein_transmembrane_2	--	--	--	--	--	--	0.55688	0.0039705	0.022581
ENSG00000135148	TRAFD1	TRAF-type_zinc_finger_domain_containing_1	--	--	--	--	--	--	-0.34431	0.0031797	0.019029
ENSG00000135241	PNPLA8	patatin_like_phospholipase_domain_containing_8	--	--	--	--	--	--	-0.2794	0.0053335	0.028149
ENSG00000135324	MRAP2	melanocortin_2_receptor_accessory_protein_2	--	--	--	--	--	--	0.55052	0.0063289	0.032076
ENSG00000135334	AKIRIN2	akirin_2	--	--	--	--	--	--	-0.28093	0.0010143	0.0078185
ENSG00000135362	PRR5L	proline_rich_5_like	--	--	--	--	--	--	-0.47186	1.39e-07	4.27e-06
ENSG00000135378	PRRG4	proline_rich_Gla_(G-carboxyglutamic_acid)_4_(transmembrane)	--	--	--	--	--	--	0.54524	0.0025892	0.016243
ENSG00000135404	CD63	CD63_molecule	--	--	--	--	--	--	0.26334	0.0047512	0.025821
ENSG00000135414	GDF11	growth_differentiation_factor_11	--	--	--	--	--	--	0.33479	0.0032879	0.019566
ENSG00000135454	B4GALNT1	beta-14-N-acetyl-galactosaminyl_transferase_1	--	--	--	--	--	--	0.41011	0.0037047	0.02148
ENSG00000135503	ACVR1B	activin_A_receptor_type_IB	--	--	--	--	--	--	0.33814	0.0080013	0.038358
ENSG00000135637	CCDC142	coiled-coil_domain_containing_142	--	--	--	--	--	--	-0.64193	1.32e-05	0.00021443
ENSG00000135677	GNS	glucosamine_(N-acetyl)-6-sulfatase	--	--	--	--	--	--	0.23073	0.0048668	0.026346
ENSG00000135678	CPM	carboxypeptidase_M	--	--	--	--	--	--	0.83708	1.79e-14	2e-12
ENSG00000135679	MDM2	MDM2_proto-oncogene_E3_ubiquitin_protein_ligase	--	--	--	--	--	--	-0.28254	0.0055552	0.029033
ENSG00000135698	MPHOSPH6	M-phase_phosphoprotein_6	--	--	--	--	--	--	0.29632	0.0077117	0.037316
ENSG00000135723	FHOD1	formin_homology_2_domain_containing_1	--	--	--	--	--	--	0.53876	1.62e-09	8.42e-08
ENSG00000135837	CEP350	centrosomal_protein_350kDa	--	--	--	--	--	--	-0.32564	0.0035651	0.020846
ENSG00000135842	FAM129A	family_with_sequence_similarity_129_member_A	--	--	--	--	--	--	-0.64111	1.11e-09	5.94e-08
ENSG00000135870	RC3H1	ring_finger_and_CCCH-type_domains_1	--	--	--	--	--	--	-0.35797	0.0018138	0.012421
ENSG00000135899	SP110	SP110_nuclear_body_protein	--	--	--	--	--	--	0.48678	0.0070333	0.034696
ENSG00000135945	REV1	REV1_DNA_directed_polymerase	--	--	--	--	--	--	-0.32402	0.0036984	0.021454
ENSG00000135999	EPC2	enhancer_of_polycomb_homolog_2_(Drosophila)	--	--	--	--	--	--	-0.33587	0.0021361	0.014024
ENSG00000136010	ALDH1L2	aldehyde_dehydrogenase_1_family_member_L2	--	--	--	--	--	--	-0.61281	3.24e-05	0.00045553
ENSG00000136021	SCYL2	SCY1-like_kinase-like_2	--	--	--	--	--	--	-0.30748	0.0056056	0.029224
ENSG00000136152	COG3	component_of_oligomeric_golgi_complex_3	--	--	--	--	--	--	-0.32757	0.0023954	0.015297
ENSG00000136153	LMO7	LIM_domain_7	--	--	--	--	--	--	0.28502	0.0015853	0.011165
ENSG00000136156	ITM2B	integral_membrane_protein_2B	--	--	--	--	--	--	0.21396	0.0058338	0.030071
ENSG00000136213	CHST12	carbohydrate_(chondroitin_4)_sulfotransferase_12	--	--	--	--	--	--	0.51581	0.00064931	0.005419
ENSG00000136231	IGF2BP3	insulin_like_growth_factor_2_mRNA_binding_protein_3	--	--	--	--	--	--	0.33836	0.0035845	0.02091
ENSG00000136238	RAC1	ras-related_C3_botulinum_toxin_substrate_1_(rho_family_small_GTP_binding_protein_Rac1)	--	--	--	--	--	--	0.2072	0.00088202	0.0069397
ENSG00000136274	NACAD	NAC_alpha_domain_containing	--	--	--	--	--	--	0.61518	0.0022745	0.01471
ENSG00000136379	ABHD17C	abhydrolase_domain_containing_17C	--	--	--	--	--	--	0.58749	1.55e-07	4.7e-06
ENSG00000136527	TRA2B	transformer_2_beta_homolog_(Drosophila)	--	--	--	--	--	--	-0.26445	1.4e-05	0.00022543
ENSG00000136536	2020-03-07	membrane_associated_ring-CH-type_finger_7	--	--	--	--	--	--	-0.32385	0.00088243	0.0069397
ENSG00000136628	EPRS	glutamyl-prolyl-tRNA_synthetase	--	--	--	--	--	--	-0.23047	0.0013628	0.0098605
ENSG00000136811	ODF2	outer_dense_fiber_of_sperm_tails_2	--	--	--	--	--	--	-0.20034	0.0099687	0.045187
ENSG00000136830	FAM129B	family_with_sequence_similarity_129_member_B	--	--	--	--	--	--	0.27441	3.14e-05	0.00044315
ENSG00000136840	ST6GALNAC4	ST6_(alpha-N-acetyl-neuraminyl-23-beta-galactosyl-13)-N-acetylgalactosaminide_alpha-26-sialyltransferase_4	--	--	--	--	--	--	0.33954	0.00010463	0.0012346
ENSG00000136848	DAB2IP	DAB2_interacting_protein	--	--	--	--	--	--	0.32223	0.0027928	0.017283
ENSG00000136870	ZNF189	zinc_finger_protein_189	--	--	--	--	--	--	-0.40599	0.0040369	0.022882
ENSG00000136875	PRPF4	pre-mRNA_processing_factor_4	--	--	--	--	--	--	-0.21029	0.0097498	0.044422
ENSG00000136908	DPM2	dolichyl-phosphate_mannosyltransferase_polypeptide_2_regulatory_subunit	--	--	--	--	--	--	0.32661	0.00030689	0.0029789
ENSG00000136997	MYC	v-myc_avian_myelocytomatosis_viral_oncogene_homolog	--	--	--	--	--	--	-0.2779	9.68e-06	0.00016425
ENSG00000136999	NOV	nephroblastoma_overexpressed	--	--	--	--	--	--	0.36784	0.002618	0.016398
ENSG00000137033	IL33	interleukin_33	--	--	--	--	--	--	1.5121	1.88e-17	3.07e-15
ENSG00000137106	GRHPR	glyoxylate_reductase/hydroxypyruvate_reductase	--	--	--	--	--	--	0.29152	0.001186	0.0087706
ENSG00000137124	ALDH1B1	aldehyde_dehydrogenase_1_family_member_B1	--	--	--	--	--	--	0.25646	0.00192	0.012927
ENSG00000137193	PIM1	Pim-1_proto-oncogene_serine/threonine_kinase	--	--	--	--	--	--	-0.40345	0.00011638	0.0013498
ENSG00000137203	TFAP2A	transcription_factor_AP-2_alpha_(activating_enhancer_binding_protein_2_alpha)	--	--	--	--	--	--	-0.38772	4.32e-05	0.0005836
ENSG00000137221	TJAP1	tight_junction_associated_protein_1_(peripheral)	--	--	--	--	--	--	-0.41164	7.99e-06	0.00014011
ENSG00000137309	HMGA1	high_mobility_group_AT-hook_1	--	--	--	--	--	--	0.39017	1.08e-08	4.63e-07
ENSG00000137404	NRM	nurim_(nuclear_envelope_membrane_protein)	--	--	--	--	--	--	0.44938	0.00014774	0.0016383
ENSG00000137414	FAM8A1	family_with_sequence_similarity_8_member_A1	--	--	--	--	--	--	0.34371	0.0081789	0.038924
ENSG00000137504	CREBZF	CREB/ATF_bZIP_transcription_factor	--	--	--	--	--	--	-0.26545	0.0079911	0.038324
ENSG00000137752	CASP1	caspase_1	--	--	--	--	--	--	0.75715	1.25e-05	0.00020445
ENSG00000137776	SLTM	SAFB-like_transcription_modulator	--	--	--	--	--	--	-0.37099	7.03e-07	1.69e-05
ENSG00000137834	SMAD6	SMAD_family_member_6	--	--	--	--	--	--	0.44582	1.82e-05	0.00028409
ENSG00000137876	RSL24D1	ribosomal_L24_domain_containing_1	--	--	--	--	--	--	-0.1805	0.0071807	0.035338
ENSG00000137962	ARHGAP29	Rho_GTPase_activating_protein_29	--	--	--	--	--	--	-0.30281	0.00209	0.013853
ENSG00000138032	PPM1B	protein_phosphatase_Mg2+/Mn2+_dependent_1B	--	--	--	--	--	--	-0.46271	0.0047216	0.025695
ENSG00000138071	ACTR2	ARP2_actin-related_protein_2_homolog_(yeast)	--	--	--	--	--	--	0.21836	0.0053724	0.028304
ENSG00000138107	ACTR1A	ARP1_actin-related_protein_1_homolog_A_centractin_alpha_(yeast)	--	--	--	--	--	--	0.27768	0.00099261	0.00767
ENSG00000138138	ATAD1	ATPase_family_AAA_domain_containing_1	--	--	--	--	--	--	-0.28951	0.0017327	0.011971
ENSG00000138363	ATIC	5-aminoimidazole-4-carboxamide_ribonucleotide_formyltransferase/IMP_cyclohydrolase	--	--	--	--	--	--	0.27134	0.00029193	0.0028712
ENSG00000138375	SMARCAL1	SWI/SNF_related_matrix_associated_actin_dependent_regulator_of_chromatin_subfamily_a-like_1	--	--	--	--	--	--	0.32313	0.0091018	0.042018
ENSG00000138398	PPIG	peptidylprolyl_isomerase_G_(cyclophilin_G)	--	--	--	--	--	--	-0.351	0.00013944	0.0015636
ENSG00000138448	ITGAV	integrin_subunit_alpha_V	--	--	--	--	--	--	0.20256	0.0088166	0.041137
ENSG00000138463	DIRC2	disrupted_in_renal_carcinoma_2	--	--	--	--	--	--	-0.29368	0.0078672	0.037891
ENSG00000138629	UBL7	ubiquitin_like_7	--	--	--	--	--	--	0.35725	0.00028581	0.0028335
ENSG00000138685	FGF2	fibroblast_growth_factor_2_(basic)	--	--	--	--	--	--	-0.63252	2.24e-11	1.63e-09
ENSG00000138709	LARP1B	La_ribonucleoprotein_domain_family_member_1B	--	--	--	--	--	--	-0.53826	4.26e-08	1.54e-06
ENSG00000138758	2020-09-11	septin_11	--	--	--	--	--	--	0.26979	0.0039143	0.022339
ENSG00000138760	SCARB2	scavenger_receptor_class_B_member_2	--	--	--	--	--	--	0.25059	0.0016561	0.011539
ENSG00000138801	PAPSS1	3'-phosphoadenosine_5'-phosphosulfate_synthase_1	--	--	--	--	--	--	0.26917	0.0045326	0.024906
ENSG00000138821	SLC39A8	solute_carrier_family_39_(zinc_transporter)_member_8	--	--	--	--	--	--	0.45224	5.77e-06	0.00010721
ENSG00000138834	MAPK8IP3	mitogen-activated_protein_kinase_8_interacting_protein_3	--	--	--	--	--	--	-0.26745	0.0053996	0.028411
ENSG00000139112	GABARAPL1	GABA(A)_receptor-associated_protein_like_1	--	--	--	--	--	--	-0.43959	2.29e-07	6.56e-06
ENSG00000139163	ETNK1	ethanolamine_kinase_1	--	--	--	--	--	--	-0.44188	5.42e-05	0.00070844
ENSG00000139269	INHBE	inhibin_beta_E	--	--	--	--	--	--	-0.95155	1.35e-08	5.64e-07
ENSG00000139324	TMTC3	transmembrane_and_tetratricopeptide_repeat_containing_3	--	--	--	--	--	--	0.34404	0.0021306	0.014018
ENSG00000139496	NUP58	nucleoporin_58kDa	--	--	--	--	--	--	-0.37897	7.1e-06	0.0001264
ENSG00000139531	SUOX	sulfite_oxidase	--	--	--	--	--	--	0.46968	0.0037573	0.021663
ENSG00000139579	NABP2	nucleic_acid_binding_protein_2	--	--	--	--	--	--	0.2478	0.0038687	0.022131
ENSG00000139641	ESYT1	extended_synaptotagmin-like_protein_1	--	--	--	--	--	--	0.26126	0.0048965	0.026461
ENSG00000139684	ESD	esterase_D	--	--	--	--	--	--	0.39577	1.75e-06	3.77e-05
ENSG00000139793	MBNL2	muscleblind-like_splicing_regulator_2	--	--	--	--	--	--	-0.31085	0.00067524	0.0055754
ENSG00000139800	ZIC5	Zic_family_member_5	--	--	--	--	--	--	-0.319	0.0053017	0.028051
ENSG00000139874	SSTR1	somatostatin_receptor_1	--	--	--	--	--	--	0.32211	0.002203	0.014402
ENSG00000139921	TMX1	thioredoxin-related_transmembrane_protein_1	--	--	--	--	--	--	0.37196	6.4e-07	1.55e-05
ENSG00000139946	PELI2	pellino_E3_ubiquitin_protein_ligase_family_member_2	--	--	--	--	--	--	-0.42272	0.0025578	0.016086
ENSG00000140044	JDP2	Jun_dimerization_protein_2	--	--	--	--	--	--	-0.31152	0.0012519	0.0091438
ENSG00000140092	FBLN5	fibulin_5	--	--	--	--	--	--	0.58855	1.83e-13	1.76e-11
ENSG00000140153	WDR20	WD_repeat_domain_20	--	--	--	--	--	--	-0.39852	0.0041132	0.023219
ENSG00000140319	SRP14	signal_recognition_particle_14kDa	--	--	--	--	--	--	0.26488	0.00019227	0.0020346
ENSG00000140350	ANP32A	acidic_nuclear_phosphoprotein_32_family_member_A	--	--	--	--	--	--	0.28909	2.74e-05	0.00039484
ENSG00000140391	TSPAN3	tetraspanin_3	--	--	--	--	--	--	0.44593	3.82e-11	2.57e-09
ENSG00000140400	MAN2C1	mannosidase_alpha_class_2C_member_1	--	--	--	--	--	--	-0.31294	0.0021127	0.013959
ENSG00000140464	PML	promyelocytic_leukemia	--	--	--	--	--	--	0.34552	0.0022556	0.014669
ENSG00000140474	ULK3	unc-51_like_kinase_3	--	--	--	--	--	--	0.253	0.011433	0.049998
ENSG00000140564	FURIN	furin_(paired_basic_amino_acid_cleaving_enzyme)	--	--	--	--	--	--	0.244	0.0020783	0.013798
ENSG00000140612	SEC11A	SEC11_homolog_A_signal_peptidase_complex_subunit	--	--	--	--	--	--	0.24544	0.00056322	0.0048744
ENSG00000140743	CDR2	cerebellar_degeneration_related_protein_2	--	--	--	--	--	--	-0.26774	0.00069045	0.0056821
ENSG00000140931	CMTM3	CKLF-like_MARVEL_transmembrane_domain_containing_3	--	--	--	--	--	--	0.46385	8.21e-05	0.0010127
ENSG00000140939	NOL3	nucleolar_protein_3	--	--	--	--	--	--	0.33083	0.0097159	0.0443
ENSG00000140941	MAP1LC3B	microtubule_associated_protein_1_light_chain_3_beta	--	--	--	--	--	--	-0.34861	1.15e-06	2.6e-05
ENSG00000140990	NDUFB10	NADH:ubiquinone_oxidoreductase_subunit_B10	--	--	--	--	--	--	0.34564	0.0011805	0.0087405
ENSG00000141068	KSR1	kinase_suppressor_of_ras_1	--	--	--	--	--	--	-0.37525	0.0022334	0.014548
ENSG00000141424	SLC39A6	solute_carrier_family_39_(zinc_transporter)_member_6	--	--	--	--	--	--	0.29941	5.23e-05	0.00068739
ENSG00000141499	WRAP53	WD_repeat_containing_antisense_to_TP53	--	--	--	--	--	--	0.32267	0.0019822	0.013295
ENSG00000141503	MINK1	misshapen-like_kinase_1	--	--	--	--	--	--	0.23252	0.0041084	0.023202
ENSG00000141522	ARHGDIA	Rho_GDP_dissociation_inhibitor_(GDI)_alpha	--	--	--	--	--	--	0.22958	0.0038639	0.022125
ENSG00000141524	TMC6	transmembrane_channel_like_6	--	--	--	--	--	--	0.45521	0.010811	0.047935
ENSG00000141526	SLC16A3	solute_carrier_family_16_(monocarboxylate_transporter)_member_3	--	--	--	--	--	--	0.36922	1.73e-05	0.00027222
ENSG00000141540	TTYH2	tweety_family_member_2	--	--	--	--	--	--	0.49317	0.0013819	0.0099639
ENSG00000141552	ANAPC11	anaphase_promoting_complex_subunit_11	--	--	--	--	--	--	0.25918	0.011351	0.049813
ENSG00000141556	TBCD	tubulin_folding_cofactor_D	--	--	--	--	--	--	0.28985	0.0011929	0.0088116
ENSG00000141562	NARF	nuclear_prelamin_A_recognition_factor	--	--	--	--	--	--	0.26638	0.0088496	0.041261
ENSG00000141574	SECTM1	secreted_and_transmembrane_1	--	--	--	--	--	--	0.52773	0.0016291	0.011415
ENSG00000141644	MBD1	methyl-CpG_binding_domain_protein_1	--	--	--	--	--	--	-0.29132	0.00020224	0.002131
ENSG00000141682	PMAIP1	phorbol-12-myristate-13-acetate-induced_protein_1	--	--	--	--	--	--	-0.63797	1.16e-14	1.32e-12
ENSG00000141696	P3H4	prolyl_3-hydroxylase_family_member_4_(non-enzymatic)	--	--	--	--	--	--	0.47389	2.85e-07	7.88e-06
ENSG00000141698	NT5C3B	5'-nucleotidase_cytosolic_IIIB	--	--	--	--	--	--	0.37599	0.00012846	0.0014643
ENSG00000141736	ERBB2	erb-b2_receptor_tyrosine_kinase_2	--	--	--	--	--	--	0.23297	0.010034	0.045434
ENSG00000141956	PRDM15	PR_domain_containing_15	--	--	--	--	--	--	-0.34244	0.0019276	0.012972
ENSG00000141959	PFKL	phosphofructokinase_liver	--	--	--	--	--	--	0.24651	0.0047179	0.025686
ENSG00000142149	HUNK	hormonally_up-regulated_Neu-associated_kinase	--	--	--	--	--	--	-0.46286	0.0053554	0.028239
ENSG00000142156	COL6A1	collagen_type_VI_alpha_1	--	--	--	--	--	--	0.48199	1.38e-06	3.05e-05
ENSG00000142208	AKT1	v-akt_murine_thymoma_viral_oncogene_homolog_1	--	--	--	--	--	--	0.25411	0.0053338	0.028149
ENSG00000142227	EMP3	epithelial_membrane_protein_3	--	--	--	--	--	--	0.47622	1.88e-07	5.54e-06
ENSG00000142327	RNPEPL1	arginyl_aminopeptidase_(aminopeptidase_B)-like_1	--	--	--	--	--	--	0.28526	0.0068868	0.03423
ENSG00000142784	WDTC1	WD_and_tetratricopeptide_repeats_1	--	--	--	--	--	--	0.38969	0.0018794	0.012723
ENSG00000142892	PIGK	phosphatidylinositol_glycan_anchor_biosynthesis_class_K	--	--	--	--	--	--	0.30344	0.0021785	0.014265
ENSG00000142945	KIF2C	kinesin_family_member_2C	--	--	--	--	--	--	-0.24077	0.0011476	0.0085633
ENSG00000143033	MTF2	metal_response_element_binding_transcription_factor_2	--	--	--	--	--	--	-0.30975	0.0038672	0.022131
ENSG00000143061	IGSF3	immunoglobulin_superfamily_member_3	--	--	--	--	--	--	0.34789	0.0067175	0.033634
ENSG00000143067	ZNF697	zinc_finger_protein_697	--	--	--	--	--	--	-0.70977	1.63e-10	9.84e-09
ENSG00000143110	C1orf162	chromosome_1_open_reading_frame_162	--	--	--	--	--	--	-0.57794	0.0033024	0.019641
ENSG00000143252	SDHC	succinate_dehydrogenase_complex_subunit_C	--	--	--	--	--	--	0.26426	0.0029196	0.017854
ENSG00000143258	USP21	ubiquitin_specific_peptidase_21	--	--	--	--	--	--	-0.35349	0.00017549	0.0018925
ENSG00000143374	TARS2	threonyl-tRNA_synthetase_2_mitochondrial_(putative)	--	--	--	--	--	--	0.24291	0.010351	0.046462
ENSG00000143442	POGZ	pogo_transposable_element_with_ZNF_domain	--	--	--	--	--	--	-0.27813	0.00066793	0.0055335
ENSG00000143473	KCNH1	potassium_channel_voltage_gated_eag_related_subfamily_H_member_1	--	--	--	--	--	--	-0.54791	0.0038451	0.022067
ENSG00000143554	SLC27A3	solute_carrier_family_27_(fatty_acid_transporter)_member_3	--	--	--	--	--	--	0.45252	0.0066553	0.033429
ENSG00000143641	GALNT2	polypeptide_N-acetylgalactosaminyltransferase_2	--	--	--	--	--	--	0.31606	2.29e-07	6.56e-06
ENSG00000143653	SCCPDH	saccharopine_dehydrogenase_(putative)	--	--	--	--	--	--	0.23101	0.010227	0.046124
ENSG00000143702	CEP170	centrosomal_protein_170kDa	--	--	--	--	--	--	0.30847	0.0035649	0.020846
ENSG00000143740	SNAP47	synaptosome_associated_protein_47kDa	--	--	--	--	--	--	0.29512	0.0071032	0.035028
ENSG00000143751	SDE2	SDE2_telomere_maintenance_homolog_(S._pombe)	--	--	--	--	--	--	-0.22383	0.011093	0.048874
ENSG00000143753	DEGS1	delta(4)-desaturase_sphingolipid_1	--	--	--	--	--	--	0.23829	0.0015245	0.010823
ENSG00000143799	PARP1	poly(ADP-ribose)_polymerase_1	--	--	--	--	--	--	0.40309	6.99e-08	2.37e-06
ENSG00000143801	PSEN2	presenilin_2	--	--	--	--	--	--	0.47237	0.0016418	0.011465
ENSG00000143816	WNT9A	wingless-type_MMTV_integration_site_family_member_9A	--	--	--	--	--	--	0.67027	0.00014298	0.0015961
ENSG00000143889	HNRNPLL	heterogeneous_nuclear_ribonucleoprotein_L-like	--	--	--	--	--	--	-0.3347	0.0011052	0.0083628
ENSG00000143919	CAMKMT	calmodulin-lysine_N-methyltransferase	--	--	--	--	--	--	0.48659	0.0031379	0.018873
ENSG00000144120	TMEM177	transmembrane_protein_177	--	--	--	--	--	--	0.4999	0.0049105	0.026496
ENSG00000144228	SPOPL	speckle_type_POZ_protein_like	--	--	--	--	--	--	-0.35941	0.0031438	0.018894
ENSG00000144233	AMMECR1L	AMMECR1_like	--	--	--	--	--	--	-0.38266	8.3e-05	0.0010199
ENSG00000144320	KIAA1715	KIAA1715	--	--	--	--	--	--	0.35559	0.0039282	0.022399
ENSG00000144354	CDCA7	cell_division_cycle_associated_7	--	--	--	--	--	--	0.26263	0.0070306	0.034696
ENSG00000144426	NBEAL1	neurobeachin_like_1	--	--	--	--	--	--	-0.74719	3.53e-05	0.00048669
ENSG00000144455	SUMF1	sulfatase_modifying_factor_1	--	--	--	--	--	--	0.3704	0.00051987	0.0045824
ENSG00000144559	TAMM41	TAM41_mitochondrial_translocator_assembly_and_maintenance_homolog	--	--	--	--	--	--	0.3671	0.0029381	0.017947
ENSG00000144566	RAB5A	RAB5A_member_RAS_oncogene_family	--	--	--	--	--	--	-0.24594	0.0072904	0.03578
ENSG00000144597	EAF1	ELL_associated_factor_1	--	--	--	--	--	--	-0.32594	0.0022588	0.014682
ENSG00000144645	OSBPL10	oxysterol_binding_protein_like_10	--	--	--	--	--	--	-0.24789	0.0018445	0.012563
ENSG00000144647	POMGNT2	protein_O-linked_mannose_N-acetylglucosaminyltransferase_2_(beta_14-)	--	--	--	--	--	--	0.36962	0.0079283	0.038059
ENSG00000144674	GOLGA4	golgin_A4	--	--	--	--	--	--	-0.37172	6.4e-05	0.000816
ENSG00000144746	ARL6IP5	ADP_ribosylation_factor_like_GTPase_6_interacting_protein_5	--	--	--	--	--	--	0.43102	5.75e-08	1.99e-06
ENSG00000144747	TMF1	TATA_element_modulatory_factor_1	--	--	--	--	--	--	-0.38789	0.00013033	0.0014822
ENSG00000144749	LRIG1	leucine-rich_repeats_and_immunoglobulin-like_domains_1	--	--	--	--	--	--	0.44051	1.07e-06	2.43e-05
ENSG00000144810	COL8A1	collagen_type_VIII_alpha_1	--	--	--	--	--	--	0.28466	0.0001584	0.001737
ENSG00000145016	RUBCN	RUN_domain_and_cysteine-rich_domain_containing_Beclin_1-interacting_protein	--	--	--	--	--	--	-0.36285	0.0028499	0.017541
ENSG00000145569	FAM105A	family_with_sequence_similarity_105_member_A	--	--	--	--	--	--	0.42668	0.00030627	0.0029789
ENSG00000145623	OSMR	oncostatin_M_receptor	--	--	--	--	--	--	0.26959	0.00021124	0.0021996
ENSG00000145632	PLK2	polo-like_kinase_2	--	--	--	--	--	--	-0.63714	3.34e-15	4.19e-13
ENSG00000145777	TSLP	thymic_stromal_lymphopoietin	--	--	--	--	--	--	-0.73299	7.71e-05	0.00095864
ENSG00000145780	FEM1C	fem-1_homolog_c_(C._elegans)	--	--	--	--	--	--	-0.41493	9.83e-05	0.0011727
ENSG00000145817	YIPF5	Yip1_domain_family_member_5	--	--	--	--	--	--	0.2665	0.00061372	0.0051708
ENSG00000145819	ARHGAP26	Rho_GTPase_activating_protein_26	--	--	--	--	--	--	-0.69994	2.2e-05	0.0003302
ENSG00000145945	FAM50B	family_with_sequence_similarity_50_member_B	--	--	--	--	--	--	0.43843	0.003264	0.019456
ENSG00000146067	FAM193B	family_with_sequence_similarity_193_member_B	--	--	--	--	--	--	-0.33502	0.00044723	0.0040545
ENSG00000146072	TNFRSF21	tumor_necrosis_factor_receptor_superfamily_member_21	--	--	--	--	--	--	0.45158	8.25e-05	0.0010155
ENSG00000146083	RNF44	ring_finger_protein_44	--	--	--	--	--	--	-0.24252	0.005059	0.027093
ENSG00000146166	LGSN	lengsin_lens_protein_with_glutamine_synthetase_domain	--	--	--	--	--	--	-0.5004	0.010963	0.048455
ENSG00000146376	ARHGAP18	Rho_GTPase_activating_protein_18	--	--	--	--	--	--	0.54441	0.0017419	0.012022
ENSG00000146426	TIAM2	T-cell_lymphoma_invasion_and_metastasis_2	--	--	--	--	--	--	-0.46397	0.0059799	0.030671
ENSG00000146587	RBAK	RB-associated_KRAB_zinc_finger	--	--	--	--	--	--	-0.2848	0.0099262	0.045023
ENSG00000146701	MDH2	malate_dehydrogenase_2	--	--	--	--	--	--	0.3023	0.00012083	0.0013936
ENSG00000146707	POMZP3	POM121_and_ZP3_fusion	--	--	--	--	--	--	-0.48681	0.011247	0.049429
ENSG00000146729	GBAS	glioblastoma_amplified_sequence	--	--	--	--	--	--	0.25997	0.0039626	0.022553
ENSG00000146828	SLC12A9	solute_carrier_family_12_member_9	--	--	--	--	--	--	0.3683	0.0024467	0.015561
ENSG00000146872	TLK2	tousled_like_kinase_2	--	--	--	--	--	--	-0.30997	0.00017611	0.0018959
ENSG00000147065	MSN	moesin	--	--	--	--	--	--	0.29203	0.00014313	0.0015963
ENSG00000147130	ZMYM3	zinc_finger_MYM-type_3	--	--	--	--	--	--	0.54618	5.18e-06	9.74e-05
ENSG00000147162	OGT	O-linked_N-acetylglucosamine_(GlcNAc)_transferase	--	--	--	--	--	--	-0.62386	2.35e-13	2.24e-11
ENSG00000147421	HMBOX1	homeobox_containing_1	--	--	--	--	--	--	-0.36343	0.0091154	0.042057
ENSG00000147475	ERLIN2	ER_lipid_raft_associated_2	--	--	--	--	--	--	0.36287	0.00097509	0.0075487
ENSG00000147548	WHSC1L1	Wolf-Hirschhorn_syndrome_candidate_1-like_1	--	--	--	--	--	--	-0.30884	0.00072027	0.0058712
ENSG00000147592	LACTB2	lactamase_beta_2	--	--	--	--	--	--	-0.50268	0.0080384	0.038504
ENSG00000147604	RPL7	ribosomal_protein_L7	--	--	--	--	--	--	0.2254	0.00030697	0.0029789
ENSG00000147677	EIF3H	eukaryotic_translation_initiation_factor_3_subunit_H	--	--	--	--	--	--	0.19293	0.008755	0.040896
ENSG00000147684	NDUFB9	NADH:ubiquinone_oxidoreductase_subunit_B9	--	--	--	--	--	--	0.28041	0.0075295	0.03662
ENSG00000147799	ARHGAP39	Rho_GTPase_activating_protein_39	--	--	--	--	--	--	-0.46492	0.00012356	0.0014176
ENSG00000147862	NFIB	nuclear_factor_I/B	--	--	--	--	--	--	-0.30532	0.00159	0.011185
ENSG00000147955	SIGMAR1	sigma_non-opioid_intracellular_receptor_1	--	--	--	--	--	--	0.32583	3.2e-06	6.38e-05
ENSG00000148019	CEP78	centrosomal_protein_78kDa	--	--	--	--	--	--	0.32057	0.0066953	0.033577
ENSG00000148120	C9orf3	chromosome_9_open_reading_frame_3	--	--	--	--	--	--	-0.32526	0.0092809	0.042725
ENSG00000148308	GTF3C5	general_transcription_factor_IIIC_subunit_5	--	--	--	--	--	--	0.20577	0.0081481	0.038822
ENSG00000148334	PTGES2	prostaglandin_E_synthase_2	--	--	--	--	--	--	0.26111	0.0039711	0.022581
ENSG00000148344	PTGES	prostaglandin_E_synthase	--	--	--	--	--	--	0.87638	5.1e-10	2.89e-08
ENSG00000148346	LCN2	lipocalin_2	--	--	--	--	--	--	-0.61242	0.0023372	0.015003
ENSG00000148396	SEC16A	SEC16_homolog_A_endoplasmic_reticulum_export_factor	--	--	--	--	--	--	-0.20018	0.0052785	0.027976
ENSG00000148484	RSU1	Ras_suppressor_protein_1	--	--	--	--	--	--	0.25286	0.010792	0.047887
ENSG00000148672	GLUD1	glutamate_dehydrogenase_1	--	--	--	--	--	--	0.22344	0.0021358	0.014024
ENSG00000148677	ANKRD1	ankyrin_repeat_domain_1_(cardiac_muscle)	--	--	--	--	--	--	-0.92978	7.17e-07	1.71e-05
ENSG00000148700	ADD3	adducin_3	--	--	--	--	--	--	0.42	0.011142	0.049052
ENSG00000148840	PPRC1	peroxisome_proliferator-activated_receptor_gamma_coactivator-related_1	--	--	--	--	--	--	-0.2294	0.0018703	0.012696
ENSG00000148848	ADAM12	ADAM_metallopeptidase_domain_12	--	--	--	--	--	--	0.26899	0.0037768	0.021725
ENSG00000148926	ADM	adrenomedullin	--	--	--	--	--	--	-0.28514	0.00033777	0.0032248
ENSG00000148985	PGAP2	post-GPI_attachment_to_proteins_2	--	--	--	--	--	--	0.49297	0.0011618	0.0086358
ENSG00000149016	TUT1	terminal_uridylyl_transferase_1_U6_snRNA-specific	--	--	--	--	--	--	-0.3831	0.0066749	0.033502
ENSG00000149187	CELF1	CUGBP_Elav-like_family_member_1	--	--	--	--	--	--	-0.18449	0.0073238	0.035873
ENSG00000149257	SERPINH1	serpin_peptidase_inhibitor_clade_H_(heat_shock_protein_47)_member_1_(collagen_binding_protein_1)	--	--	--	--	--	--	-0.19532	0.0033154	0.019692
ENSG00000149269	PAK1	p21_protein_(Cdc42/Rac)-activated_kinase_1	--	--	--	--	--	--	0.36557	0.00041223	0.0037898
ENSG00000149380	P4HA3	prolyl_4-hydroxylase_alpha_polypeptide_III	--	--	--	--	--	--	0.40675	0.00013374	0.001512
ENSG00000149428	HYOU1	hypoxia_up-regulated_1	--	--	--	--	--	--	-0.28906	2.91e-05	0.00041291
ENSG00000149499	EML3	echinoderm_microtubule_associated_protein_like_3	--	--	--	--	--	--	0.3478	0.00013229	0.0014969
[truncated: 2,523 more rows]
