# Supplementary material for: Orientia tsutsugamushi Nucleomodulin Ank13 Exploits the RaDAR Nuclear Import Pathway To Modulate Host Cell Transcription
Source: mBio. 2021 Aug 3;12(4):e01816-21. doi: 10.1128/mBio.01816-21 (PMC8406279; doi:10.1128/mBio.01816-21)
Supplement: DATA SET S2 [file mbio.01816-21-sd002.xlsx]

## Sheet: DataSetS2
Description: These data correlate with Fig. 8B, C, D and Fig. 11. This sheet lists genes down- or upregulated at least 2-fold.
geneID	Gene_name	Description	log2FoldChange	pvalue	padj	Condition	Down- or upregulated
ENSG00000112096	SOD2	superoxide_dismutase_2_mitochondrial	-1.0033	1.6e-29	8.12e-27	Ank13	Down
ENSG00000183337	BCOR	BCL6_corepressor	-1.015	1.36e-18	3.67e-16	Ank13	Down
ENSG00000163347	CLDN1	claudin_1	-1.0164	5.35e-21	1.74e-18	Ank13	Down
ENSG00000137502	RAB30	RAB30_member_RAS_oncogene_family	-1.0231	3.47e-12	4.59e-10	Ank13	Down
ENSG00000171223	JUNB	jun_B_proto-oncogene	-1.0319	1.72e-23	6.61e-21	Ank13	Down
ENSG00000134107	BHLHE40	basic_helix-loop-helix_family_member_e40	-1.0564	5.16e-41	5.03e-38	Ank13	Down
ENSG00000083799	CYLD	cylindromatosis_(turban_tumor_syndrome)	-1.061	1.49e-17	3.69e-15	Ank13	Down
ENSG00000139354	GAS2L3	growth_arrest_specific_2_like_3	-1.0708	4.89e-21	1.63e-18	Ank13	Down
ENSG00000128016	ZFP36	ZFP36_ring_finger_protein	-1.0751	1.65e-14	3.03e-12	Ank13	Down
ENSG00000177842	ZNF620	zinc_finger_protein_620	-1.077	3.45e-10	3.34e-08	Ank13	Down
ENSG00000115008	IL1A	interleukin_1_alpha	-1.078	7.89e-12	9.62e-10	Ank13	Down
ENSG00000257702	LBX2-AS1	LBX2_antisense_RNA_1	-1.0789	4.41e-08	2.63e-06	Ank13	Down
ENSG00000177000	MTHFR	methylenetetrahydrofolate_reductase_(NAD(P)H)	-1.0867	4.46e-10	4.19e-08	Ank13	Down
ENSG00000184545	DUSP8	dual_specificity_phosphatase_8	-1.0892	1.28e-20	3.95e-18	Ank13	Down
ENSG00000146232	NFKBIE	nuclear_factor_of_kappa_light_polypeptide_gene_enhancer_in_B-cells_inhibitor_epsilon	-1.0997	3.28e-11	3.58e-09	Ank13	Down
ENSG00000158246	FAM46B	family_with_sequence_similarity_46_member_B	-1.1024	1.55e-07	7.95e-06	Ank13	Down
ENSG00000143669	LYST	lysosomal_trafficking_regulator	-1.1097	7.27e-12	9.04e-10	Ank13	Down
ENSG00000119922	IFIT2	interferon_induced_protein_with_tetratricopeptide_repeats_2	-1.1184	5.79e-08	3.35e-06	Ank13	Down
ENSG00000174738	NR1D2	nuclear_receptor_subfamily_1_group_D_member_2	-1.124	1.71e-24	7.01e-22	Ank13	Down
ENSG00000184678	HIST2H2BE	histone_cluster_2_H2be	-1.1316	3.4e-13	5.14e-11	Ank13	Down
ENSG00000109320	NFKB1	nuclear_factor_of_kappa_light_polypeptide_gene_enhancer_in_B-cells_1	-1.141	8.68e-32	4.83e-29	Ank13	Down
ENSG00000159388	BTG2	BTG_family_member_2	-1.1425	1.4e-14	2.6e-12	Ank13	Down
ENSG00000187479	C11orf96	chromosome_11_open_reading_frame_96	-1.1426	1.31e-07	6.83e-06	Ank13	Down
ENSG00000153234	NR4A2	nuclear_receptor_subfamily_4_group_A_member_2	-1.1511	3.97e-25	1.74e-22	Ank13	Down
ENSG00000167074	TEF	thyrotrophic_embryonic_factor	-1.1845	7.41e-12	9.12e-10	Ank13	Down
ENSG00000048052	HDAC9	histone_deacetylase_9	-1.1938	3.95e-08	2.38e-06	Ank13	Down
ENSG00000114315	HES1	hes_family_bHLH_transcription_factor_1	-1.1958	3.92e-29	1.91e-26	Ank13	Down
ENSG00000163435	ELF3	E74-like_factor_3_(ets_domain_transcription_factor_epithelial-specific_)	-1.2182	2.04e-08	1.31e-06	Ank13	Down
ENSG00000047346	FAM214A	family_with_sequence_similarity_214_member_A	-1.2369	2.19e-14	3.81e-12	Ank13	Down
ENSG00000132326	PER2	period_circadian_clock_2	-1.2406	3.77e-15	7.72e-13	Ank13	Down
ENSG00000057657	PRDM1	PR_domain_containing_1_with_ZNF_domain	-1.2639	5.26e-12	6.81e-10	Ank13	Down
ENSG00000205189	ZBTB10	zinc_finger_and_BTB_domain_containing_10	-1.2641	2.84e-23	1.06e-20	Ank13	Down
ENSG00000010818	HIVEP2	human_immunodeficiency_virus_type_I_enhancer_binding_protein_2	-1.2801	4.9e-25	2.07e-22	Ank13	Down
ENSG00000155090	KLF10	Kruppel-like_factor_10	-1.2814	5e-49	7.04e-46	Ank13	Down
ENSG00000163545	NUAK2	NUAK_family_SNF1-like_kinase_2	-1.2994	1.9e-19	5.48e-17	Ank13	Down
ENSG00000171951	SCG2	secretogranin_II	-1.3128	2.79e-15	5.91e-13	Ank13	Down
ENSG00000169242	EFNA1	ephrin-A1	-1.3318	9.24e-29	4.34e-26	Ank13	Down
ENSG00000232810	TNF	tumor_necrosis_factor	-1.3395	2.15e-10	2.15e-08	Ank13	Down
ENSG00000188185	LINC00265	long_intergenic_non-protein_coding_RNA_265	-1.3667	2.09e-12	2.81e-10	Ank13	Down
ENSG00000144655	CSRNP1	cysteine-serine-rich_nuclear_protein_1	-1.3805	8.58e-38	6.8e-35	Ank13	Down
ENSG00000077150	NFKB2	nuclear_factor_of_kappa_light_polypeptide_gene_enhancer_in_B-cells_2_(p49/p100)	-1.406	2.36e-50	3.74e-47	Ank13	Down
ENSG00000125740	FOSB	FBJ_murine_osteosarcoma_viral_oncogene_homolog_B	-1.4198	1.18e-27	5.34e-25	Ank13	Down
ENSG00000162924	REL	v-rel_avian_reticuloendotheliosis_viral_oncogene_homolog	-1.4564	1.33e-13	2.11e-11	Ank13	Down
ENSG00000100739	BDKRB1	bradykinin_receptor_B1	-1.4594	3.5e-13	5.22e-11	Ank13	Down
ENSG00000185215	TNFAIP2	TNF_alpha_induced_protein_2	-1.4678	2.68e-35	1.62e-32	Ank13	Down
ENSG00000233559	AC016831.7	NA	-1.4917	4.47e-13	6.6e-11	Ank13	Down
ENSG00000105499	PLA2G4C	phospholipase_A2_group_IVC	-1.5058	6.06e-13	8.84e-11	Ank13	Down
ENSG00000125347	IRF1	interferon_regulatory_factor_1	-1.5396	8.76e-32	4.83e-29	Ank13	Down
ENSG00000272734	ADIRF-AS1	ADIRF_antisense_RNA_1	-1.5472	6.54e-22	2.3e-19	Ank13	Down
ENSG00000134070	IRAK2	interleukin_1_receptor_associated_kinase_2	-1.5903	5.61e-38	4.75e-35	Ank13	Down
ENSG00000099889	ARVCF	armadillo_repeat_gene_deleted_in_velocardiofacial_syndrome	-1.665	2.87e-24	1.14e-21	Ank13	Down
ENSG00000100906	NFKBIA	nuclear_factor_of_kappa_light_polypeptide_gene_enhancer_in_B-cells_inhibitor_alpha	-1.6738	4.83e-44	5.57e-41	Ank13	Down
ENSG00000100311	PDGFB	platelet-derived_growth_factor_beta_polypeptide	-1.6787	8.35e-15	1.6e-12	Ank13	Down
ENSG00000119508	NR4A3	nuclear_receptor_subfamily_4_group_A_member_3	-1.8884	3.25e-51	5.89e-48	Ank13	Down
ENSG00000023445	BIRC3	baculoviral_IAP_repeat_containing_3	-1.903	6.11e-53	1.29e-49	Ank13	Down
ENSG00000126368	NR1D1	nuclear_receptor_subfamily_1_group_D_member_1	-1.9243	2.38e-36	1.59e-33	Ank13	Down
ENSG00000179094	PER1	period_circadian_clock_1	-1.9243	9.16e-77	5.81e-73	Ank13	Down
ENSG00000118503	TNFAIP3	TNF_alpha_induced_protein_3	-1.9827	7.41e-72	1.88e-68	Ank13	Down
ENSG00000173110	HSPA6	heat_shock_protein_family_A_(Hsp70)_member_6	-2.4709	1.86e-73	5.9e-70	Ank13	Down
ENSG00000056558	TRAF1	TNF_receptor_associated_factor_1	-2.5687	5.64e-74	2.39e-70	Ank13	Down
ENSG00000187134	AKR1C1	aldo-keto_reductase_family_1_member_C1	2.6956	1.78e-101	2.26e-97	Ank13	Up
ENSG00000133083	DCLK1	doublecortin_like_kinase_1	2.1729	3.89e-37	2.74e-34	Ank13	Up
ENSG00000019186	CYP24A1	cytochrome_P450_family_24_subfamily_A_member_1	1.9954	9.68e-39	8.77e-36	Ank13	Up
ENSG00000168646	AXIN2	axin_2	1.5929	8.91e-17	2.05e-14	Ank13	Up
ENSG00000107984	DKK1	dickkopf_WNT_signaling_pathway_inhibitor_1	1.517	3.75e-42	3.97e-39	Ank13	Up
ENSG00000186832	KRT16	keratin_16_type_I	1.5086	3.12e-14	5.22e-12	Ank13	Up
ENSG00000163993	S100P	S100_calcium_binding_protein_P	1.4414	3.26e-11	3.58e-09	Ank13	Up
ENSG00000186847	KRT14	keratin_14_type_I	1.3612	3.75e-10	3.6e-08	Ank13	Up
ENSG00000059804	SLC2A3	solute_carrier_family_2_(facilitated_glucose_transporter)_member_3	1.3203	1.51e-47	1.91e-44	Ank13	Up
ENSG00000128965	CHAC1	ChaC_glutathione-specific_gamma-glutamylcyclotransferase_1	1.2481	2.6e-31	1.37e-28	Ank13	Up
ENSG00000073756	PTGS2	prostaglandin-endoperoxide_synthase_2_(prostaglandin_G/H_synthase_and_cyclooxygenase)	1.2367	2.49e-37	1.86e-34	Ank13	Up
ENSG00000225177	RP11-390P2.4	NA	1.2128	8.1e-14	1.3e-11	Ank13	Up
ENSG00000007314	SCN4A	sodium_channel_voltage_gated_type_IV_alpha_subunit	1.2067	1.16e-08	7.89e-07	Ank13	Up
ENSG00000124466	LYPD3	LY6/PLAUR_domain_containing_3	1.197	2.99e-08	1.84e-06	Ank13	Up
ENSG00000174130	TLR6	toll-like_receptor_6	1.1343	1.05e-07	5.71e-06	Ank13	Up
ENSG00000131737	KRT34	keratin_34_type_I	1.0977	2.3e-08	1.45e-06	Ank13	Up
ENSG00000105173	CCNE1	cyclin_E1	1.0759	4.61e-15	9.28e-13	Ank13	Up
ENSG00000175793	SFN	stratifin	1.0704	7.33e-23	2.66e-20	Ank13	Up
ENSG00000205189	ZBTB10	zinc_finger_and_BTB_domain_containing_10	-1.0021	4.99e-20	9.98e-18	Ank13∆Fbox	Down
ENSG00000253616	RP11-875O11.3	NA	-1.0065	6.02e-07	1.47e-05	Ank13∆Fbox	Down
ENSG00000170345	FOS	FBJ_murine_osteosarcoma_viral_oncogene_homolog	-1.0093	1.34e-29	6.93e-27	Ank13∆Fbox	Down
ENSG00000185022	MAFF	v-maf_avian_musculoaponeurotic_fibrosarcoma_oncogene_homolog_F	-1.0349	1.69e-35	1.31e-32	Ank13∆Fbox	Down
ENSG00000126562	WNK4	WNK_lysine_deficient_protein_kinase_4	-1.0471	1.89e-07	5.58e-06	Ank13∆Fbox	Down
ENSG00000116717	GADD45A	growth_arrest_and_DNA_damage_inducible_alpha	-1.055	3.78e-32	2.23e-29	Ank13∆Fbox	Down
ENSG00000164463	CREBRF	CREB3_regulatory_factor	-1.0591	6.69e-17	1.01e-14	Ank13∆Fbox	Down
ENSG00000125740	FOSB	FBJ_murine_osteosarcoma_viral_oncogene_homolog_B	-1.065	5.99e-23	1.65e-20	Ank13∆Fbox	Down
ENSG00000101333	PLCB4	phospholipase_C_beta_4	-1.0775	5.28e-18	9.1e-16	Ank13∆Fbox	Down
ENSG00000100311	PDGFB	platelet-derived_growth_factor_beta_polypeptide	-1.0793	8.52e-08	2.81e-06	Ank13∆Fbox	Down
ENSG00000204389	HSPA1A	heat_shock_protein_family_A_(Hsp70)_member_1A	-1.1116	2.9e-37	2.77e-34	Ank13∆Fbox	Down
ENSG00000168298	HIST1H1E	histone_cluster_1_H1e	-1.114	3.34e-08	1.25e-06	Ank13∆Fbox	Down
ENSG00000184545	DUSP8	dual_specificity_phosphatase_8	-1.1335	1.84e-29	8.77e-27	Ank13∆Fbox	Down
ENSG00000134259	NGF	nerve_growth_factor_(beta_polypeptide)	-1.1523	2.02e-20	4.48e-18	Ank13∆Fbox	Down
ENSG00000223749	MIR503HG	MIR503_host_gene	-1.1659	4.88e-12	3.86e-10	Ank13∆Fbox	Down
ENSG00000153714	LURAP1L	leucine_rich_adaptor_protein_1-like	-1.1755	1.79e-32	1.11e-29	Ank13∆Fbox	Down
ENSG00000181016	LSMEM1	leucine-rich_single-pass_membrane_protein_1	-1.1886	9.35e-14	9.5e-12	Ank13∆Fbox	Down
ENSG00000204388	HSPA1B	heat_shock_protein_family_A_(Hsp70)_member_1B	-1.1905	1.35e-51	2.4e-48	Ank13∆Fbox	Down
ENSG00000132002	DNAJB1	DnaJ_heat_shock_protein_family_(Hsp40)_member_B1	-1.2029	1.69e-79	6.97e-76	Ank13∆Fbox	Down
ENSG00000233559	AC016831.7	NA	-1.2093	1.41e-09	7.36e-08	Ank13∆Fbox	Down
ENSG00000158406	HIST1H4H	histone_cluster_1_H4h	-1.2105	2.1e-09	1.07e-07	Ank13∆Fbox	Down
ENSG00000171951	SCG2	secretogranin_II	-1.2243	2.13e-14	2.36e-12	Ank13∆Fbox	Down
ENSG00000120738	EGR1	early_growth_response_1	-1.2542	1.84e-68	5.69e-65	Ank13∆Fbox	Down
ENSG00000187837	HIST1H1C	histone_cluster_1_H1c	-1.2721	3.62e-23	1.02e-20	Ank13∆Fbox	Down
ENSG00000158373	HIST1H2BD	histone_cluster_1_H2bd	-1.3056	2.05e-15	2.68e-13	Ank13∆Fbox	Down
ENSG00000162772	ATF3	activating_transcription_factor_3	-1.3332	1.1e-86	6.83e-83	Ank13∆Fbox	Down
ENSG00000167995	BEST1	bestrophin_1	-1.362	4.29e-12	3.43e-10	Ank13∆Fbox	Down
ENSG00000184678	HIST2H2BE	histone_cluster_2_H2be	-1.3814	9.1e-18	1.55e-15	Ank13∆Fbox	Down
ENSG00000146592	CREB5	cAMP_responsive_element_binding_protein_5	-1.4817	9.83e-39	1.22e-35	Ank13∆Fbox	Down
ENSG00000119508	NR4A3	nuclear_receptor_subfamily_4_group_A_member_3	-1.5468	6.87e-48	1.07e-44	Ank13∆Fbox	Down
ENSG00000099889	ARVCF	armadillo_repeat_gene_deleted_in_velocardiofacial_syndrome	-1.6484	6.2e-30	3.34e-27	Ank13∆Fbox	Down
ENSG00000173110	HSPA6	heat_shock_protein_family_A_(Hsp70)_member_6	-3.5139	1.02e-148	1.27e-144	Ank13∆Fbox	Down
ENSG00000164171	ITGA2	integrin_subunit_alpha_2	1.9878	4.08e-59	1.01e-55	Ank13∆Fbox	Up
ENSG00000137033	IL33	interleukin_33	1.5121	1.88e-17	3.07e-15	Ank13∆Fbox	Up
ENSG00000133083	DCLK1	doublecortin_like_kinase_1	1.4019	6.31e-15	7.38e-13	Ank13∆Fbox	Up
ENSG00000101670	LIPG	lipase_endothelial	1.3424	2.25e-12	1.91e-10	Ank13∆Fbox	Up
ENSG00000166825	ANPEP	alanyl_(membrane)_aminopeptidase	1.2401	9.81e-36	8.61e-33	Ank13∆Fbox	Up
ENSG00000163297	ANTXR2	anthrax_toxin_receptor_2	1.1926	1.41e-24	4.38e-22	Ank13∆Fbox	Up
ENSG00000185033	SEMA4B	sema_domain_immunoglobulin_domain_(Ig)_transmembrane_domain_(TM)_and_short_cytoplasmic_domain_(semaphorin)_4B	1.0901	1.37e-24	4.35e-22	Ank13∆Fbox	Up
ENSG00000108932	SLC16A6	solute_carrier_family_16_member_6	1.0422	5.34e-11	3.54e-09	Ank13∆Fbox	Up
ENSG00000257702	LBX2-AS1	LBX2_antisense_RNA_1	-1.0092	4.88e-05	0.0054692	Ank13I127R	Down
ENSG00000115008	IL1A	interleukin_1_alpha	-1.0099	8.43e-08	2.5e-05	Ank13I127R	Down
ENSG00000155090	KLF10	Kruppel-like_factor_10	-1.0177	8.39e-12	5.02e-09	Ank13I127R	Down
ENSG00000100906	NFKBIA	nuclear_factor_of_kappa_light_polypeptide_gene_enhancer_in_B-cells_inhibitor_alpha	-1.0264	2.22e-08	7.07e-06	Ank13I127R	Down
ENSG00000136169	SETDB2	SET_domain_bifurcated_2	-1.0624	1.99e-09	7.95e-07	Ank13I127R	Down
ENSG00000151014	NOCT	nocturnin	-1.1016	5.95e-13	4.49e-10	Ank13I127R	Down
ENSG00000126562	WNK4	WNK_lysine_deficient_protein_kinase_4	-1.1285	1.31e-05	0.0017845	Ank13I127R	Down
ENSG00000158246	FAM46B	family_with_sequence_similarity_46_member_B	-1.1309	6.48e-06	0.0010008	Ank13I127R	Down
ENSG00000159388	BTG2	BTG_family_member_2	-1.135	1.78e-09	7.52e-07	Ank13I127R	Down
ENSG00000220323	HIST2H2BD	histone_cluster_2_H2bd_(pseudogene)	-1.1382	1.46e-05	0.0019339	Ank13I127R	Down
ENSG00000134070	IRAK2	interleukin_1_receptor_associated_kinase_2	-1.1414	8.31e-12	5.02e-09	Ank13I127R	Down
ENSG00000261716	RP11-196G18.22	NA	-1.1438	3.67e-06	0.00062801	Ank13I127R	Down
ENSG00000185745	IFIT1	interferon_induced_protein_with_tetratricopeptide_repeats_1	-1.152	1.24e-05	0.0017431	Ank13I127R	Down
ENSG00000023445	BIRC3	baculoviral_IAP_repeat_containing_3	-1.1569	4.57e-08	1.43e-05	Ank13I127R	Down
ENSG00000174738	NR1D2	nuclear_receptor_subfamily_1_group_D_member_2	-1.1572	7.14e-10	3.66e-07	Ank13I127R	Down
ENSG00000235927	NEXN-AS1	NEXN_antisense_RNA_1	-1.183	3.95e-06	0.00066783	Ank13I127R	Down
ENSG00000125740	FOSB	FBJ_murine_osteosarcoma_viral_oncogene_homolog_B	-1.1858	9.61e-13	6.9e-10	Ank13I127R	Down
ENSG00000203814	HIST2H2BF	histone_cluster_2_H2bf	-1.1963	6.75e-06	0.0010305	Ank13I127R	Down
ENSG00000167074	TEF	thyrotrophic_embryonic_factor	-1.2089	8.67e-10	4.29e-07	Ank13I127R	Down
ENSG00000137502	RAB30	RAB30_member_RAS_oncogene_family	-1.2112	9.98e-10	4.62e-07	Ank13I127R	Down
ENSG00000205189	ZBTB10	zinc_finger_and_BTB_domain_containing_10	-1.2136	2.69e-15	2.58e-12	Ank13I127R	Down
ENSG00000105499	PLA2G4C	phospholipase_A2_group_IVC	-1.2365	9.07e-07	0.00020351	Ank13I127R	Down
ENSG00000184678	HIST2H2BE	histone_cluster_2_H2be	-1.2459	9.12e-09	3.19e-06	Ank13I127R	Down
ENSG00000272734	ADIRF-AS1	ADIRF_antisense_RNA_1	-1.2488	8.15e-08	2.49e-05	Ank13I127R	Down
ENSG00000233559	AC016831.7	NA	-1.2503	1.04e-06	0.00022682	Ank13I127R	Down
ENSG00000163545	NUAK2	NUAK_family_SNF1-like_kinase_2	-1.2538	1.72e-13	1.54e-10	Ank13I127R	Down
ENSG00000144655	CSRNP1	cysteine-serine-rich_nuclear_protein_1	-1.2651	3.23e-17	5.79e-14	Ank13I127R	Down
ENSG00000125347	IRF1	interferon_regulatory_factor_1	-1.2679	3.57e-13	2.85e-10	Ank13I127R	Down
ENSG00000099889	ARVCF	armadillo_repeat_gene_deleted_in_velocardiofacial_syndrome	-1.319	3.69e-12	2.41e-09	Ank13I127R	Down
ENSG00000110876	SELPLG	selectin_P_ligand	-1.3395	2.37e-07	6.19e-05	Ank13I127R	Down
ENSG00000185215	TNFAIP2	TNF_alpha_induced_protein_2	-1.3568	9.23e-17	1.47e-13	Ank13I127R	Down
ENSG00000232810	TNF	tumor_necrosis_factor	-1.41	8.93e-08	2.56e-05	Ank13I127R	Down
ENSG00000100311	PDGFB	platelet-derived_growth_factor_beta_polypeptide	-1.5111	1.4e-08	4.68e-06	Ank13I127R	Down
ENSG00000171951	SCG2	secretogranin_II	-1.5217	2.28e-13	1.92e-10	Ank13I127R	Down
ENSG00000118503	TNFAIP3	TNF_alpha_induced_protein_3	-1.5304	4.59e-16	5.99e-13	Ank13I127R	Down
ENSG00000119508	NR4A3	nuclear_receptor_subfamily_4_group_A_member_3	-1.6705	4.99e-28	1.79e-24	Ank13I127R	Down
ENSG00000179094	PER1	period_circadian_clock_1	-1.7173	2.39e-36	3.43e-32	Ank13I127R	Down
ENSG00000126368	NR1D1	nuclear_receptor_subfamily_1_group_D_member_1	-1.9131	2.84e-20	8.14e-17	Ank13I127R	Down
ENSG00000056558	TRAF1	TNF_receptor_associated_factor_1	-2.0427	3.17e-32	2.28e-28	Ank13I127R	Down
ENSG00000187134	AKR1C1	aldo-keto_reductase_family_1_member_C1	2.1874	2.01e-28	9.64e-25	Ank13I127R	Up
ENSG00000133083	DCLK1	doublecortin_like_kinase_1	1.7839	1.79e-16	2.57e-13	Ank13I127R	Up
ENSG00000019186	CYP24A1	cytochrome_P450_family_24_subfamily_A_member_1	1.6549	2e-15	2.05e-12	Ank13I127R	Up
ENSG00000128965	CHAC1	ChaC_glutathione-specific_gamma-glutamylcyclotransferase_1	1.2562	1.02e-17	2.09e-14	Ank13I127R	Up
ENSG00000007314	SCN4A	sodium_channel_voltage_gated_type_IV_alpha_subunit	1.2381	2.68e-06	0.00049894	Ank13I127R	Up
ENSG00000107984	DKK1	dickkopf_WNT_signaling_pathway_inhibitor_1	1.2363	1.62e-15	1.79e-12	Ank13I127R	Up
ENSG00000204389	HSPA1A	heat_shock_protein_family_A_(Hsp70)_member_1A	1.2026	2.59e-11	1.43e-08	Ank13I127R	Up
ENSG00000163993	S100P	S100_calcium_binding_protein_P	1.1969	6.34e-06	0.00099001	Ank13I127R	Up
ENSG00000073756	PTGS2	prostaglandin-endoperoxide_synthase_2_(prostaglandin_G/H_synthase_and_cyclooxygenase)	1.1671	1.84e-11	1.06e-08	Ank13I127R	Up
ENSG00000137440	FGFBP1	fibroblast_growth_factor_binding_protein_1	1.1481	1.42e-05	0.0019014	Ank13I127R	Up
ENSG00000123689	G0S2	G0/G1_switch_2	1.1453	1.6e-05	0.0020088	Ank13I127R	Up
ENSG00000225177	RP11-390P2.4	NA	1.1117	6.34e-06	0.00099001	Ank13I127R	Up
ENSG00000059804	SLC2A3	solute_carrier_family_2_(facilitated_glucose_transporter)_member_3	1.0984	1.4e-15	1.67e-12	Ank13I127R	Up
ENSG00000067836	ROGDI	rogdi_homolog	1.0963	1.49e-05	0.0019464	Ank13I127R	Up
ENSG00000168646	AXIN2	axin_2	1.0727	2.27e-05	0.0027179	Ank13I127R	Up
ENSG00000186847	KRT14	keratin_14_type_I	1.0689	5.76e-05	0.0062217	Ank13I127R	Up
ENSG00000204388	HSPA1B	heat_shock_protein_family_A_(Hsp70)_member_1B	1.0602	2.58e-18	6.16e-15	Ank13I127R	Up
ENSG00000186832	KRT16	keratin_16_type_I	1.0511	7.46e-05	0.0076996	Ank13I127R	Up
ENSG00000124466	LYPD3	LY6/PLAUR_domain_containing_3	1.0385	8.08e-05	0.0080562	Ank13I127R	Up
ENSG00000162645	GBP2	guanylate_binding_protein_2_interferon-inducible	-1.9543	2.5415e-33	1.7574e-29	4hpi	Down
ENSG00000117228	GBP1	guanylate_binding_protein_1_interferon-inducible	-1.4356	2.997e-24	1.3816e-20	4hpi	Down
ENSG00000115415	STAT1	signal_transducer_and_activator_of_transcription_1	-1.2113	1.185e-19	2.6528e-16	4hpi	Down
ENSG00000213719	CLIC1	chloride_intracellular_channel_1	-1.1728	4.6488e-15	4.0183e-12	4hpi	Down
ENSG00000127129	EDN2	endothelin_2	-1.0859	1.4447e-09	3.8423e-07	4hpi	Down
ENSG00000104081	BMF	Bcl2_modifying_factor	-1.0804	1.131e-09	3.0671e-07	4hpi	Down
ENSG00000123983	ACSL3	acyl-CoA_synthetase_long-chain_family_member_3	-1.04	1.654e-16	1.6339e-13	4hpi	Down
ENSG00000141510	TP53	tumor_protein_p53	-1.0046	7.1755e-14	5.5132e-11	4hpi	Down
ENSG00000107984	DKK1	dickkopf_WNT_signaling_pathway_inhibitor_1	1.7688	5.0596e-44	6.9974e-40	4hpi	Up
ENSG00000134363	FST	follistatin	1.6209	6.1359e-23	2.1215e-19	4hpi	Up
ENSG00000163739	CXCL1	chemokine_(C-X-C_motif)_ligand_1_(melanoma_growth_stimulating_activity_alpha)	1.5127	1.583e-19	2.7366e-16	4hpi	Up
ENSG00000169429	CXCL8	chemokine_(C-X-C_motif)_ligand_8	1.5057	3.2259e-17	4.0559e-14	4hpi	Up
ENSG00000073756	PTGS2	prostaglandin-endoperoxide_synthase_2_(prostaglandin_G/H_synthase_and_cyclooxygenase)	1.485	9.8178e-19	1.5087e-15	4hpi	Up
ENSG00000111252	SH2B3	SH2B_adaptor_protein_3	1.2877	3.5224e-18	4.8715e-15	4hpi	Up
ENSG00000149948	HMGA2	high_mobility_group_AT-hook_2	1.2376	7.6522e-14	5.57e-11	4hpi	Up
ENSG00000135318	NT5E	5'-nucleotidase_ecto_(CD73)	1.223	2.037e-16	1.8781e-13	4hpi	Up
ENSG00000134070	IRAK2	interleukin_1_receptor_associated_kinase_2	1.2111	2.3574e-13	1.4819e-10	4hpi	Up
ENSG00000172548	NIPAL4	NIPA-like_domain_containing_4	1.2001	1.8161e-13	1.196e-10	4hpi	Up
ENSG00000144063	MALL	mal_T-cell_differentiation_protein-like	1.1847	1.6243e-11	7.2464e-09	4hpi	Up
ENSG00000143842	SOX13	SRY-box_13	1.1698	4.2923e-17	4.9468e-14	4hpi	Up
ENSG00000077238	IL4R	interleukin_4_receptor	1.1659	5.5308e-15	4.4995e-12	4hpi	Up
ENSG00000185022	MAFF	v-maf_avian_musculoaponeurotic_fibrosarcoma_oncogene_homolog_F	1.1411	3.6723e-13	2.2082e-10	4hpi	Up
ENSG00000150630	VEGFC	vascular_endothelial_growth_factor_C	1.1363	2.6193e-10	8.6249e-08	4hpi	Up
ENSG00000139211	AMIGO2	adhesion_molecule_with_Ig-like_domain_2	1.1184	2.2975e-21	6.3549e-18	4hpi	Up
ENSG00000196954	CASP4	caspase_4	1.1059	1.4456e-12	7.6896e-10	4hpi	Up
ENSG00000138134	STAMBPL1	STAM_binding_protein_like_1	1.1005	7.6085e-17	8.0943e-14	4hpi	Up
ENSG00000137936	BCAR3	breast_cancer_anti-estrogen_resistance_3	1.0882	1.3427e-19	2.6528e-16	4hpi	Up
ENSG00000175832	ETV4	ets_variant_4	1.0813	8.7373e-10	2.466e-07	4hpi	Up
ENSG00000163297	ANTXR2	anthrax_toxin_receptor_2	1.0754	6.5042e-11	2.5701e-08	4hpi	Up
ENSG00000139289	PHLDA1	pleckstrin_homology-like_domain_family_A_member_1	1.0551	9.5482e-11	3.4751e-08	4hpi	Up
ENSG00000154127	UBASH3B	ubiquitin_associated_and_SH3_domain_containing_B	1.0327	1.5339e-09	4.0026e-07	4hpi	Up
ENSG00000133816	MICAL2	microtubule_associated_monooxygenase_calponin_and_LIM_domain_containing_2	1.0111	4.6736e-13	2.6931e-10	4hpi	Up
ENSG00000095752	IL11	interleukin_11	1.0053	5.4385e-10	1.6003e-07	4hpi	Up
ENSG00000127129	EDN2	endothelin_2	-3.4192	1.57e-30	1.07e-27	48hpi	Down
ENSG00000162645	GBP2	guanylate_binding_protein_2_interferon-inducible	-3.4023	8.14e-40	8.49e-37	48hpi	Down
ENSG00000206337	HCP5	HLA_complex_P5_(non-protein_coding)	-3.3323	3.23e-46	5.05e-43	48hpi	Down
ENSG00000213719	CLIC1	chloride_intracellular_channel_1	-3.2715	2.3e-38	2.12e-35	48hpi	Down
ENSG00000233695	GAS6-AS1	GAS6_antisense_RNA_1	-3.1454	5.51e-33	3.92e-30	48hpi	Down
ENSG00000166710	B2M	beta-2-microglobulin	-2.7359	1.47e-44	1.92e-41	48hpi	Down
ENSG00000117228	GBP1	guanylate_binding_protein_1_interferon-inducible	-2.5784	7.01e-28	4.06e-25	48hpi	Down
ENSG00000142583	SLC2A5	solute_carrier_family_2_(facilitated_glucose/fructose_transporter)_member_5	-2.5334	7.5e-25	3.54e-22	48hpi	Down
ENSG00000204642	HLA-F	major_histocompatibility_complex_class_I_F	-2.4516	4.44e-19	1.36e-16	48hpi	Down
ENSG00000234745	HLA-B	major_histocompatibility_complex_class_I_B	-2.4336	1.49e-28	8.96e-26	48hpi	Down
ENSG00000115415	STAT1	signal_transducer_and_activator_of_transcription_1	-2.4055	4.06e-51	7.05e-48	48hpi	Down
ENSG00000169504	CLIC4	chloride_intracellular_channel_4	-2.3679	1.27e-43	1.53e-40	48hpi	Down
ENSG00000282012	LL22NC03-N95F10.1	NA	-2.3526	1.61e-16	3.71e-14	48hpi	Down
ENSG00000168542	COL3A1	collagen_type_III_alpha_1	-2.342	7.49e-38	6.17e-35	48hpi	Down
ENSG00000184571	PIWIL3	piwi-like_RNA-mediated_gene_silencing_3	-2.2777	1.17e-14	2.38e-12	48hpi	Down
ENSG00000141510	TP53	tumor_protein_p53	-2.2192	1.48e-43	1.66e-40	48hpi	Down
ENSG00000240065	PSMB9	proteasome_subunit_beta_9	-2.1831	1.87e-12	2.84e-10	48hpi	Down
ENSG00000117906	RCN2	reticulocalbin_2	-2.1716	2.05e-24	8.93e-22	48hpi	Down
ENSG00000164938	TP53INP1	tumor_protein_p53_inducible_nuclear_protein_1	-2.091	1.27e-22	4.85e-20	48hpi	Down
ENSG00000228526	MIR34AHG	MIR34A_host_gene	-2.0623	5.32e-21	1.85e-18	48hpi	Down
ENSG00000129951	PLPPR3	phospholipid_phosphatase_related_3	-2.06	1.24e-10	1.5e-08	48hpi	Down
ENSG00000128510	CPA4	carboxypeptidase_A4	-2.049	5.81e-23	2.27e-20	48hpi	Down
ENSG00000181104	F2R	coagulation_factor_II_(thrombin)_receptor	-1.9967	2.11e-14	4.18e-12	48hpi	Down
ENSG00000158246	FAM46B	family_with_sequence_similarity_46_member_B	-1.9759	1.2e-11	1.71e-09	48hpi	Down
ENSG00000068697	LAPTM4A	lysosomal_protein_transmembrane_4_alpha	-1.9689	2.94e-30	1.92e-27	48hpi	Down
ENSG00000163395	IGFN1	immunoglobulin-like_and_fibronectin_type_III_domain_containing_1	-1.9168	1.78e-12	2.74e-10	48hpi	Down
ENSG00000046604	DSG2	desmoglein_2	-1.8754	3.03e-13	5.21e-11	48hpi	Down
ENSG00000141738	GRB7	growth_factor_receptor_bound_protein_7	-1.8644	1.92e-13	3.53e-11	48hpi	Down
ENSG00000143641	GALNT2	polypeptide_N-acetylgalactosaminyltransferase_2	-1.8365	5.6e-20	1.87e-17	48hpi	Down
ENSG00000172061	LRRC15	leucine_rich_repeat_containing_15	-1.8141	2.78e-09	2.59e-07	48hpi	Down
ENSG00000234546	RP3-510D11.2	NA	-1.8106	1.43e-07	9.18e-06	48hpi	Down
ENSG00000204525	HLA-C	major_histocompatibility_complex_class_I_C	-1.8036	8.38e-18	2.26e-15	48hpi	Down
ENSG00000090238	YPEL3	yippee_like_3	-1.7612	1.67e-15	3.69e-13	48hpi	Down
ENSG00000204103	MAFB	v-maf_avian_musculoaponeurotic_fibrosarcoma_oncogene_homolog_B	-1.7565	2.29e-15	4.91e-13	48hpi	Down
ENSG00000103196	CRISPLD2	cysteine-rich_secretory_protein_LCCL_domain_containing_2	-1.7542	4.88e-17	1.23e-14	48hpi	Down
ENSG00000124762	CDKN1A	cyclin-dependent_kinase_inhibitor_1A_(p21_Cip1)	-1.7312	3.05e-25	1.54e-22	48hpi	Down
ENSG00000258857	RP11-247L20.3	NA	-1.7311	1.85e-10	2.13e-08	48hpi	Down
ENSG00000168874	ATOH8	atonal_bHLH_transcription_factor_8	-1.7102	8.2e-09	6.97e-07	48hpi	Down
ENSG00000164120	HPGD	hydroxyprostaglandin_dehydrogenase_15-(NAD)	-1.6881	5.02e-13	8.53e-11	48hpi	Down
ENSG00000109846	CRYAB	crystallin_alpha_B	-1.6876	7.61e-09	6.62e-07	48hpi	Down
ENSG00000163017	ACTG2	actin_gamma_2_smooth_muscle_enteric	-1.6316	9.46e-07	5.16e-05	48hpi	Down
ENSG00000107796	ACTA2	actin_alpha_2_smooth_muscle_aorta	-1.6016	1.05e-09	1.07e-07	48hpi	Down
ENSG00000204261	PSMB8-AS1	PSMB8_antisense_RNA_1_(head_to_head)	-1.6002	2.74e-06	0.00013206	48hpi	Down
ENSG00000159251	ACTC1	actin_alpha_cardiac_muscle_1	-1.594	1.11e-11	1.6e-09	48hpi	Down
ENSG00000198848	CES1	carboxylesterase_1	-1.5902	4.55e-06	0.00020653	48hpi	Down
ENSG00000111799	COL12A1	collagen_type_XII_alpha_1	-1.5887	3.92e-11	5.11e-09	48hpi	Down
ENSG00000148180	GSN	gelsolin	-1.5876	1.6e-09	1.57e-07	48hpi	Down
ENSG00000053918	KCNQ1	potassium_channel_voltage_gated_KQT-like_subfamily_Q_member_1	-1.5749	1.87e-06	9.46e-05	48hpi	Down
ENSG00000064205	WISP2	WNT1_inducible_signaling_pathway_protein_2	-1.5475	2.16e-14	4.22e-12	48hpi	Down
ENSG00000185088	RPS27L	ribosomal_protein_S27_like	-1.5129	9.16e-11	1.15e-08	48hpi	Down
ENSG00000123983	ACSL3	acyl-CoA_synthetase_long-chain_family_member_3	-1.5125	1.79e-18	5.28e-16	48hpi	Down
ENSG00000134574	DDB2	damage-specific_DNA_binding_protein_2	-1.4886	4.17e-14	8.05e-12	48hpi	Down
ENSG00000204264	PSMB8	proteasome_subunit_beta_8	-1.4864	2.94e-11	4e-09	48hpi	Down
ENSG00000132274	TRIM22	tripartite_motif_containing_22	-1.4717	2.16e-05	0.0007722	48hpi	Down
ENSG00000143653	SCCPDH	saccharopine_dehydrogenase_(putative)	-1.4609	2.05e-14	4.12e-12	48hpi	Down
ENSG00000129757	CDKN1C	cyclin-dependent_kinase_inhibitor_1C_(p57_Kip2)	-1.4589	2.49e-09	2.35e-07	48hpi	Down
ENSG00000186889	TMEM17	transmembrane_protein_17	-1.4556	1.35e-05	0.0005164	48hpi	Down
ENSG00000164850	GPER1	G_protein-coupled_estrogen_receptor_1	-1.4492	1.48e-05	0.00055402	48hpi	Down
ENSG00000118898	PPL	periplakin	-1.4441	9.74e-14	1.84e-11	48hpi	Down
ENSG00000144218	AFF3	AF4/FMR2_family_member_3	-1.442	4.85e-11	6.22e-09	48hpi	Down
ENSG00000005102	MEOX1	mesenchyme_homeobox_1	-1.3969	1.45e-07	9.28e-06	48hpi	Down
ENSG00000206503	HLA-A	major_histocompatibility_complex_class_I_A	-1.3855	1.49e-08	1.2e-06	48hpi	Down
ENSG00000271009	RP11-346C20.3	NA	-1.3752	4.76e-05	0.0014989	48hpi	Down
ENSG00000021300	PLEKHB1	pleckstrin_homology_domain_containing_B1	-1.3658	6.7e-05	0.0020035	48hpi	Down
ENSG00000205622	AF064858.6	NA	-1.3532	6.67e-05	0.0019977	48hpi	Down
ENSG00000268621	AC006262.5	NA	-1.3458	1.41e-05	0.0005342	48hpi	Down
ENSG00000180879	SSR4	signal_sequence_receptor_delta	-1.3418	2.6e-08	1.94e-06	48hpi	Down
ENSG00000169031	COL4A3	collagen_type_IV_alpha_3_(Goodpasture_antigen)	-1.3401	7.74e-08	5.33e-06	48hpi	Down
ENSG00000112149	CD83	CD83_molecule	-1.332	2.44e-13	4.39e-11	48hpi	Down
ENSG00000149451	ADAM33	ADAM_metallopeptidase_domain_33	-1.3307	1.41e-07	9.08e-06	48hpi	Down
ENSG00000163331	DAPL1	death_associated_protein_like_1	-1.3248	7.05e-06	0.00030044	48hpi	Down
ENSG00000114854	TNNC1	troponin_C_type_1_(slow)	-1.3246	5.7e-05	0.0017594	48hpi	Down
ENSG00000105327	BBC3	BCL2_binding_component_3	-1.3184	5.8e-07	3.25e-05	48hpi	Down
ENSG00000091136	LAMB1	laminin_subunit_beta_1	-1.3175	2.59e-17	6.65e-15	48hpi	Down
ENSG00000168394	TAP1	transporter_1_ATP-binding_cassette_sub-family_B_(MDR/TAP)	-1.3043	2.8e-08	2.06e-06	48hpi	Down
ENSG00000260855	RP11-439E19.10	NA	-1.3039	5.16e-05	0.0016057	48hpi	Down
ENSG00000197766	CFD	complement_factor_D_(adipsin)	-1.3026	4.99e-10	5.53e-08	48hpi	Down
ENSG00000158457	TSPAN33	tetraspanin_33	-1.3011	9.94e-05	0.0027855	48hpi	Down
ENSG00000158669	GPAT4	glycerol-3-phosphate_acyltransferase_4	-1.2971	8.6e-13	1.39e-10	48hpi	Down
ENSG00000117016	RIMS3	regulating_synaptic_membrane_exocytosis_3	-1.294	9.03e-05	0.0025912	48hpi	Down
ENSG00000144285	SCN1A	sodium_channel_voltage_gated_type_I_alpha_subunit	-1.2925	9.91e-06	0.00040078	48hpi	Down
ENSG00000183248	PRR36	proline_rich_36	-1.2893	0.00019277	0.0048255	48hpi	Down
ENSG00000120885	CLU	clusterin	-1.2871	8.15e-18	2.24e-15	48hpi	Down
ENSG00000100739	BDKRB1	bradykinin_receptor_B1	-1.2736	0.00017231	0.0044412	48hpi	Down
ENSG00000189129	PLAC9	placenta_specific_9	-1.2703	0.0002297	0.0055202	48hpi	Down
ENSG00000169583	CLIC3	chloride_intracellular_channel_3	-1.27	1.49e-05	0.0005558	48hpi	Down
ENSG00000171345	KRT19	keratin_19_type_I	-1.2651	6.06e-05	0.0018509	48hpi	Down
ENSG00000189350	FAM179A	family_with_sequence_similarity_179_member_A	-1.2624	1.02e-09	1.06e-07	48hpi	Down
ENSG00000237505	PKN2-AS1	PKN2_antisense_RNA_1	-1.259	0.00027594	0.0064142	48hpi	Down
ENSG00000125966	MMP24	matrix_metallopeptidase_24	-1.2559	0.000157	0.0041074	48hpi	Down
ENSG00000159212	CLIC6	chloride_intracellular_channel_6	-1.2531	8.71e-06	0.0003559	48hpi	Down
ENSG00000153714	LURAP1L	leucine_rich_adaptor_protein_1-like	-1.2523	1.37e-06	7.14e-05	48hpi	Down
ENSG00000167549	CORO6	coronin_6	-1.2483	1.58e-06	8.13e-05	48hpi	Down
ENSG00000105519	CAPS	calcyphosine	-1.2467	0.0001053	0.0029159	48hpi	Down
ENSG00000171346	KRT15	keratin_15_type_I	-1.2407	0.00027041	0.0063142	48hpi	Down
ENSG00000180767	CHST13	carbohydrate_(chondroitin_4)_sulfotransferase_13	-1.2326	0.00017582	0.0045169	48hpi	Down
ENSG00000272677	RP11-127B20.3	NA	-1.2315	0.0002683	0.0063026	48hpi	Down
ENSG00000278090	RP11-6O2.2	NA	-1.2291	0.00038633	0.0084416	48hpi	Down
ENSG00000243137	PSG4	pregnancy_specific_beta-1-glycoprotein_4	-1.2286	0.00030765	0.0069858	48hpi	Down
ENSG00000049540	ELN	elastin	-1.223	0.00030251	0.006889	48hpi	Down
ENSG00000259891	CTA-204B4.2	NA	-1.2223	1.25e-05	0.00048735	48hpi	Down
ENSG00000203867	RBM20	RNA_binding_motif_protein_20	-1.2146	1.55e-06	8.04e-05	48hpi	Down
ENSG00000135404	CD63	CD63_molecule	-1.2113	3.6e-06	0.00016767	48hpi	Down
ENSG00000176046	NUPR1	nuclear_protein_1_transcriptional_regulator	-1.2037	9.37e-08	6.29e-06	48hpi	Down
ENSG00000091986	CCDC80	coiled-coil_domain_containing_80	-1.2003	6.31e-13	1.04e-10	48hpi	Down
ENSG00000213398	LCAT	lecithin-cholesterol_acyltransferase	-1.195	1.7e-06	8.69e-05	48hpi	Down
ENSG00000234222	RP11-315I20.1	NA	-1.1935	0.00058155	0.01174	48hpi	Down
ENSG00000237886	NALT1	NOTCH1_associated_lncRNA_in_T-cell_acute_lymphoblastic_leukemia_1	-1.1926	1.36e-06	7.14e-05	48hpi	Down
ENSG00000174307	PHLDA3	pleckstrin_homology-like_domain_family_A_member_3	-1.192	2.68e-07	1.62e-05	48hpi	Down
ENSG00000108551	RASD1	RAS_dexamethasone-induced_1	-1.1891	7.11e-06	0.0003014	48hpi	Down
ENSG00000136235	GPNMB	glycoprotein_(transmembrane)_nmb	-1.18	8.95e-09	7.53e-07	48hpi	Down
ENSG00000156475	PPP2R2B	protein_phosphatase_2_regulatory_subunit_B_beta	-1.1774	1.21e-08	9.98e-07	48hpi	Down
ENSG00000142694	EVA1B	eva-1_homolog_B_(C._elegans)	-1.1714	2.63e-05	0.00091652	48hpi	Down
ENSG00000258711	RP11-218E20.3	NA	-1.1702	2.61e-09	2.45e-07	48hpi	Down
ENSG00000066468	FGFR2	fibroblast_growth_factor_receptor_2	-1.1684	2.73e-05	0.00094352	48hpi	Down
ENSG00000151468	CCDC3	coiled-coil_domain_containing_3	-1.1684	1.33e-09	1.33e-07	48hpi	Down
ENSG00000228824	MIR4500HG	MIR4500_host_gene	-1.1676	3.95e-05	0.0012919	48hpi	Down
ENSG00000249855	EEF1A1P19	eukaryotic_translation_elongation_factor_1_alpha_1_pseudogene_19	-1.1655	0.00020503	0.0050463	48hpi	Down
ENSG00000188747	NOXA1	NADPH_oxidase_activator_1	-1.1645	0.00032706	0.0073412	48hpi	Down
ENSG00000105339	DENND3	DENN/MADD_domain_containing_3	-1.1633	2.96e-08	2.16e-06	48hpi	Down
ENSG00000261040	WFDC21P	WAP_four-disulfide_core_domain_21_pseudogene	-1.1631	0.00014756	0.0039127	48hpi	Down
ENSG00000161513	FDXR	ferredoxin_reductase	-1.1565	1.79e-05	0.00065739	48hpi	Down
ENSG00000184544	DHRS7C	dehydrogenase/reductase_(SDR_family)_member_7C	-1.1551	0.00087106	0.016108	48hpi	Down
ENSG00000255031	RP11-802E16.3	NA	-1.1534	0.00021541	0.0052529	48hpi	Down
ENSG00000163132	MSX1	msh_homeobox_1	-1.15	6.98e-06	0.00030015	48hpi	Down
ENSG00000130203	APOE	apolipoprotein_E	-1.1425	0.00029609	0.0067725	48hpi	Down
ENSG00000285588	AL160254.1	-	-1.1425	0.00036193	0.0079568	48hpi	Down
ENSG00000204682	CASC10	cancer_susceptibility_candidate_10	-1.1407	7.74e-07	4.28e-05	48hpi	Down
ENSG00000277459	RP11-732A21.3	NA	-1.1368	0.00093974	0.017115	48hpi	Down
ENSG00000167371	PRRT2	proline-rich_transmembrane_protein_2	-1.1319	4.21e-06	0.00019213	48hpi	Down
ENSG00000270504	RP11-420L9.5	NA	-1.1273	3.25e-06	0.00015345	48hpi	Down
ENSG00000144407	PTH2R	parathyroid_hormone_2_receptor	-1.1255	0.00062266	0.012394	48hpi	Down
ENSG00000184545	DUSP8	dual_specificity_phosphatase_8	-1.1249	3.47e-06	0.00016256	48hpi	Down
ENSG00000172738	TMEM217	transmembrane_protein_217	-1.1237	0.00095491	0.017372	48hpi	Down
ENSG00000182220	ATP6AP2	ATPase_H+_transporting_lysosomal_accessory_protein_2	-1.1231	5.29e-10	5.83e-08	48hpi	Down
ENSG00000142192	APP	amyloid_beta_(A4)_precursor_protein	-1.1216	8.88e-10	9.32e-08	48hpi	Down
ENSG00000008735	MAPK8IP2	mitogen-activated_protein_kinase_8_interacting_protein_2	-1.1178	0.00040521	0.0087804	48hpi	Down
ENSG00000205238	SPDYE2	speedy/RINGO_cell_cycle_regulator_family_member_E2	-1.1172	0.0012197	0.020822	48hpi	Down
ENSG00000162618	ADGRL4	adhesion_G_protein-coupled_receptor_L4	-1.1171	0.0002713	0.0063257	48hpi	Down
ENSG00000108387	2021-09-04	septin_4	-1.1148	0.0012963	0.021853	48hpi	Down
ENSG00000263272	CTC-524C5.2	NA	-1.1126	0.00019099	0.0048255	48hpi	Down
ENSG00000167680	SEMA6B	sema_domain_transmembrane_domain_(TM)_and_cytoplasmic_domain_(semaphorin)_6B	-1.11	0.00015995	0.0041662	48hpi	Down
ENSG00000092295	TGM1	transglutaminase_1	-1.1045	1.12e-05	0.00044781	48hpi	Down
ENSG00000185522	LMNTD2	lamin_tail_domain_containing_2	-1.104	0.00060732	0.01215	48hpi	Down
ENSG00000072195	SPEG	SPEG_complex_locus	-1.1036	5e-09	4.52e-07	48hpi	Down
ENSG00000232598	RP1-90K10.4	NA	-1.1023	0.0010732	0.018951	48hpi	Down
ENSG00000120253	NUP43	nucleoporin_43kDa	-1.1016	1.78e-06	9.06e-05	48hpi	Down
ENSG00000072163	LIMS2	LIM_and_senescent_cell_antigen-like_domains_2	-1.1009	3.97e-05	0.0012919	48hpi	Down
ENSG00000122644	ARL4A	ADP_ribosylation_factor_like_GTPase_4A	-1.1008	1.71e-08	1.36e-06	48hpi	Down
ENSG00000249082	C5orf66-AS1	C5orf66_antisense_RNA_1	-1.1007	0.00010531	0.0029159	48hpi	Down
ENSG00000164161	HHIP	hedgehog_interacting_protein	-1.0959	2.26e-08	1.69e-06	48hpi	Down
ENSG00000164619	BMPER	BMP_binding_endothelial_regulator	-1.0945	4.02e-09	3.65e-07	48hpi	Down
ENSG00000260233	SSSCA1-AS1	SSSCA1_antisense_RNA_1_(head_to_head)	-1.0944	0.00042989	0.0091629	48hpi	Down
ENSG00000262185	RP11-462G12.1	NA	-1.0934	6.38e-05	0.0019294	48hpi	Down
ENSG00000279208	bP-21264C1.1	NA	-1.0879	0.0016584	0.026421	48hpi	Down
ENSG00000080947	CROCCP3	ciliary_rootlet_coiled-coil_rootletin_pseudogene_3	-1.0871	1.6e-05	0.00059275	48hpi	Down
ENSG00000122367	LDB3	LIM_domain_binding_3	-1.0867	0.0016887	0.026741	48hpi	Down
ENSG00000236494	RP11-89N17.4	NA	-1.0849	0.0015728	0.025315	48hpi	Down
ENSG00000243566	UPK3B	uroplakin_3B	-1.0846	0.0012103	0.020785	48hpi	Down
ENSG00000261474	RP11-452L6.1	NA	-1.0838	0.00037601	0.0082505	48hpi	Down
ENSG00000245522	RP11-540A21.2	NA	-1.0819	0.0017289	0.027147	48hpi	Down
ENSG00000172667	ZMAT3	zinc_finger_matrin-type_3	-1.0782	8.08e-09	6.91e-07	48hpi	Down
ENSG00000123405	NFE2	nuclear_factor_erythroid_2	-1.0778	0.0016091	0.025714	48hpi	Down
ENSG00000267702	RP11-53B2.2	NA	-1.0723	0.0016502	0.026318	48hpi	Down
ENSG00000213433	RPLP1P6	ribosomal_protein_large_P1_pseudogene_6	-1.072	0.0019246	0.029234	48hpi	Down
ENSG00000185518	SV2B	synaptic_vesicle_glycoprotein_2B	-1.0709	0.0018396	0.028355	48hpi	Down
ENSG00000198695	MT-ND6	mitochondrially_encoded_NADH:ubiquinone_oxidoreductase_core_subunit_6	-1.0686	5.95e-05	0.0018279	48hpi	Down
ENSG00000204219	TCEA3	transcription_elongation_factor_A_(SII)_3	-1.0676	4.71e-05	0.0014881	48hpi	Down
ENSG00000231007	CDC20P1	cell_division_cycle_20_pseudogene_1	-1.0656	0.0018519	0.028478	48hpi	Down
ENSG00000270195	RP11-572O17.1	NA	-1.0622	0.0013039	0.021958	48hpi	Down
ENSG00000205426	KRT81	keratin_81_type_II	-1.0619	0.00058109	0.01174	48hpi	Down
ENSG00000198938	MT-CO3	mitochondrially_encoded_cytochrome_c_oxidase_III	-1.0584	3.48e-06	0.00016256	48hpi	Down
ENSG00000253878	RP11-347C18.3	NA	-1.0562	0.0010275	0.018319	48hpi	Down
ENSG00000123240	OPTN	optineurin	-1.0546	7.74e-08	5.33e-06	48hpi	Down
ENSG00000228109	MFI2-AS1	MFI2_antisense_RNA_1	-1.0546	0.00049677	0.010308	48hpi	Down
ENSG00000137474	MYO7A	myosin_VIIA	-1.0536	0.0021243	0.031592	48hpi	Down
ENSG00000226332	RP11-157P1.4	NA	-1.0529	0.0015386	0.024919	48hpi	Down
ENSG00000272668	RP11-190A12.8	NA	-1.048	0.00066364	0.012978	48hpi	Down
ENSG00000135924	DNAJB2	DnaJ_heat_shock_protein_family_(Hsp40)_member_B2	-1.0456	2.42e-09	2.3e-07	48hpi	Down
ENSG00000130176	CNN1	calponin_1_basic_smooth_muscle	-1.0397	0.0027215	0.038132	48hpi	Down
ENSG00000111674	ENO2	enolase_2_(gamma_neuronal)	-1.0396	1.01e-07	6.69e-06	48hpi	Down
ENSG00000088827	SIGLEC1	sialic_acid_binding_Ig-like_lectin_1_sialoadhesin	-1.0387	0.0027541	0.038437	48hpi	Down
ENSG00000119227	PIGZ	phosphatidylinositol_glycan_anchor_biosynthesis_class_Z	-1.0374	0.00021615	0.0052592	48hpi	Down
ENSG00000159214	CCDC24	coiled-coil_domain_containing_24	-1.0344	0.0012189	0.020822	48hpi	Down
ENSG00000260293	RP11-715J22.6	NA	-1.0341	6.08e-09	5.37e-07	48hpi	Down
ENSG00000102854	MSLN	mesothelin	-1.0333	1.26e-10	1.51e-08	48hpi	Down
ENSG00000226564	FTH1P20	ferritin_heavy_polypeptide_1_pseudogene_20	-1.0307	0.0029667	0.040713	48hpi	Down
ENSG00000102981	PARD6A	par-6_family_cell_polarity_regulator_alpha	-1.0299	0.0017453	0.027279	48hpi	Down
ENSG00000112812	PRSS16	protease_serine_16	-1.0268	0.0030522	0.041596	48hpi	Down
ENSG00000180638	SLC47A2	solute_carrier_family_47_(multidrug_and_toxin_extrusion)_member_2	-1.0254	0.0024752	0.035492	48hpi	Down
ENSG00000272746	RP11-53B2.6	NA	-1.0249	0.0015837	0.025412	48hpi	Down
ENSG00000087237	CETP	cholesteryl_ester_transfer_protein_plasma	-1.0226	0.0030314	0.041349	48hpi	Down
ENSG00000149582	TMEM25	transmembrane_protein_25	-1.0212	6.59e-06	0.00028471	48hpi	Down
ENSG00000270562	RP11-154H23.3	NA	-1.0192	0.0030873	0.041819	48hpi	Down
ENSG00000168564	CDKN2AIP	CDKN2A_interacting_protein	-1.0184	3.23e-09	2.97e-07	48hpi	Down
ENSG00000204060	FOXO6	forkhead_box_O6	-1.0176	5.65e-06	0.00024836	48hpi	Down
ENSG00000260563	RP13-516M14.1	NA	-1.0113	0.00073455	0.014049	48hpi	Down
ENSG00000158106	RHPN1	rhophilin_Rho_GTPase_binding_protein_1	-1.0108	2.49e-06	0.00012153	48hpi	Down
ENSG00000105928	DFNA5	deafness_autosomal_dominant_5	-1.0102	1.24e-07	8.07e-06	48hpi	Down
ENSG00000169122	FAM110B	family_with_sequence_similarity_110_member_B	-1.0053	0.00041919	0.0090085	48hpi	Down
ENSG00000126803	HSPA2	heat_shock_protein_family_A_(Hsp70)_member_2	-1.0049	0.00045091	0.0095202	48hpi	Down
ENSG00000123384	LRP1	LDL_receptor_related_protein_1	-1.0044	0.00060905	0.012169	48hpi	Down
ENSG00000119772	DNMT3A	DNA_(cytosine-5-)-methyltransferase_3_alpha	-1.0035	1.29e-09	1.3e-07	48hpi	Down
ENSG00000257588	RP11-469H8.6	NA	-1.0033	0.0038329	0.048952	48hpi	Down
ENSG00000070388	FGF22	fibroblast_growth_factor_22	-1.0021	0.001582	0.025412	48hpi	Down
ENSG00000177595	PIDD1	p53-induced_death_domain_protein_1	-1.0016	8.76e-07	4.79e-05	48hpi	Down
ENSG00000260418	RP3-406A7.7	NA	-1.0008	0.00017132	0.0044229	48hpi	Down
ENSG00000257671	RP3-416H24.1	NA	-1.0004	9.83e-05	0.0027646	48hpi	Down
ENSG00000135114	OASL	2'-5'-oligoadenylate_synthetase-like	4.9097	7.824e-76	3.0602e-72	48hpi	Up
ENSG00000084710	EFR3B	EFR3_homolog_B	4.8924	7.9259e-65	1.7714e-61	48hpi	Up
ENSG00000118432	CNR1	cannabinoid_receptor_1_(brain)	4.6185	7.471e-77	3.8961e-73	48hpi	Up
ENSG00000102312	PORCN	porcupine_homolog_(Drosophila)	4.0376	7.6958e-79	6.0201e-75	48hpi	Up
ENSG00000119917	IFIT3	interferon_induced_protein_with_tetratricopeptide_repeats_3	4.003	1.3506e-71	3.5218e-68	48hpi	Up
ENSG00000198959	TGM2	transglutaminase_2	3.6099	6.9919e-112	1.0939e-107	48hpi	Up
ENSG00000120738	EGR1	early_growth_response_1	3.3386	1.1198e-52	2.1899e-49	48hpi	Up
ENSG00000185745	IFIT1	interferon_induced_protein_with_tetratricopeptide_repeats_1	3.2385	1.6909e-45	2.4049e-42	48hpi	Up
ENSG00000155850	SLC26A2	solute_carrier_family_26_(anion_exchanger)_member_2	3.2256	1.3967e-73	4.3703e-70	48hpi	Up
ENSG00000168505	GBX2	gastrulation_brain_homeobox_2	3.1405	1.0068e-35	7.8757e-33	48hpi	Up
ENSG00000107201	DDX58	DEAD_(Asp-Glu-Ala-Asp)_box_polypeptide_58	3.1198	2.4536e-39	2.3991e-36	48hpi	Up
ENSG00000188906	LRRK2	leucine-rich_repeat_kinase_2	3.0025	7.3605e-24	3.0304e-21	48hpi	Up
ENSG00000170786	SDR16C5	short_chain_dehydrogenase/reductase_family_16C_member_5	2.9504	9.507e-25	4.2496e-22	48hpi	Up
ENSG00000087494	PTHLH	parathyroid_hormone-like_hormone	2.916	6.1258e-24	2.5902e-21	48hpi	Up
ENSG00000120156	TEK	TEK_tyrosine_kinase_endothelial	2.849	1.0612e-16	2.478e-14	48hpi	Up
ENSG00000185477	GPRIN3	GPRIN_family_member_3	2.8385	2.2244e-25	1.16e-22	48hpi	Up
ENSG00000187210	GCNT1	glucosaminyl_(N-acetyl)_transferase_1_core_2	2.7454	2.5171e-38	2.1878e-35	48hpi	Up
ENSG00000157542	KCNJ6	potassium_channel_inwardly_rectifying_subfamily_J_member_6	2.7282	8.4399e-17	2.0314e-14	48hpi	Up
ENSG00000101955	SRPX	sushi-repeat_containing_protein_X-linked	2.5959	6.2971e-30	3.9407e-27	48hpi	Up
ENSG00000233251	AC007743.1	NA	2.4923	2.8148e-13	5.0043e-11	48hpi	Up
ENSG00000119922	IFIT2	interferon_induced_protein_with_tetratricopeptide_repeats_2	2.4904	7.0644e-13	1.1513e-10	48hpi	Up
ENSG00000055813	CCDC85A	coiled-coil_domain_containing_85A	2.4018	9.65e-13	1.525e-10	48hpi	Up
ENSG00000103888	CEMIP	cell_migration_inducing_protein_hyaluronan_binding	2.3713	5.2619e-14	1.0039e-11	48hpi	Up
ENSG00000124882	EREG	epiregulin	2.3472	9.4602e-12	1.3832e-09	48hpi	Up
ENSG00000125378	BMP4	bone_morphogenetic_protein_4	2.2349	1.8959e-16	4.2988e-14	48hpi	Up
ENSG00000140015	KCNH5	potassium_channel_voltage_gated_eag_related_subfamily_H_member_5	2.1892	1.1809e-27	6.598e-25	48hpi	Up
ENSG00000155760	FZD7	frizzled_class_receptor_7	2.1392	4.1e-26	2.2119e-23	48hpi	Up
ENSG00000172348	RCAN2	regulator_of_calcineurin_2	2.1232	9.2529e-10	9.6508e-08	48hpi	Up
ENSG00000168389	MFSD2A	major_facilitator_superfamily_domain_containing_2A	2.1017	5.5525e-13	9.3407e-11	48hpi	Up
ENSG00000271503	CCL5	chemokine_(C-C_motif)_ligand_5	2.0816	1.8624e-09	1.7986e-07	48hpi	Up
ENSG00000124102	PI3	peptidase_inhibitor_3	2.0775	2.1328e-09	2.0471e-07	48hpi	Up
ENSG00000092969	TGFB2	transforming_growth_factor_beta_2	2.0746	2.3861e-19	7.6185e-17	48hpi	Up
ENSG00000122547	EEPD1	endonuclease/exonuclease/phosphatase_family_domain_containing_1	2.0682	1.079e-12	1.6881e-10	48hpi	Up
ENSG00000120833	SOCS2	suppressor_of_cytokine_signaling_2	2.0419	1.4014e-10	1.6362e-08	48hpi	Up
ENSG00000179104	TMTC2	transmembrane_and_tetratricopeptide_repeat_containing_2	1.9705	4.1153e-20	1.3996e-17	48hpi	Up
ENSG00000187479	C11orf96	chromosome_11_open_reading_frame_96	1.9428	2.1135e-08	1.6051e-06	48hpi	Up
ENSG00000139318	DUSP6	dual_specificity_phosphatase_6	1.9366	7.4065e-11	9.3447e-09	48hpi	Up
ENSG00000145632	PLK2	polo-like_kinase_2	1.9339	7.695e-25	3.5408e-22	48hpi	Up
ENSG00000078401	EDN1	endothelin_1	1.9318	1.7673e-08	1.3964e-06	48hpi	Up
ENSG00000150907	FOXO1	forkhead_box_O1	1.92	4.9255e-18	1.376e-15	48hpi	Up
ENSG00000147036	LANCL3	LanC_lantibiotic_synthetase_component_C-like_3_(bacterial)	1.8997	2.8968e-11	3.9755e-09	48hpi	Up
ENSG00000095303	PTGS1	prostaglandin-endoperoxide_synthase_1_(prostaglandin_G/H_synthase_and_cyclooxygenase)	1.8854	7.1687e-17	1.7524e-14	48hpi	Up
ENSG00000158050	DUSP2	dual_specificity_phosphatase_2	1.8755	4.4961e-18	1.2789e-15	48hpi	Up
ENSG00000249306	LINC01411	long_intergenic_non-protein_coding_RNA_1411	1.8648	1.7934e-08	1.41e-06	48hpi	Up
ENSG00000125848	FLRT3	fibronectin_leucine_rich_transmembrane_protein_3	1.8627	3.4021e-21	1.2097e-18	48hpi	Up
ENSG00000136158	SPRY2	sprouty_RTK_signaling_antagonist_2	1.8294	6.8711e-10	7.4652e-08	48hpi	Up
ENSG00000156313	RPGR	retinitis_pigmentosa_GTPase_regulator	1.8171	5.288e-17	1.3132e-14	48hpi	Up
ENSG00000110400	PVRL1	poliovirus_receptor-related_1_(herpesvirus_entry_mediator_C)	1.7943	4.7516e-25	2.3231e-22	48hpi	Up
ENSG00000088826	SMOX	spermine_oxidase	1.7842	9.4293e-12	1.3832e-09	48hpi	Up
ENSG00000244405	ETV5	ets_variant_5	1.7595	1.4424e-09	1.4192e-07	48hpi	Up
ENSG00000108771	DHX58	DEXH_(Asp-Glu-X-His)_box_polypeptide_58	1.7371	3.3249e-07	1.9482e-05	48hpi	Up
ENSG00000168497	SDPR	serum_deprivation_response	1.7156	1.0536e-07	6.955e-06	48hpi	Up
ENSG00000171951	SCG2	secretogranin_II	1.6999	5.2812e-09	4.7214e-07	48hpi	Up
ENSG00000138134	STAMBPL1	STAM_binding_protein_like_1	1.6976	3.7373e-18	1.0828e-15	48hpi	Up
ENSG00000064195	DLX3	distal-less_homeobox_3	1.6916	1.01e-06	5.4679e-05	48hpi	Up
ENSG00000137628	DDX60	DEAD_(Asp-Glu-Ala-Asp)_box_polypeptide_60	1.6875	6.5172e-16	1.4566e-13	48hpi	Up
ENSG00000118985	ELL2	elongation_factor_RNA_polymerase_II_2	1.6856	1.4534e-33	1.0828e-30	48hpi	Up
ENSG00000087303	NID2	nidogen_2	1.6722	1.3507e-06	7.0912e-05	48hpi	Up
ENSG00000121858	TNFSF10	tumor_necrosis_factor_superfamily_member_10	1.6551	7.5377e-10	8.0772e-08	48hpi	Up
ENSG00000104998	IL27RA	interleukin_27_receptor_subunit_alpha	1.6533	1.508e-17	3.9322e-15	48hpi	Up
ENSG00000148344	PTGES	prostaglandin_E_synthase	1.6518	1.7483e-11	2.4422e-09	48hpi	Up
ENSG00000105825	TFPI2	tissue_factor_pathway_inhibitor_2	1.6442	1.3361e-17	3.5428e-15	48hpi	Up
ENSG00000285517	LINC00941	-	1.633	2.8545e-10	3.2128e-08	48hpi	Up
ENSG00000125398	SOX9	SRY-box_9	1.6311	1.0116e-19	3.2971e-17	48hpi	Up
ENSG00000125384	PTGER2	prostaglandin_E_receptor_2	1.6294	3.2033e-15	6.7724e-13	48hpi	Up
ENSG00000169891	REPS2	RALBP1_associated_Eps_domain_containing_2	1.6231	2.829e-09	2.6189e-07	48hpi	Up
ENSG00000150630	VEGFC	vascular_endothelial_growth_factor_C	1.6229	8.1567e-07	4.4933e-05	48hpi	Up
ENSG00000077238	IL4R	interleukin_4_receptor	1.6211	4.2617e-19	1.3335e-16	48hpi	Up
ENSG00000138166	DUSP5	dual_specificity_phosphatase_5	1.6135	1.4513e-10	1.6819e-08	48hpi	Up
ENSG00000146411	SLC2A12	solute_carrier_family_2_(facilitated_glucose_transporter)_member_12	1.6105	2.0689e-12	3.1124e-10	48hpi	Up
ENSG00000196352	CD55	CD55_molecule_decay_accelerating_factor_for_complement_(Cromer_blood_group)	1.6052	8.5328e-24	3.423e-21	48hpi	Up
ENSG00000095752	IL11	interleukin_11	1.6051	6.1323e-12	9.1371e-10	48hpi	Up
ENSG00000149948	HMGA2	high_mobility_group_AT-hook_2	1.6043	1.5295e-07	9.6486e-06	48hpi	Up
ENSG00000170485	NPAS2	neuronal_PAS_domain_protein_2	1.5878	1.0905e-12	1.6893e-10	48hpi	Up
ENSG00000173210	ABLIM3	actin_binding_LIM_protein_family_member_3	1.5822	2.9064e-13	5.0524e-11	48hpi	Up
ENSG00000139292	LGR5	leucine-rich_repeat_containing_G_protein-coupled_receptor_5	1.5782	1.0805e-06	5.7892e-05	48hpi	Up
ENSG00000152377	SPOCK1	sparc/osteonectin_cwcv_and_kazal-like_domains_proteoglycan_(testican)_1	1.5665	2.8668e-13	5.0394e-11	48hpi	Up
ENSG00000157240	FZD1	frizzled_class_receptor_1	1.5634	1.6572e-21	6.0295e-19	48hpi	Up
ENSG00000147041	SYTL5	synaptotagmin_like_5	1.5404	1.405e-11	1.9803e-09	48hpi	Up
ENSG00000106617	PRKAG2	protein_kinase_AMP-activated_gamma_2_non-catalytic_subunit	1.5364	1.1628e-10	1.4212e-08	48hpi	Up
ENSG00000175832	ETV4	ets_variant_4	1.5264	2.3716e-10	2.6887e-08	48hpi	Up
ENSG00000105559	PLEKHA4	pleckstrin_homology_domain_containing_A4	1.5229	1.7984e-07	1.1077e-05	48hpi	Up
ENSG00000115267	IFIH1	interferon_induced_with_helicase_C_domain_1	1.5221	1.3241e-06	6.9747e-05	48hpi	Up
ENSG00000127329	PTPRB	protein_tyrosine_phosphatase_receptor_type_B	1.5209	3.4956e-11	4.6742e-09	48hpi	Up
ENSG00000150687	PRSS23	protease_serine_23	1.5045	7.8488e-22	2.9237e-19	48hpi	Up
ENSG00000186469	GNG2	guanine_nucleotide_binding_protein_(G_protein)_gamma_2	1.5009	8.0541e-06	0.00033424	48hpi	Up
ENSG00000187908	DMBT1	deleted_in_malignant_brain_tumors_1	1.4988	3.6546e-06	0.00016966	48hpi	Up
ENSG00000144959	NCEH1	neutral_cholesterol_ester_hydrolase_1	1.48	1.5672e-08	1.2573e-06	48hpi	Up
ENSG00000181773	GPR3	G_protein-coupled_receptor_3	1.48	2.7601e-06	0.00013246	48hpi	Up
ENSG00000198576	ARC	activity-regulated_cytoskeleton-associated_protein	1.4712	7.6134e-07	4.2238e-05	48hpi	Up
ENSG00000175920	DOK7	docking_protein_7	1.4681	2.282e-15	4.9135e-13	48hpi	Up
ENSG00000041515	MYO16	myosin_XVI	1.4601	3.562e-11	4.7227e-09	48hpi	Up
ENSG00000232480	TGFB2-AS1	TGFB2_antisense_RNA_1_(head_to_head)	1.4554	1.2247e-05	0.00047902	48hpi	Up
ENSG00000065559	MAP2K4	mitogen-activated_protein_kinase_kinase_4	1.4511	1.2441e-18	3.7431e-16	48hpi	Up
ENSG00000134668	SPOCD1	SPOC_domain_containing_1	1.4402	7.5994e-09	6.6172e-07	48hpi	Up
ENSG00000188910	GJB3	gap_junction_protein_beta_3	1.4387	1.1984e-05	0.00047107	48hpi	Up
ENSG00000138678	GPAT3	glycerol-3-phosphate_acyltransferase_3	1.4353	1.233e-06	6.5389e-05	48hpi	Up
ENSG00000133401	PDZD2	PDZ_domain_containing_2	1.4264	1.3299e-09	1.3264e-07	48hpi	Up
ENSG00000168016	TRANK1	tetratricopeptide_repeat_and_ankyrin_repeat_containing_1	1.4174	5.333e-08	3.7583e-06	48hpi	Up
ENSG00000251095	RP11-115D19.1	NA	1.413	4.1508e-05	0.0013445	48hpi	Up
ENSG00000054938	CHRDL2	chordin-like_2	1.4087	3.037e-05	0.0010397	48hpi	Up
ENSG00000021645	NRXN3	neurexin_3	1.4068	1.3677e-05	0.00052064	48hpi	Up
ENSG00000155792	DEPTOR	DEP_domain_containing_MTOR-interacting_protein	1.4014	4.2203e-08	3.0149e-06	48hpi	Up
ENSG00000115598	IL1RL2	interleukin_1_receptor-like_2	1.4004	2.5071e-05	0.00088144	48hpi	Up
ENSG00000171246	NPTX1	neuronal_pentraxin_I	1.395	5.6097e-15	1.1702e-12	48hpi	Up
ENSG00000133321	RARRES3	retinoic_acid_receptor_responder_(tazarotene_induced)_3	1.3933	5.0955e-05	0.0015912	48hpi	Up
ENSG00000204052	LRRC73	leucine_rich_repeat_containing_73	1.3893	4.8128e-05	0.001512	48hpi	Up
ENSG00000135074	ADAM19	ADAM_metallopeptidase_domain_19	1.3765	2.132e-11	2.9518e-09	48hpi	Up
ENSG00000171729	TMEM51	transmembrane_protein_51	1.3696	2.173e-09	2.0729e-07	48hpi	Up
ENSG00000133687	TMTC1	transmembrane_and_tetratricopeptide_repeat_containing_1	1.3643	1.3122e-10	1.5553e-08	48hpi	Up
ENSG00000168685	IL7R	interleukin_7_receptor	1.3599	2.9285e-10	3.2726e-08	48hpi	Up
ENSG00000082482	KCNK2	potassium_channel_two_pore_domain_subfamily_K_member_2	1.355	1.4768e-06	7.6759e-05	48hpi	Up
ENSG00000091129	NRCAM	neuronal_cell_adhesion_molecule	1.3549	1.5853e-05	0.00058911	48hpi	Up
ENSG00000164125	FAM198B	family_with_sequence_similarity_198_member_B	1.3527	9.1452e-05	0.0026109	48hpi	Up
ENSG00000196549	MME	membrane_metallo-endopeptidase	1.3476	9.0911e-06	0.00036943	48hpi	Up
ENSG00000188883	KLRG2	killer_cell_lectin-like_receptor_subfamily_G_member_2	1.3468	6.6106e-08	4.6171e-06	48hpi	Up
ENSG00000101670	LIPG	lipase_endothelial	1.3437	9.8711e-05	0.0027726	48hpi	Up
ENSG00000111335	OAS2	2'-5'-oligoadenylate_synthetase_2	1.3425	6.1177e-05	0.0018621	48hpi	Up
ENSG00000197444	OGDHL	oxoglutarate_dehydrogenase-like	1.3353	8.1687e-05	0.0023755	48hpi	Up
ENSG00000123838	C4BPA	complement_component_4_binding_protein_alpha	1.3251	9.1629e-05	0.0026112	48hpi	Up
ENSG00000138646	HERC5	HECT_and_RLD_domain_containing_E3_ubiquitin_protein_ligase_5	1.3182	4.702e-11	6.0796e-09	48hpi	Up
ENSG00000103175	WFDC1	WAP_four-disulfide_core_domain_1	1.3152	9.6113e-17	2.2783e-14	48hpi	Up
ENSG00000123843	C4BPB	complement_component_4_binding_protein_beta	1.3135	4.2038e-06	0.00019213	48hpi	Up
ENSG00000112419	PHACTR2	phosphatase_and_actin_regulator_2	1.3065	7.899e-15	1.6261e-12	48hpi	Up
ENSG00000167772	ANGPTL4	angiopoietin_like_4	1.2963	8.3071e-05	0.0024023	48hpi	Up
ENSG00000137965	IFI44	interferon_induced_protein_44	1.2863	5.9153e-10	6.4717e-08	48hpi	Up
ENSG00000101695	RNF125	ring_finger_protein_125_E3_ubiquitin_protein_ligase	1.2807	6.7365e-05	0.0020113	48hpi	Up
ENSG00000100342	APOL1	apolipoprotein_L1	1.2782	0.00017668	0.0045315	48hpi	Up
ENSG00000233203	RP11-67L3.4	NA	1.277	0.00021115	0.0051617	48hpi	Up
ENSG00000154678	PDE1C	phosphodiesterase_1C	1.2769	5.7997e-07	3.2524e-05	48hpi	Up
ENSG00000205730	ITPRIPL2	inositol_145-trisphosphate_receptor_interacting_protein-like_2	1.2738	5.8585e-13	9.7506e-11	48hpi	Up
ENSG00000154229	PRKCA	protein_kinase_C_alpha	1.2639	3.862e-11	5.0774e-09	48hpi	Up
ENSG00000047597	XK	X-linked_Kx_blood_group	1.2621	2.6147e-08	1.9367e-06	48hpi	Up
ENSG00000079156	OSBPL6	oxysterol_binding_protein_like_6	1.256	1.3887e-09	1.375e-07	48hpi	Up
ENSG00000035664	DAPK2	death-associated_protein_kinase_2	1.2537	1.0275e-06	5.524e-05	48hpi	Up
ENSG00000224596	ZMIZ1-AS1	ZMIZ1_antisense_RNA_1	1.2531	1.1413e-05	0.00045329	48hpi	Up
ENSG00000198369	SPRED2	sprouty-related_EVH1_domain_containing_2	1.2527	1.1713e-05	0.00046274	48hpi	Up
ENSG00000073910	FRY	FRY_microtubule_binding_protein	1.2435	2.6083e-07	1.5817e-05	48hpi	Up
ENSG00000196083	IL1RAP	interleukin_1_receptor_accessory_protein	1.2389	7.0893e-09	6.231e-07	48hpi	Up
ENSG00000187608	ISG15	ISG15_ubiquitin-like_modifier	1.2381	3.5818e-05	0.0011898	48hpi	Up
ENSG00000108932	SLC16A6	solute_carrier_family_16_member_6	1.2245	3.5598e-05	0.001185	48hpi	Up
ENSG00000174721	FGFBP3	fibroblast_growth_factor_binding_protein_3	1.2226	2.3377e-06	0.00011538	48hpi	Up
ENSG00000159216	RUNX1	runt-related_transcription_factor_1	1.222	1.137e-10	1.4025e-08	48hpi	Up
ENSG00000138135	CH25H	cholesterol_25-hydroxylase	1.2147	0.00021073	0.0051595	48hpi	Up
ENSG00000187720	THSD4	thrombospondin_type_1_domain_containing_4	1.2071	1.5209e-07	9.6337e-06	48hpi	Up
ENSG00000139926	FRMD6	FERM_domain_containing_6	1.2	7.887e-10	8.394e-08	48hpi	Up
ENSG00000128284	APOL3	apolipoprotein_L3	1.1987	0.0005385	0.011056	48hpi	Up
ENSG00000176595	KBTBD11	kelch_repeat_and_BTB_(POZ)_domain_containing_11	1.1971	3.2419e-05	0.0010942	48hpi	Up
ENSG00000155367	PPM1J	protein_phosphatase_Mg2+/Mn2+_dependent_1J	1.1905	0.00044762	0.0094762	48hpi	Up
ENSG00000174516	PELI3	pellino_E3_ubiquitin_protein_ligase_family_member_3	1.1793	1.0895e-08	9.0664e-07	48hpi	Up
ENSG00000006327	TNFRSF12A	tumor_necrosis_factor_receptor_superfamily_member_12A	1.1735	8.2998e-10	8.7736e-08	48hpi	Up
ENSG00000115919	KYNU	kynureninase	1.1697	2.0402e-13	3.7115e-11	48hpi	Up
ENSG00000188580	NKAIN2	Na+/K+_transporting_ATPase_interacting_2	1.1674	0.0005671	0.011508	48hpi	Up
ENSG00000183780	SLC35F3	solute_carrier_family_35_member_F3	1.1661	2.9344e-07	1.7522e-05	48hpi	Up
ENSG00000117525	F3	coagulation_factor_III_(thromboplastin_tissue_factor)	1.1624	4.9019e-06	0.00021911	48hpi	Up
ENSG00000198142	SOWAHC	sosondowah_ankyrin_repeat_domain_family_member_C	1.161	8.9329e-13	1.4261e-10	48hpi	Up
ENSG00000148841	ITPRIP	inositol_145-trisphosphate_receptor_interacting_protein	1.1603	1.9293e-08	1.5017e-06	48hpi	Up
ENSG00000138709	LARP1B	La_ribonucleoprotein_domain_family_member_1B	1.1592	1.8252e-13	3.3995e-11	48hpi	Up
ENSG00000171617	ENC1	ectodermal-neural_cortex_1_(with_BTB_domain)	1.1576	4.15e-05	0.0013445	48hpi	Up
ENSG00000095739	BAMBI	BMP_and_activin_membrane-bound_inhibitor	1.1572	6.0375e-05	0.0018485	48hpi	Up
ENSG00000089127	OAS1	2'-5'-oligoadenylate_synthetase_1	1.1551	0.00064216	0.012669	48hpi	Up
ENSG00000143341	HMCN1	hemicentin_1	1.1504	3.2452e-05	0.0010942	48hpi	Up
ENSG00000175592	FOSL1	FOS-like_antigen_1	1.15	7.7735e-09	6.7192e-07	48hpi	Up
ENSG00000169247	SH3TC2	SH3_domain_and_tetratricopeptide_repeats_2	1.1454	0.0009624	0.017447	48hpi	Up
ENSG00000057657	PRDM1	PR_domain_containing_1_with_ZNF_domain	1.1438	3.8065e-05	0.0012537	48hpi	Up
ENSG00000123104	ITPR2	inositol_145-trisphosphate_receptor_type_2	1.1369	6.9843e-06	0.00030015	48hpi	Up
ENSG00000174343	CHRNA9	cholinergic_receptor_nicotinic_alpha_9	1.1357	0.00043516	0.0092375	48hpi	Up
ENSG00000171223	JUNB	jun_B_proto-oncogene	1.1355	1.251e-09	1.2709e-07	48hpi	Up
ENSG00000161638	ITGA5	integrin_subunit_alpha_5	1.1324	1.3123e-08	1.0749e-06	48hpi	Up
ENSG00000139793	MBNL2	muscleblind-like_splicing_regulator_2	1.1249	1.5117e-07	9.6143e-06	48hpi	Up
ENSG00000259230	CTD-2555C10.3	NA	1.1225	0.0011926	0.020548	48hpi	Up
ENSG00000141527	CARD14	caspase_recruitment_domain_family_member_14	1.1217	0.00067583	0.013129	48hpi	Up
ENSG00000175899	A2M	alpha-2-macroglobulin	1.1193	1.8532e-05	0.0006727	48hpi	Up
ENSG00000069535	MAOB	monoamine_oxidase_B	1.1191	0.0012582	0.021304	48hpi	Up
ENSG00000112139	MDGA1	MAM_domain_containing_glycosylphosphatidylinositol_anchor_1	1.1181	0.0012489	0.021216	48hpi	Up
ENSG00000183688	FAM101B	family_with_sequence_similarity_101_member_B	1.1159	8.7096e-09	7.3655e-07	48hpi	Up
ENSG00000068366	ACSL4	acyl-CoA_synthetase_long-chain_family_member_4	1.1122	5.229e-11	6.651e-09	48hpi	Up
ENSG00000244026	FAM86DP	family_with_sequence_similarity_86_member_D_pseudogene	1.1078	1.2134e-07	7.9429e-06	48hpi	Up
ENSG00000120149	MSX2	msh_homeobox_2	1.1065	0.00028796	0.0066253	48hpi	Up
ENSG00000166068	SPRED1	sprouty-related_EVH1_domain_containing_1	1.1044	2.2401e-08	1.6849e-06	48hpi	Up
ENSG00000140105	WARS	tryptophanyl-tRNA_synthetase	1.0983	3.134e-11	4.2268e-09	48hpi	Up
ENSG00000131981	LGALS3	lectin_galactoside-binding_soluble_3	1.0948	3.6376e-08	2.6226e-06	48hpi	Up
ENSG00000121068	TBX2	T-box_2	1.0899	0.001619	0.025846	48hpi	Up
ENSG00000198947	DMD	dystrophin	1.0893	8.2764e-08	5.6543e-06	48hpi	Up
ENSG00000228672	PROB1	proline-rich_basic_protein_1	1.0865	8.6338e-06	0.0003536	48hpi	Up
ENSG00000117586	TNFSF4	tumor_necrosis_factor_superfamily_member_4	1.0849	0.0016858	0.026741	48hpi	Up
ENSG00000119681	LTBP2	latent_transforming_growth_factor_beta_binding_protein_2	1.0847	1.1416e-05	0.00045329	48hpi	Up
ENSG00000161921	CXCL16	chemokine_(C-X-C_motif)_ligand_16	1.0846	8.9474e-06	0.00036454	48hpi	Up
ENSG00000135643	KCNMB4	potassium_channel_subfamily_M_regulatory_beta_subunit_4	1.0794	6.3619e-06	0.00027725	48hpi	Up
ENSG00000115339	GALNT3	polypeptide_N-acetylgalactosaminyltransferase_3	1.0775	1.3434e-05	0.00051524	48hpi	Up
ENSG00000127507	ADGRE2	adhesion_G_protein-coupled_receptor_E2	1.0715	1.2023e-07	7.9032e-06	48hpi	Up
ENSG00000162409	PRKAA2	protein_kinase_AMP-activated_alpha_2_catalytic_subunit	1.0687	2.6245e-06	0.00012712	48hpi	Up
ENSG00000169435	RASSF6	Ras_association_(RalGDS/AF-6)_domain_family_member_6	1.0681	0.0019504	0.029454	48hpi	Up
ENSG00000135111	TBX3	T-box_3	1.0671	1.5469e-07	9.7192e-06	48hpi	Up
ENSG00000138311	ZNF365	zinc_finger_protein_365	1.066	0.0018254	0.028248	48hpi	Up
ENSG00000207652	MIR621	microRNA_621	1.0649	2.5155e-05	0.00088239	48hpi	Up
ENSG00000006459	KDM7A	lysine_(K)-specific_demethylase_7A	1.0602	6.9882e-05	0.0020746	48hpi	Up
ENSG00000187955	COL14A1	collagen_type_XIV_alpha_1	1.0577	6.0068e-05	0.0018427	48hpi	Up
ENSG00000111860	CEP85L	centrosomal_protein_85kDa-like	1.0571	0.00042559	0.0091284	48hpi	Up
ENSG00000138641	HERC3	HECT_and_RLD_domain_containing_E3_ubiquitin_protein_ligase_3	1.0563	7.3415e-05	0.002163	48hpi	Up
ENSG00000113356	POLR3G	polymerase_(RNA)_III_(DNA_directed)_polypeptide_G_(32kD)	1.0511	9.7187e-08	6.4978e-06	48hpi	Up
ENSG00000136999	NOV	nephroblastoma_overexpressed	1.0492	1.9957e-06	9.9755e-05	48hpi	Up
ENSG00000102554	KLF5	Kruppel-like_factor_5_(intestinal)	1.0486	1.3384e-10	1.5743e-08	48hpi	Up
ENSG00000139289	PHLDA1	pleckstrin_homology-like_domain_family_A_member_1	1.0473	1.3723e-05	0.0005211	48hpi	Up
ENSG00000198406	BZW1P2	basic_leucine_zipper_and_W2_domains_1_pseudogene_2	1.0444	5.1193e-05	0.0015954	48hpi	Up
ENSG00000119669	IRF2BPL	interferon_regulatory_factor_2_binding_protein-like	1.0442	1.0389e-09	1.0688e-07	48hpi	Up
ENSG00000160691	SHC1	SHC_(Src_homology_2_domain_containing)_transforming_protein_1	1.0408	4.8625e-06	0.00021798	48hpi	Up
ENSG00000143340	FAM163A	family_with_sequence_similarity_163_member_A	1.0364	0.0027884	0.038812	48hpi	Up
ENSG00000145002	FAM86B2	family_with_sequence_similarity_86_member_B2	1.0319	0.0028371	0.039289	48hpi	Up
ENSG00000138771	SHROOM3	shroom_family_member_3	1.0312	3.4146e-06	0.00016043	48hpi	Up
ENSG00000134369	NAV1	neuron_navigator_1	1.0307	0.00013499	0.0036226	48hpi	Up
ENSG00000221963	APOL6	apolipoprotein_L6	1.0298	0.00067639	0.013129	48hpi	Up
ENSG00000132906	CASP9	caspase_9	1.0289	2.1042e-08	1.6051e-06	48hpi	Up
ENSG00000135541	AHI1	Abelson_helper_integration_site_1	1.027	2.6355e-06	0.00012726	48hpi	Up
ENSG00000154310	TNIK	TRAF2_and_NCK_interacting_kinase	1.0256	6.9576e-05	0.0020694	48hpi	Up
ENSG00000268912	CTD-2619J13.17	NA	1.0207	0.0029571	0.040619	48hpi	Up
ENSG00000121039	RDH10	retinol_dehydrogenase_10_(all-trans)	1.0206	7.8504e-09	6.7483e-07	48hpi	Up
ENSG00000130962	PRRG1	proline_rich_Gla_(G-carboxyglutamic_acid)_1	1.0171	1.647e-07	1.0266e-05	48hpi	Up
ENSG00000132294	EFR3A	EFR3_homolog_A	1.0152	3.8964e-07	2.2411e-05	48hpi	Up
ENSG00000227036	LINC00511	long_intergenic_non-protein_coding_RNA_511	1.015	0.0017778	0.027675	48hpi	Up
ENSG00000164932	CTHRC1	collagen_triple_helix_repeat_containing_1	1.014	0.00015585	0.0040909	48hpi	Up
ENSG00000110080	ST3GAL4	ST3_beta-galactoside_alpha-23-sialyltransferase_4	1.0131	1.1385e-10	1.4025e-08	48hpi	Up
ENSG00000085563	ABCB1	ATP_binding_cassette_subfamily_B_member_1	1.0091	0.0032235	0.043003	48hpi	Up
ENSG00000231574	KCCAT211	renal_clear_cell_carcinoma-associated_transcript_211	1.0083	0.0022976	0.033469	48hpi	Up
ENSG00000081277	PKP1	plakophilin_1	1.0081	0.00012216	0.0033009	48hpi	Up
ENSG00000105784	RUNDC3B	RUN_domain_containing_3B	1.0069	0.0037056	0.047952	48hpi	Up
ENSG00000205413	SAMD9	sterile_alpha_motif_domain_containing_9	1.0059	0.00026988	0.0063142	48hpi	Up
ENSG00000153214	TMEM87B	transmembrane_protein_87B	1.0052	3.0996e-07	1.8438e-05	48hpi	Up
ENSG00000163376	KBTBD8	kelch_repeat_and_BTB_(POZ)_domain_containing_8	1.0025	0.0038545	0.049048	48hpi	Up
ENSG00000123836	PFKFB2	6-phosphofructo-2-kinase/fructose-26-biphosphatase_2	1.0021	1.3492e-07	8.7227e-06	48hpi	Up
