# Supplementary material for: Orientia tsutsugamushi Nucleomodulin Ank13 Exploits the RaDAR Nuclear Import Pathway To Modulate Host Cell Transcription
Source: mBio. 2021 Aug 3;12(4):e01816-21. doi: 10.1128/mBio.01816-21 (PMC8406279; doi:10.1128/mBio.01816-21)
Supplement: DATA SET S3 [file mbio.01816-21-sd003.xlsx]

## Sheet: DataSetS3
Description: These data correlate with Fig. 9 and Fig. S5. This sheet lists regulated biological processes (BP GO terms). Top twenty categories within each condition are shaded.
GOID	Description	GeneRatio	BgRatio	pvalue	padj	negLOG10(padj)	geneID	geneName	Count	Category	Down- or upregulation
GO:0016569	covalent chromatin modification	80/982	444/14545	3.14e-16	1.52e-12	11.8182	ENSG00000005339/ENSG00000005483/ENSG00000008083/ENSG00000019549/ENSG00000024048/ENSG00000025293/ENSG00000032219/ENSG00000043143/ENSG00000048052/ENSG00000048649/ENSG00000054267/ENSG00000055483/ENSG00000055609/ENSG00000073614/ENSG00000077684/ENSG00000083168/ENSG00000084093/ENSG00000085276/ENSG00000086758/ENSG00000087586/ENSG00000095787/ENSG00000096717/ENSG00000100425/ENSG00000103549/ENSG00000104517…	CREBBP/KMT2E/JARID2/SNAI2/UBR2/PHF20/ARID4A/JADE2/HDAC9/RSF1/ARID4B/USP36/KMT2C/KDM5A/JADE1/KAT6A/REST/MECOM/HUWE1/AURKA/WAC/SIRT1/BRD1/RNF40/UBR5/KDM4C/HDAC5/PPARGC1A/EYA4/BRD8/BCL6/ASH1L/RLF/KDM5B/PHF19/KANSL1/EPC1/LIF/PER2/WBP2/KDM6B/DDB2/USP15/SETDB2/BRCA2/MYOCD/TP53/BRD4/KANSL1L/CAMK2D/CCNA2/KDM6A/CHD1/PRKCA/FLCN/KAT6B/SKI/ZBTB7B/RYBP/PRMT9/NIPBL/NSD1/SETD5/HIST1H1E/HR/TET2/ASXL1/ATF7IP/JMJD…	80	Ank13	Down
GO:0016570	histone modification	78/982	431/14545	5.84e-16	1.52e-12	11.8182	ENSG00000005339/ENSG00000005483/ENSG00000008083/ENSG00000019549/ENSG00000024048/ENSG00000025293/ENSG00000032219/ENSG00000043143/ENSG00000048052/ENSG00000048649/ENSG00000054267/ENSG00000055483/ENSG00000055609/ENSG00000073614/ENSG00000077684/ENSG00000083168/ENSG00000084093/ENSG00000085276/ENSG00000086758/ENSG00000087586/ENSG00000095787/ENSG00000096717/ENSG00000100425/ENSG00000103549/ENSG00000104517…	CREBBP/KMT2E/JARID2/SNAI2/UBR2/PHF20/ARID4A/JADE2/HDAC9/RSF1/ARID4B/USP36/KMT2C/KDM5A/JADE1/KAT6A/REST/MECOM/HUWE1/AURKA/WAC/SIRT1/BRD1/RNF40/UBR5/KDM4C/HDAC5/PPARGC1A/EYA4/BRD8/BCL6/ASH1L/RLF/KDM5B/PHF19/KANSL1/EPC1/LIF/PER2/WBP2/KDM6B/DDB2/USP15/SETDB2/BRCA2/MYOCD/TP53/BRD4/KANSL1L/CAMK2D/CCNA2/KDM6A/PRKCA/FLCN/KAT6B/SKI/ZBTB7B/RYBP/PRMT9/NIPBL/NSD1/SETD5/HIST1H1E/HR/TET2/ASXL1/JMJD1C/PHF8/MTHF…	78	Ank13	Down
GO:0045785	positive regulation of cell adhesion	58/982	356/14545	2.83e-10	4.91e-07	6.30892	ENSG00000020633/ENSG00000068323/ENSG00000082701/ENSG00000083799/ENSG00000090339/ENSG00000092969/ENSG00000097007/ENSG00000099250/ENSG00000102908/ENSG00000103241/ENSG00000103335/ENSG00000105810/ENSG00000106571/ENSG00000108175/ENSG00000111859/ENSG00000112149/ENSG00000113916/ENSG00000114315/ENSG00000119508/ENSG00000120694/ENSG00000124145/ENSG00000124508/ENSG00000124782/ENSG00000125266/ENSG00000126804…	RUNX3/TFE3/GSK3B/CYLD/ICAM1/TGFB2/ABL1/NRP1/NFAT5/FOXF1/PIEZO1/CDK6/GLI3/ZMIZ1/NEDD9/CD83/BCL6/HES1/NR4A3/HSPH1/SDC4/BTN2A2/RREB1/EFNB2/ZBTB1/NINJ1/RARA/VAV3/IL6ST/ETS1/IL6/TPM1/BCL10/CYR61/DUSP10/ITPKB/NFKBIZ/PRKCA/FLCN/BRAF/TNFRSF14/ZBTB7B/IL6R/TGFBR2/CITED2/STX3/SMAD3/IL7R/PRKCE/SOCS5/MALT1/JUP/FOXC2/MYADM/CSF1/DMD/ADGRG1/TNF	58	Ank13	Down
GO:0033044	regulation of chromosome organization	53/982	327/14545	2.03e-09	2.42e-06	5.61618	ENSG00000004897/ENSG00000005483/ENSG00000008083/ENSG00000019549/ENSG00000073111/ENSG00000073614/ENSG00000096717/ENSG00000103549/ENSG00000104517/ENSG00000107077/ENSG00000109819/ENSG00000113916/ENSG00000114127/ENSG00000117650/ENSG00000117724/ENSG00000119403/ENSG00000119778/ENSG00000120129/ENSG00000126226/ENSG00000126787/ENSG00000128342/ENSG00000131747/ENSG00000132471/ENSG00000135476/ENSG00000138778…	CDC27/KMT2E/JARID2/SNAI2/MCM2/KDM5A/SIRT1/RNF40/UBR5/KDM4C/PPARGC1A/BCL6/XRN1/NEK2/CENPF/PHF19/ATAD2B/DUSP1/PCID2/DLGAP5/LIF/TOP2A/WBP2/ESPL1/CENPE/PIF1/MYOCD/TP53/BRD4/CAMK2D/MKI67/FLCN/BUB1B/SKI/ZBTB7B/NIPBL/NSD1/PLK1/SETD5/HIST1H1E/BUB1/ATF7IP/PHF8/LIG4/MTHFR/AURKB/BCOR/HIST1H1C/H1F0/ZNF335/MIER1/C6orf89/PPP1R10	53	Ank13	Down
GO:0140014	mitotic nuclear division	45/982	256/14545	2.59e-09	2.42e-06	5.61618	ENSG00000004897/ENSG00000010292/ENSG00000011426/ENSG00000074054/ENSG00000083642/ENSG00000087586/ENSG00000088325/ENSG00000090889/ENSG00000100311/ENSG00000101972/ENSG00000111276/ENSG00000113721/ENSG00000113810/ENSG00000115008/ENSG00000117650/ENSG00000117724/ENSG00000118193/ENSG00000120129/ENSG00000121152/ENSG00000121621/ENSG00000126226/ENSG00000126787/ENSG00000134222/ENSG00000134690/ENSG00000135476…	CDC27/NCAPD2/ANLN/CLASP1/PDS5B/AURKA/TPX2/KIF4A/PDGFB/STAG2/CDKN1B/PDGFRB/SMC4/IL1A/NEK2/CENPF/KIF14/DUSP1/NCAPH/KIF18A/PCID2/DLGAP5/PSRC1/CDCA8/ESPL1/KIF23/KIF11/KIF20B/CENPE/CENPC/MKI67/INCENP/BUB1B/RACGAP1/NIPBL/PLK1/DAPK3/BUB1/UBE2C/TOM1L2/AURKB/KIF18B/CHAMP1/HSPA1B/HSPA1A	45	Ank13	Down
GO:0000280	nuclear division	58/982	378/14545	2.93e-09	2.42e-06	5.61618	ENSG00000004897/ENSG00000010292/ENSG00000011426/ENSG00000024048/ENSG00000066279/ENSG00000071242/ENSG00000074054/ENSG00000083642/ENSG00000087586/ENSG00000088325/ENSG00000090889/ENSG00000100311/ENSG00000101224/ENSG00000101972/ENSG00000105325/ENSG00000111276/ENSG00000113721/ENSG00000113810/ENSG00000115008/ENSG00000117650/ENSG00000117724/ENSG00000118193/ENSG00000120129/ENSG00000120539/ENSG00000121152…	CDC27/NCAPD2/ANLN/UBR2/ASPM/RPS6KA2/CLASP1/PDS5B/AURKA/TPX2/KIF4A/PDGFB/CDC25B/STAG2/FZR1/CDKN1B/PDGFRB/SMC4/IL1A/NEK2/CENPF/KIF14/DUSP1/MASTL/NCAPH/KIF18A/PCID2/DLGAP5/LIF/TOP2A/PSRC1/CDCA8/ESPL1/BRIP1/KIF23/KIF11/KIF20B/CENPE/BRCA2/CENPC/MKI67/INCENP/BUB1B/RACGAP1/SGOL2/NIPBL/PLK1/DAPK3/BUB1/PDE3A/UBE2C/TOM1L2/AURKB/MYBL1/KIF18B/CHAMP1/HSPA1B/HSPA1A	58	Ank13	Down
GO:1903706	regulation of hemopoiesis	63/982	428/14545	3.25e-09	2.42e-06	5.61618	ENSG00000005339/ENSG00000005483/ENSG00000020633/ENSG00000054598/ENSG00000055609/ENSG00000057657/ENSG00000068323/ENSG00000080802/ENSG00000083799/ENSG00000090905/ENSG00000097007/ENSG00000100320/ENSG00000100906/ENSG00000101096/ENSG00000101384/ENSG00000105810/ENSG00000106571/ENSG00000108175/ENSG00000112149/ENSG00000113916/ENSG00000114315/ENSG00000114861/ENSG00000119508/ENSG00000124508/ENSG00000125347…	CREBBP/KMT2E/RUNX3/FOXC1/KMT2C/PRDM1/TFE3/CNOT4/CYLD/TNRC6A/ABL1/RBFOX2/NFKBIA/NFATC2/JAG1/CDK6/GLI3/ZMIZ1/CD83/BCL6/HES1/FOXP1/NR4A3/BTN2A2/IRF1/MED1/PCID2/ZBTB1/ZFP36/LIF/RARA/NOTCH2/ETS1/THBS1/DUSP10/ITPKB/MEIS1/NFKBIZ/ZFP36L2/PRKCA/SH3RF1/FLCN/KLF10/BRAF/HIST1H4H/ZBTB7B/TGFBR2/STAT3/IL7R/FOS/SOCS5/MALT1/CEBPB/STAT5B/C8orf4/JUN/CSF1/MITF/HSPA1B/HSPA1A/FNIP1/TNF/HIST2H4A	63	Ank13	Down
GO:0045787	positive regulation of cell cycle	54/982	344/14545	4.59e-09	2.99e-06	5.52433	ENSG00000005483/ENSG00000075218/ENSG00000080802/ENSG00000087586/ENSG00000092969/ENSG00000097007/ENSG00000100311/ENSG00000101224/ENSG00000101447/ENSG00000104218/ENSG00000111276/ENSG00000113721/ENSG00000114315/ENSG00000114346/ENSG00000115008/ENSG00000116017/ENSG00000116809/ENSG00000118193/ENSG00000119508/ENSG00000121957/ENSG00000124762/ENSG00000125686/ENSG00000126226/ENSG00000126787/ENSG00000131759…	KMT2E/GTSE1/CNOT4/AURKA/TGFB2/ABL1/PDGFB/CDC25B/FAM83D/CSPP1/CDKN1B/PDGFRB/HES1/ECT2/IL1A/ARID3A/ZBTB17/KIF14/NR4A3/GPSM2/CDKN1A/MED1/PCID2/DLGAP5/RARA/PSRC1/TBX3/ESPL1/KIF23/KIF20B/BRCA2/GATA6/TP53/RPTOR/BRD4/PLK4/EGFR/MEPCE/TNKS1BP1/PRKCA/BTG2/DBF4B/RACGAP1/NIPBL/CITED2/CEP295/PRKCE/UBE2C/FOSL1/AURKB/SVIL/MDM4/C6orf89/PPP1R10	54	Ank13	Down
GO:1902275	regulation of chromatin organization	35/982	176/14545	5.87e-09	3.4e-06	5.46852	ENSG00000005483/ENSG00000008083/ENSG00000019549/ENSG00000073614/ENSG00000096717/ENSG00000103549/ENSG00000104517/ENSG00000107077/ENSG00000109819/ENSG00000113916/ENSG00000119403/ENSG00000119778/ENSG00000128342/ENSG00000132471/ENSG00000141052/ENSG00000141510/ENSG00000141867/ENSG00000145349/ENSG00000148773/ENSG00000154803/ENSG00000157933/ENSG00000160685/ENSG00000164190/ENSG00000165671/ENSG00000168137…	KMT2E/JARID2/SNAI2/KDM5A/SIRT1/RNF40/UBR5/KDM4C/PPARGC1A/BCL6/PHF19/ATAD2B/LIF/WBP2/MYOCD/TP53/BRD4/CAMK2D/MKI67/FLCN/SKI/ZBTB7B/NIPBL/NSD1/SETD5/HIST1H1E/ATF7IP/PHF8/MTHFR/BCOR/HIST1H1C/H1F0/ZNF335/MIER1/C6orf89	35	Ank13	Down
GO:0042326	negative regulation of phosphorylation	62/982	429/14545	8.9e-09	4.64e-06	5.33348	ENSG00000083799/ENSG00000085276/ENSG00000096717/ENSG00000097007/ENSG00000099860/ENSG00000100100/ENSG00000100739/ENSG00000106617/ENSG00000107263/ENSG00000109819/ENSG00000111266/ENSG00000111276/ENSG00000113448/ENSG00000116539/ENSG00000117228/ENSG00000118503/ENSG00000120129/ENSG00000123080/ENSG00000124508/ENSG00000124762/ENSG00000128342/ENSG00000129474/ENSG00000130382/ENSG00000131023/ENSG00000131370…	CYLD/MECOM/SIRT1/ABL1/GADD45B/PIK3IP1/BDKRB1/PRKAG2/RAPGEF1/PPARGC1A/DUSP16/CDKN1B/PDE4D/ASH1L/GBP1/TNFAIP3/DUSP1/CDKN2C/BTN2A2/CDKN1A/LIF/AJUBA/MLLT1/LATS1/SH3BP5/SPRY2/KLF4/DUSP5/DUSP6/NCOR1/MYOCD/RPTOR/DUSP10/TNIP1/IGFBP3/CDKN2B/ITPRIP/LATS2/FOXO1/FLCN/DUSP2/PPP1R15B/SMPD1/PLK1/BDKRB2/STAT3/LDLRAD4/EFNA1/SOCS5/PDE12/ANKLE2/SMCR8/JUN/GBA/PER1/MYADM/DUSP8/SOCS3/IRS2/HEXIM1/ADARB1/DMD	62	Ank13	Down
GO:0002521	leukocyte differentiation	63/982	441/14545	1.06e-08	5.02e-06	5.2993	ENSG00000020633/ENSG00000048052/ENSG00000057657/ENSG00000064932/ENSG00000067082/ENSG00000068323/ENSG00000069399/ENSG00000083799/ENSG00000096717/ENSG00000097007/ENSG00000100105/ENSG00000100345/ENSG00000101096/ENSG00000104856/ENSG00000105810/ENSG00000106571/ENSG00000108175/ENSG00000108840/ENSG00000112149/ENSG00000113916/ENSG00000114861/ENSG00000120738/ENSG00000124508/ENSG00000124813/ENSG00000125347…	RUNX3/HDAC9/PRDM1/SBNO2/KLF6/TFE3/BCL3/CYLD/SIRT1/ABL1/PATZ1/MYH9/NFATC2/RELB/CDK6/GLI3/ZMIZ1/HDAC5/CD83/BCL6/FOXP1/EGR1/BTN2A2/RUNX2/IRF1/MED1/PCID2/ZBTB1/LIF/RARA/NOTCH2/IL6/TP53/DUSP10/ITPKB/NFKBIZ/ZFP36L2/PRKCA/SH3RF1/KLF10/BRAF/ZBTB7B/YY1AP1/TGFBR2/CITED2/RBPJ/IRF2BP2/STAT3/IL7R/FOS/SOCS5/JUNB/MALT1/CEBPB/SP3/LIG4/FZD8/JUN/ZBTB7A/CSF1/MITF/FNIP1/TNF	63	Ank13	Down
GO:1903708	positive regulation of hemopoiesis	33/982	165/14545	1.38e-08	5.36e-06	5.27084	ENSG00000020633/ENSG00000054598/ENSG00000083799/ENSG00000101384/ENSG00000106571/ENSG00000108175/ENSG00000112149/ENSG00000113916/ENSG00000124508/ENSG00000125686/ENSG00000126226/ENSG00000126804/ENSG00000128342/ENSG00000131759/ENSG00000134954/ENSG00000143507/ENSG00000143772/ENSG00000144802/ENSG00000154229/ENSG00000155090/ENSG00000160685/ENSG00000163513/ENSG00000168610/ENSG00000168685/ENSG00000170345…	RUNX3/FOXC1/CYLD/JAG1/GLI3/ZMIZ1/CD83/BCL6/BTN2A2/MED1/PCID2/ZBTB1/LIF/RARA/ETS1/DUSP10/ITPKB/NFKBIZ/PRKCA/KLF10/ZBTB7B/TGFBR2/STAT3/IL7R/FOS/SOCS5/MALT1/STAT5B/JUN/CSF1/HSPA1B/HSPA1A/TNF	33	Ank13	Down
GO:0048285	organelle fission	60/982	414/14545	1.4e-08	5.36e-06	5.27084	ENSG00000004897/ENSG00000010292/ENSG00000011426/ENSG00000024048/ENSG00000066279/ENSG00000071242/ENSG00000074054/ENSG00000083642/ENSG00000087586/ENSG00000088325/ENSG00000090889/ENSG00000100311/ENSG00000101224/ENSG00000101972/ENSG00000104381/ENSG00000105325/ENSG00000109819/ENSG00000111276/ENSG00000113721/ENSG00000113810/ENSG00000115008/ENSG00000117650/ENSG00000117724/ENSG00000118193/ENSG00000120129…	CDC27/NCAPD2/ANLN/UBR2/ASPM/RPS6KA2/CLASP1/PDS5B/AURKA/TPX2/KIF4A/PDGFB/CDC25B/STAG2/GDAP1/FZR1/PPARGC1A/CDKN1B/PDGFRB/SMC4/IL1A/NEK2/CENPF/KIF14/DUSP1/MASTL/NCAPH/KIF18A/PCID2/DLGAP5/LIF/TOP2A/PSRC1/CDCA8/ESPL1/BRIP1/KIF23/KIF11/KIF20B/CENPE/BRCA2/CENPC/MKI67/INCENP/BUB1B/RACGAP1/SGOL2/NIPBL/PLK1/DAPK3/BUB1/PDE3A/UBE2C/TOM1L2/AURKB/MYBL1/KIF18B/CHAMP1/HSPA1B/HSPA1A	60	Ank13	Down
GO:0030522	intracellular receptor signaling pathway	44/982	261/14545	1.45e-08	5.36e-06	5.27084	ENSG00000008405/ENSG00000019549/ENSG00000023445/ENSG00000055208/ENSG00000055917/ENSG00000069869/ENSG00000083799/ENSG00000096717/ENSG00000100320/ENSG00000100906/ENSG00000101966/ENSG00000104517/ENSG00000109819/ENSG00000110330/ENSG00000112851/ENSG00000112983/ENSG00000113580/ENSG00000114861/ENSG00000117713/ENSG00000118503/ENSG00000119508/ENSG00000121671/ENSG00000125686/ENSG00000126368/ENSG00000127870…	CRY1/SNAI2/BIRC3/TAB2/PUM2/NEDD4/CYLD/SIRT1/RBFOX2/NFKBIA/XIAP/UBR5/PPARGC1A/BIRC2/ERBB2IP/BRD8/NR3C1/FOXP1/ARID1A/TNFAIP3/NR4A3/CRY2/MED1/NR1D1/RNF6/LATS1/RARA/WBP2/IRAK2/NCOR1/ASXL2/NR4A2/DHRS3/CITED2/STAT3/ASXL1/NR1D2/ZBTB7A/PER1/RXRA/NCOR2/STRN3/HSPA1B/HSPA1A	44	Ank13	Down
GO:0001701	in utero embryonic development	51/982	327/14545	1.54e-08	5.36e-06	5.27084	ENSG00000011132/ENSG00000054598/ENSG00000057657/ENSG00000066827/ENSG00000083093/ENSG00000100311/ENSG00000100345/ENSG00000103241/ENSG00000105656/ENSG00000106571/ENSG00000107077/ENSG00000108175/ENSG00000113163/ENSG00000114315/ENSG00000115760/ENSG00000116016/ENSG00000117650/ENSG00000123473/ENSG00000125686/ENSG00000128342/ENSG00000131023/ENSG00000134313/ENSG00000135111/ENSG00000136603/ENSG00000139618…	APBA3/FOXC1/PRDM1/ZFAT/PALB2/PDGFB/MYH9/FOXF1/ELL/GLI3/KDM4C/ZMIZ1/COL4A3BP/HES1/BIRC6/EPAS1/NEK2/STIL/MED1/LIF/LATS1/KIDINS220/TBX3/SKIL/BRCA2/TPM1/GATA6/TP53/PLK4/CYR61/EGFR/KDM6A/MBNL1/FLCN/ELF3/TGFBR2/CITED2/SMAD3/RBPJ/TANC2/JUNB/BPTF/CEBPB/SP3/LIG4/FOSL1/BCOR/SOCS3/MAFF/RXRA/ZNF335	51	Ank13	Down
GO:0030098	lymphocyte differentiation	47/982	291/14545	1.88e-08	6.12e-06	5.21325	ENSG00000020633/ENSG00000048052/ENSG00000057657/ENSG00000067082/ENSG00000069399/ENSG00000083799/ENSG00000097007/ENSG00000100105/ENSG00000101096/ENSG00000104856/ENSG00000105810/ENSG00000106571/ENSG00000108175/ENSG00000108840/ENSG00000112149/ENSG00000113916/ENSG00000114861/ENSG00000120738/ENSG00000124508/ENSG00000124813/ENSG00000125347/ENSG00000126226/ENSG00000126804/ENSG00000131759/ENSG00000134250…	RUNX3/HDAC9/PRDM1/KLF6/BCL3/CYLD/ABL1/PATZ1/NFATC2/RELB/CDK6/GLI3/ZMIZ1/HDAC5/CD83/BCL6/FOXP1/EGR1/BTN2A2/RUNX2/IRF1/PCID2/ZBTB1/RARA/NOTCH2/IL6/TP53/DUSP10/ITPKB/NFKBIZ/ZFP36L2/SH3RF1/BRAF/ZBTB7B/YY1AP1/TGFBR2/RBPJ/IRF2BP2/STAT3/IL7R/SOCS5/MALT1/SP3/LIG4/FZD8/ZBTB7A/FNIP1	47	Ank13	Down
GO:0030217	T cell differentiation	37/982	202/14545	2.2e-08	6.75e-06	5.1707	ENSG00000020633/ENSG00000057657/ENSG00000069399/ENSG00000083799/ENSG00000097007/ENSG00000100105/ENSG00000101096/ENSG00000104856/ENSG00000105810/ENSG00000106571/ENSG00000108175/ENSG00000112149/ENSG00000113916/ENSG00000114861/ENSG00000120738/ENSG00000124508/ENSG00000124813/ENSG00000125347/ENSG00000126804/ENSG00000131759/ENSG00000136244/ENSG00000141510/ENSG00000143507/ENSG00000143772/ENSG00000144802…	RUNX3/PRDM1/BCL3/CYLD/ABL1/PATZ1/NFATC2/RELB/CDK6/GLI3/ZMIZ1/CD83/BCL6/FOXP1/EGR1/BTN2A2/RUNX2/IRF1/ZBTB1/RARA/IL6/TP53/DUSP10/ITPKB/NFKBIZ/ZFP36L2/SH3RF1/BRAF/ZBTB7B/TGFBR2/STAT3/IL7R/SOCS5/MALT1/SP3/LIG4/FZD8	37	Ank13	Down
GO:0033002	muscle cell proliferation	36/982	195/14545	2.76e-08	7.99e-06	5.09745	ENSG00000008083/ENSG00000054598/ENSG00000065970/ENSG00000092969/ENSG00000100311/ENSG00000109819/ENSG00000111276/ENSG00000112096/ENSG00000113721/ENSG00000114861/ENSG00000115252/ENSG00000115461/ENSG00000116604/ENSG00000118503/ENSG00000119508/ENSG00000124762/ENSG00000136244/ENSG00000136826/ENSG00000137801/ENSG00000140416/ENSG00000141052/ENSG00000141448/ENSG00000143995/ENSG00000146648/ENSG00000146674…	JARID2/FOXC1/FOXJ2/TGFB2/PDGFB/PPARGC1A/CDKN1B/SOD2/PDGFRB/FOXP1/PDE1A/IGFBP5/MEF2D/TNFAIP3/NR4A3/CDKN1A/IL6/KLF4/THBS1/TPM1/MYOCD/GATA6/MEIS1/EGFR/IGFBP3/TCF7L2/IL6R/TGFBR2/CITED2/RBPJ/STAT3/FOXC2/JUN/RXRA/ARID2/TNF	36	Ank13	Down
GO:0001933	negative regulation of protein phosphorylation	56/982	392/14545	7.07e-08	1.94e-05	4.7122	ENSG00000083799/ENSG00000085276/ENSG00000096717/ENSG00000097007/ENSG00000099860/ENSG00000100739/ENSG00000106617/ENSG00000107263/ENSG00000109819/ENSG00000111266/ENSG00000111276/ENSG00000113448/ENSG00000116539/ENSG00000117228/ENSG00000118503/ENSG00000120129/ENSG00000123080/ENSG00000124508/ENSG00000124762/ENSG00000128342/ENSG00000130382/ENSG00000131023/ENSG00000131370/ENSG00000136158/ENSG00000136826…	CYLD/MECOM/SIRT1/ABL1/GADD45B/BDKRB1/PRKAG2/RAPGEF1/PPARGC1A/DUSP16/CDKN1B/PDE4D/ASH1L/GBP1/TNFAIP3/DUSP1/CDKN2C/BTN2A2/CDKN1A/LIF/MLLT1/LATS1/SH3BP5/SPRY2/KLF4/DUSP5/DUSP6/NCOR1/MYOCD/RPTOR/DUSP10/TNIP1/IGFBP3/CDKN2B/ITPRIP/LATS2/FOXO1/FLCN/DUSP2/PPP1R15B/SMPD1/PLK1/BDKRB2/LDLRAD4/EFNA1/SOCS5/SMCR8/JUN/GBA/PER1/MYADM/DUSP8/SOCS3/HEXIM1/ADARB1/DMD	56	Ank13	Down
GO:1902532	negative regulation of intracellular signal transduction	66/982	498/14545	9.06e-08	2.36e-05	4.62709	ENSG00000019549/ENSG00000024048/ENSG00000052795/ENSG00000069399/ENSG00000082701/ENSG00000083799/ENSG00000085276/ENSG00000092969/ENSG00000096717/ENSG00000097007/ENSG00000100100/ENSG00000107263/ENSG00000111266/ENSG00000112096/ENSG00000112541/ENSG00000112851/ENSG00000113369/ENSG00000113448/ENSG00000113916/ENSG00000116539/ENSG00000117228/ENSG00000118503/ENSG00000120129/ENSG00000123240/ENSG00000124508…	SNAI2/UBR2/FNIP2/BCL3/GSK3B/CYLD/MECOM/TGFB2/SIRT1/ABL1/PIK3IP1/RAPGEF1/DUSP16/SOD2/PDE10A/ERBB2IP/ARRDC3/PDE4D/BCL6/ASH1L/GBP1/TNFAIP3/DUSP1/OPTN/BTN2A2/NR1D1/LIF/AJUBA/SPRY2/KLF4/THBS1/DUSP5/DUSP6/CRTC3/NCOR1/SIK1/ABL2/MCL1/DUSP10/ACKR3/TNIP1/FOXO1/FLCN/DYRK1A/CREB3L1/DUSP2/RCAN1/UBR1/ARHGAP35/SMPD1/BDKRB2/EFNA1/SIK2/USP47/PDE3A/GBA/PER1/MYADM/DUSP8/SOCS3/LITAF/DMD/HSPA1A/FNIP1/OTUD7B/CH507-42P…	66	Ank13	Down
GO:0048545	response to steroid hormone	52/982	356/14545	1.01e-07	2.51e-05	4.60033	ENSG00000008405/ENSG00000021826/ENSG00000069869/ENSG00000084093/ENSG00000090339/ENSG00000092969/ENSG00000096717/ENSG00000100320/ENSG00000104517/ENSG00000108821/ENSG00000109819/ENSG00000113580/ENSG00000114861/ENSG00000117713/ENSG00000119508/ENSG00000120129/ENSG00000121671/ENSG00000124762/ENSG00000125686/ENSG00000125740/ENSG00000126368/ENSG00000127870/ENSG00000128016/ENSG00000131023/ENSG00000131759…	CRY1/CPS1/NEDD4/REST/ICAM1/TGFB2/SIRT1/RBFOX2/UBR5/COL1A1/PPARGC1A/NR3C1/FOXP1/ARID1A/NR4A3/DUSP1/CRY2/CDKN1A/MED1/FOSB/NR1D1/RNF6/ZFP36/LATS1/RARA/WBP2/IL6/THBS1/ABHD2/NCOR1/EGFR/FOXO1/NR3C2/ZFP36L2/NR4A2/FBXO32/CLDN1/TGFBR2/CREBRF/FOS/NR1D2/FOSL1/GBA/ZBTB7A/PER1/PAPPA/RXRA/CLDN4/NCOR2/STRN3/TNF/TXNIP	52	Ank13	Down
GO:1901990	regulation of mitotic cell cycle phase transition	56/982	403/14545	1.82e-07	4.32e-05	4.36452	ENSG00000004897/ENSG00000005483/ENSG00000011426/ENSG00000072571/ENSG00000074054/ENSG00000075218/ENSG00000077684/ENSG00000080802/ENSG00000080839/ENSG00000087586/ENSG00000088325/ENSG00000101224/ENSG00000105325/ENSG00000105810/ENSG00000111276/ENSG00000116017/ENSG00000117650/ENSG00000117724/ENSG00000118193/ENSG00000120129/ENSG00000123080/ENSG00000124508/ENSG00000124762/ENSG00000126001/ENSG00000126226…	CDC27/KMT2E/ANLN/HMMR/CLASP1/GTSE1/JADE1/CNOT4/RBL1/AURKA/TPX2/CDC25B/FZR1/CDK6/CDKN1B/ARID3A/NEK2/CENPF/KIF14/DUSP1/CDKN2C/BTN2A2/CDKN1A/CEP250/PCID2/DLGAP5/ESPL1/KLF4/CENPE/TICRR/TP53/CSNK1D/RPTOR/BRD4/PLK4/EGFR/MEPCE/CDKN2B/TNKS1BP1/ZFP36L2/BUB1B/BTG2/DBF4B/TOPBP1/TPRA1/WEE1/PLK1/BUB1/USP47/CEP135/UBE2C/CKAP5/AURKB/ZNF655/MDM4/GIGYF2	56	Ank13	Down
GO:0000910	cytokinesis	30/982	158/14545	2.08e-07	4.62e-05	4.33536	ENSG00000011426/ENSG00000072121/ENSG00000087586/ENSG00000090889/ENSG00000096093/ENSG00000100345/ENSG00000101224/ENSG00000104218/ENSG00000112984/ENSG00000114346/ENSG00000115163/ENSG00000115760/ENSG00000118193/ENSG00000130340/ENSG00000135476/ENSG00000136108/ENSG00000137807/ENSG00000138180/ENSG00000138182/ENSG00000139618/ENSG00000143878/ENSG00000149503/ENSG00000154803/ENSG00000161800/ENSG00000166851…	ANLN/ZFYVE26/AURKA/KIF4A/EFHC1/MYH9/CDC25B/CSPP1/KIF20A/ECT2/CENPA/BIRC6/KIF14/SNX9/ESPL1/CKAP2/KIF23/CEP55/KIF20B/BRCA2/RHOB/INCENP/FLCN/RACGAP1/PLK1/PRKCE/SNX33/AURKB/SVIL/UVRAG	30	Ank13	Down
GO:0048732	gland development	56/982	405/14545	2.15e-07	4.62e-05	4.33536	ENSG00000008083/ENSG00000019549/ENSG00000021826/ENSG00000023287/ENSG00000054598/ENSG00000074527/ENSG00000075213/ENSG00000087586/ENSG00000092969/ENSG00000097007/ENSG00000099250/ENSG00000100852/ENSG00000103241/ENSG00000106078/ENSG00000106571/ENSG00000111276/ENSG00000114315/ENSG00000115461/ENSG00000116539/ENSG00000117139/ENSG00000118503/ENSG00000124782/ENSG00000125686/ENSG00000126561/ENSG00000126804…	JARID2/SNAI2/CPS1/RB1CC1/FOXC1/NTN4/SEMA3A/AURKA/TGFB2/ABL1/NRP1/ARHGAP5/FOXF1/COBL/GLI3/CDKN1B/HES1/IGFBP5/ASH1L/KDM5B/TNFAIP3/RREB1/MED1/STAT5A/ZBTB1/LAMA5/LATS1/RARA/RAF1/ETS1/TBX3/BRCA2/GATA6/EGFR/ARID5B/BRAF/ARHGAP35/ZBTB7B/CLDN1/ELF3/TGFBR2/CITED2/SMAD3/RBPJ/ROBO1/HOXB9/ASXL1/CEBPB/SP3/JUN/FOXE1/CSF1/IRS2/RXRA/NCOR2/TNF	56	Ank13	Down
GO:0046632	alpha-beta T cell differentiation	21/982	87/14545	2.22e-07	4.62e-05	4.33536	ENSG00000020633/ENSG00000057657/ENSG00000069399/ENSG00000097007/ENSG00000104856/ENSG00000106571/ENSG00000112149/ENSG00000113916/ENSG00000114861/ENSG00000125347/ENSG00000131759/ENSG00000136244/ENSG00000143772/ENSG00000144802/ENSG00000154447/ENSG00000157764/ENSG00000160685/ENSG00000163513/ENSG00000168610/ENSG00000171150/ENSG00000172175	RUNX3/PRDM1/BCL3/ABL1/RELB/GLI3/CD83/BCL6/FOXP1/IRF1/RARA/IL6/ITPKB/NFKBIZ/SH3RF1/BRAF/ZBTB7B/TGFBR2/STAT3/SOCS5/MALT1	21	Ank13	Down
GO:0051783	regulation of nuclear division	32/982	176/14545	2.33e-07	4.67e-05	4.33068	ENSG00000004897/ENSG00000011426/ENSG00000071242/ENSG00000087586/ENSG00000100311/ENSG00000101972/ENSG00000105325/ENSG00000111276/ENSG00000113721/ENSG00000115008/ENSG00000117650/ENSG00000117724/ENSG00000120129/ENSG00000126226/ENSG00000126787/ENSG00000128342/ENSG00000135476/ENSG00000138160/ENSG00000138182/ENSG00000138778/ENSG00000148773/ENSG00000156970/ENSG00000164190/ENSG00000166851/ENSG00000167657…	CDC27/ANLN/RPS6KA2/AURKA/PDGFB/STAG2/FZR1/CDKN1B/PDGFRB/IL1A/NEK2/CENPF/DUSP1/PCID2/DLGAP5/LIF/ESPL1/KIF11/KIF20B/CENPE/MKI67/BUB1B/NIPBL/PLK1/DAPK3/BUB1/PDE3A/UBE2C/TOM1L2/AURKB/HSPA1B/HSPA1A	32	Ank13	Down
GO:0032922	circadian regulation of gene expression	17/982	60/14545	2.66e-07	5.12e-05	4.29073	ENSG00000008405/ENSG00000049246/ENSG00000073614/ENSG00000086758/ENSG00000096717/ENSG00000104856/ENSG00000108557/ENSG00000109819/ENSG00000120738/ENSG00000121671/ENSG00000126368/ENSG00000132326/ENSG00000134107/ENSG00000141551/ENSG00000151014/ENSG00000170485/ENSG00000179094	CRY1/PER3/KDM5A/HUWE1/SIRT1/RELB/RAI1/PPARGC1A/EGR1/CRY2/NR1D1/PER2/BHLHE40/CSNK1D/NOCT/NPAS2/PER1	17	Ank13	Down
GO:0007059	chromosome segregation	45/982	298/14545	2.82e-07	5.12e-05	4.29073	ENSG00000004897/ENSG00000010292/ENSG00000055917/ENSG00000083642/ENSG00000090889/ENSG00000101447/ENSG00000101972/ENSG00000113580/ENSG00000113810/ENSG00000114346/ENSG00000117650/ENSG00000117724/ENSG00000118193/ENSG00000120129/ENSG00000121152/ENSG00000121621/ENSG00000123485/ENSG00000124486/ENSG00000126226/ENSG00000126787/ENSG00000131023/ENSG00000131747/ENSG00000134108/ENSG00000134222/ENSG00000134690…	CDC27/NCAPD2/PUM2/PDS5B/KIF4A/FAM83D/STAG2/NR3C1/SMC4/ECT2/NEK2/CENPF/KIF14/DUSP1/NCAPH/KIF18A/HJURP/USP9X/PCID2/DLGAP5/LATS1/TOP2A/ARL8B/PSRC1/CDCA8/ESPL1/SETDB2/BRIP1/KIF23/CENPE/CENPC/MKI67/INCENP/BUB1B/RACGAP1/SGOL2/NIPBL/GEM/PLK1/BUB1/AURKB/CDCA2/KIF18B/UVRAG/CHAMP1	45	Ank13	Down
GO:0090068	positive regulation of cell cycle process	41/982	260/14545	2.95e-07	5.12e-05	4.29073	ENSG00000005483/ENSG00000075218/ENSG00000080802/ENSG00000087586/ENSG00000100311/ENSG00000101224/ENSG00000101447/ENSG00000104218/ENSG00000111276/ENSG00000113721/ENSG00000114346/ENSG00000115008/ENSG00000116017/ENSG00000116809/ENSG00000118193/ENSG00000121957/ENSG00000124762/ENSG00000125686/ENSG00000126226/ENSG00000126787/ENSG00000135476/ENSG00000137807/ENSG00000138182/ENSG00000141448/ENSG00000141510…	KMT2E/GTSE1/CNOT4/AURKA/PDGFB/CDC25B/FAM83D/CSPP1/CDKN1B/PDGFRB/ECT2/IL1A/ARID3A/ZBTB17/KIF14/GPSM2/CDKN1A/MED1/PCID2/DLGAP5/ESPL1/KIF23/KIF20B/GATA6/TP53/RPTOR/BRD4/PLK4/EGFR/MEPCE/TNKS1BP1/BTG2/DBF4B/RACGAP1/NIPBL/CEP295/PRKCE/UBE2C/AURKB/SVIL/MDM4	41	Ank13	Down
GO:0000281	mitotic cytokinesis	19/982	74/14545	2.95e-07	5.12e-05	4.29073	ENSG00000011426/ENSG00000072121/ENSG00000090889/ENSG00000096093/ENSG00000112984/ENSG00000114346/ENSG00000115163/ENSG00000130340/ENSG00000135476/ENSG00000136108/ENSG00000137807/ENSG00000138180/ENSG00000138182/ENSG00000139618/ENSG00000143878/ENSG00000149503/ENSG00000161800/ENSG00000166851/ENSG00000173548	ANLN/ZFYVE26/KIF4A/EFHC1/KIF20A/ECT2/CENPA/SNX9/ESPL1/CKAP2/KIF23/CEP55/KIF20B/BRCA2/RHOB/INCENP/RACGAP1/PLK1/SNX33	19	Ank13	Down
GO:0000819	sister chromatid segregation	32/982	178/14545	3.04e-07	5.12e-05	4.29073	ENSG00000004897/ENSG00000010292/ENSG00000083642/ENSG00000090889/ENSG00000101972/ENSG00000113810/ENSG00000117650/ENSG00000117724/ENSG00000118193/ENSG00000120129/ENSG00000121152/ENSG00000121621/ENSG00000126226/ENSG00000126787/ENSG00000131023/ENSG00000131747/ENSG00000134222/ENSG00000134690/ENSG00000135476/ENSG00000137807/ENSG00000138778/ENSG00000145241/ENSG00000149503/ENSG00000156970/ENSG00000161800…	CDC27/NCAPD2/PDS5B/KIF4A/STAG2/SMC4/NEK2/CENPF/KIF14/DUSP1/NCAPH/KIF18A/PCID2/DLGAP5/LATS1/TOP2A/PSRC1/CDCA8/ESPL1/KIF23/CENPE/CENPC/INCENP/BUB1B/RACGAP1/SGOL2/NIPBL/PLK1/BUB1/AURKB/KIF18B/CHAMP1	32	Ank13	Down
GO:1902105	regulation of leukocyte differentiation	38/982	234/14545	3.74e-07	6.09e-05	4.21538	ENSG00000020633/ENSG00000057657/ENSG00000068323/ENSG00000083799/ENSG00000097007/ENSG00000101096/ENSG00000105810/ENSG00000106571/ENSG00000108175/ENSG00000112149/ENSG00000113916/ENSG00000114861/ENSG00000124508/ENSG00000125347/ENSG00000126226/ENSG00000126804/ENSG00000128342/ENSG00000131759/ENSG00000134250/ENSG00000143507/ENSG00000143772/ENSG00000144802/ENSG00000152518/ENSG00000154229/ENSG00000154447…	RUNX3/PRDM1/TFE3/CYLD/ABL1/NFATC2/CDK6/GLI3/ZMIZ1/CD83/BCL6/FOXP1/BTN2A2/IRF1/PCID2/ZBTB1/LIF/RARA/NOTCH2/DUSP10/ITPKB/NFKBIZ/ZFP36L2/PRKCA/SH3RF1/KLF10/BRAF/ZBTB7B/TGFBR2/IL7R/FOS/SOCS5/MALT1/CEBPB/JUN/CSF1/MITF/TNF	38	Ank13	Down
GO:1901987	regulation of cell cycle phase transition	58/982	433/14545	3.88e-07	6.12e-05	4.21325	ENSG00000004897/ENSG00000005483/ENSG00000011426/ENSG00000072571/ENSG00000074054/ENSG00000075218/ENSG00000077684/ENSG00000080802/ENSG00000080839/ENSG00000087586/ENSG00000088325/ENSG00000101224/ENSG00000101447/ENSG00000105325/ENSG00000105810/ENSG00000111276/ENSG00000116017/ENSG00000117650/ENSG00000117724/ENSG00000118193/ENSG00000120129/ENSG00000123080/ENSG00000124508/ENSG00000124762/ENSG00000126001…	CDC27/KMT2E/ANLN/HMMR/CLASP1/GTSE1/JADE1/CNOT4/RBL1/AURKA/TPX2/CDC25B/FAM83D/FZR1/CDK6/CDKN1B/ARID3A/NEK2/CENPF/KIF14/DUSP1/CDKN2C/BTN2A2/CDKN1A/CEP250/PCID2/DLGAP5/ESPL1/KLF4/CENPE/TICRR/TP53/CSNK1D/RPTOR/BRD4/PLK4/EGFR/MEPCE/CDKN2B/TNKS1BP1/ZFP36L2/BUB1B/BTG2/DBF4B/TOPBP1/TPRA1/WEE1/PLK1/BUB1/USP47/CEP135/UBE2C/CKAP5/C8orf4/AURKB/ZNF655/MDM4/GIGYF2	58	Ank13	Down
GO:0007623	circadian rhythm	32/982	181/14545	4.5e-07	6.9e-05	4.16115	ENSG00000008405/ENSG00000049246/ENSG00000073614/ENSG00000082701/ENSG00000086758/ENSG00000096717/ENSG00000104856/ENSG00000106366/ENSG00000108557/ENSG00000109819/ENSG00000117318/ENSG00000120738/ENSG00000121671/ENSG00000124486/ENSG00000126368/ENSG00000131747/ENSG00000132326/ENSG00000134107/ENSG00000141027/ENSG00000141510/ENSG00000141551/ENSG00000142178/ENSG00000146648/ENSG00000151014/ENSG00000155090…	CRY1/PER3/KDM5A/GSK3B/HUWE1/SIRT1/RELB/SERPINE1/RAI1/PPARGC1A/ID3/EGR1/CRY2/USP9X/NR1D1/TOP2A/PER2/BHLHE40/NCOR1/TP53/CSNK1D/SIK1/EGFR/NOCT/KLF10/DYRK1A/GPR176/NPAS2/NR1D2/JUN/PER1/CLDN4	32	Ank13	Down
GO:0009612	response to mechanical stimulus	33/982	191/14545	5.16e-07	7.55e-05	4.12205	ENSG00000006062/ENSG00000011021/ENSG00000095015/ENSG00000095397/ENSG00000100739/ENSG00000100906/ENSG00000103335/ENSG00000108821/ENSG00000109320/ENSG00000118898/ENSG00000120889/ENSG00000125347/ENSG00000125740/ENSG00000132155/ENSG00000134954/ENSG00000137801/ENSG00000142867/ENSG00000145390/ENSG00000146648/ENSG00000151929/ENSG00000159200/ENSG00000159388/ENSG00000163513/ENSG00000164442/ENSG00000168542…	MAP3K14/CLCN6/MAP3K1/DFNB31/BDKRB1/NFKBIA/PIEZO1/COL1A1/NFKB1/PPL/TNFRSF10B/IRF1/FOSB/RAF1/ETS1/THBS1/BCL10/USP53/EGFR/BAG3/RCAN1/BTG2/TGFBR2/CITED2/COL3A1/MAP3K2/FOS/JUNB/JUP/FOSL1/JUN/DMD/TXNIP	33	Ank13	Down
GO:0031056	regulation of histone modification	27/982	139/14545	5.22e-07	7.55e-05	4.12205	ENSG00000005483/ENSG00000008083/ENSG00000019549/ENSG00000073614/ENSG00000096717/ENSG00000103549/ENSG00000104517/ENSG00000107077/ENSG00000109819/ENSG00000113916/ENSG00000119403/ENSG00000128342/ENSG00000132471/ENSG00000141052/ENSG00000141510/ENSG00000141867/ENSG00000145349/ENSG00000154803/ENSG00000157933/ENSG00000160685/ENSG00000164190/ENSG00000165671/ENSG00000168137/ENSG00000177000/ENSG00000183337…	KMT2E/JARID2/SNAI2/KDM5A/SIRT1/RNF40/UBR5/KDM4C/PPARGC1A/BCL6/PHF19/LIF/WBP2/MYOCD/TP53/BRD4/CAMK2D/FLCN/SKI/ZBTB7B/NIPBL/NSD1/SETD5/MTHFR/BCOR/ZNF335/C6orf89	27	Ank13	Down
GO:0003007	heart morphogenesis	37/982	229/14545	6.05e-07	8.51e-05	4.07007	ENSG00000019549/ENSG00000054598/ENSG00000092969/ENSG00000099250/ENSG00000101384/ENSG00000103241/ENSG00000108175/ENSG00000113163/ENSG00000114315/ENSG00000123473/ENSG00000125686/ENSG00000130558/ENSG00000131759/ENSG00000134250/ENSG00000135111/ENSG00000136169/ENSG00000140416/ENSG00000141448/ENSG00000141510/ENSG00000142871/ENSG00000147050/ENSG00000159251/ENSG00000162496/ENSG00000163513/ENSG00000164190…	SNAI2/FOXC1/TGFB2/NRP1/JAG1/FOXF1/ZMIZ1/COL4A3BP/HES1/STIL/MED1/OLFM1/RARA/NOTCH2/TBX3/SETDB2/TPM1/GATA6/TP53/CYR61/KDM6A/ACTC1/DHRS3/TGFBR2/NIPBL/CITED2/SMAD3/RBPJ/EFNA1/ROBO1/ASXL1/FOXC2/JUN/RXRA/ARID2/FAT4/MDM4	37	Ank13	Down
GO:0000070	mitotic sister chromatid segregation	28/982	149/14545	6.55e-07	8.98e-05	4.04672	ENSG00000004897/ENSG00000010292/ENSG00000083642/ENSG00000090889/ENSG00000113810/ENSG00000117650/ENSG00000117724/ENSG00000118193/ENSG00000120129/ENSG00000121152/ENSG00000121621/ENSG00000126226/ENSG00000126787/ENSG00000134222/ENSG00000134690/ENSG00000135476/ENSG00000137807/ENSG00000138778/ENSG00000145241/ENSG00000149503/ENSG00000156970/ENSG00000161800/ENSG00000164190/ENSG00000166851/ENSG00000169679…	CDC27/NCAPD2/PDS5B/KIF4A/SMC4/NEK2/CENPF/KIF14/DUSP1/NCAPH/KIF18A/PCID2/DLGAP5/PSRC1/CDCA8/ESPL1/KIF23/CENPE/CENPC/INCENP/BUB1B/RACGAP1/NIPBL/PLK1/BUB1/AURKB/KIF18B/CHAMP1	28	Ank13	Down
GO:0032465	regulation of cytokinesis	19/982	78/14545	7.14e-07	9.54e-05	4.02045	ENSG00000072121/ENSG00000087586/ENSG00000101224/ENSG00000104218/ENSG00000112984/ENSG00000114346/ENSG00000115760/ENSG00000118193/ENSG00000137807/ENSG00000138182/ENSG00000139618/ENSG00000149503/ENSG00000154803/ENSG00000161800/ENSG00000166851/ENSG00000171132/ENSG00000178999/ENSG00000197321/ENSG00000198382	ZFYVE26/AURKA/CDC25B/CSPP1/KIF20A/ECT2/BIRC6/KIF14/KIF23/KIF20B/BRCA2/INCENP/FLCN/RACGAP1/PLK1/PRKCE/AURKB/SVIL/UVRAG	19	Ank13	Down
GO:0030099	myeloid cell differentiation	52/982	381/14545	8.77e-07	0.000114238	3.94219	ENSG00000005339/ENSG00000005483/ENSG00000032219/ENSG00000055609/ENSG00000064393/ENSG00000064932/ENSG00000068323/ENSG00000080802/ENSG00000083168/ENSG00000090905/ENSG00000096717/ENSG00000100320/ENSG00000100345/ENSG00000100906/ENSG00000101384/ENSG00000104856/ENSG00000105810/ENSG00000113916/ENSG00000114861/ENSG00000116016/ENSG00000119508/ENSG00000125686/ENSG00000128016/ENSG00000128342/ENSG00000131759…	CREBBP/KMT2E/ARID4A/KMT2C/HIPK2/SBNO2/TFE3/CNOT4/KAT6A/TNRC6A/SIRT1/RBFOX2/MYH9/NFKBIA/JAG1/RELB/CDK6/BCL6/FOXP1/EPAS1/NR4A3/MED1/ZFP36/LIF/RARA/NOTCH2/ETS1/THBS1/ITPKB/MEIS1/CDKN2B/PRKCA/KLF10/HIST1H4H/TGFBR2/CITED2/RBPJ/STAT3/TET2/FOS/JUNB/CEBPB/SP3/STAT5B/JUN/ZBTB7A/CSF1/MITF/HSPA1B/HSPA1A/TNF/HIST2H4A	52	Ank13	Down
GO:1902107	positive regulation of leukocyte differentiation	25/982	126/14545	9.05e-07	0.000114942	3.93952	ENSG00000020633/ENSG00000083799/ENSG00000106571/ENSG00000108175/ENSG00000112149/ENSG00000113916/ENSG00000124508/ENSG00000126226/ENSG00000126804/ENSG00000128342/ENSG00000131759/ENSG00000143507/ENSG00000143772/ENSG00000144802/ENSG00000154229/ENSG00000155090/ENSG00000160685/ENSG00000163513/ENSG00000168685/ENSG00000170345/ENSG00000171150/ENSG00000172175/ENSG00000177606/ENSG00000184371/ENSG00000232810	RUNX3/CYLD/GLI3/ZMIZ1/CD83/BCL6/BTN2A2/PCID2/ZBTB1/LIF/RARA/DUSP10/ITPKB/NFKBIZ/PRKCA/KLF10/ZBTB7B/TGFBR2/IL7R/FOS/SOCS5/MALT1/JUN/CSF1/TNF	25	Ank13	Down
GO:0048511	rhythmic process	40/982	263/14545	1.07e-06	0.000132516	3.87773	ENSG00000005339/ENSG00000008405/ENSG00000049246/ENSG00000073614/ENSG00000077150/ENSG00000082701/ENSG00000086758/ENSG00000092969/ENSG00000096717/ENSG00000101126/ENSG00000104856/ENSG00000106366/ENSG00000108557/ENSG00000109819/ENSG00000117139/ENSG00000117318/ENSG00000120738/ENSG00000121671/ENSG00000124486/ENSG00000126368/ENSG00000131747/ENSG00000132326/ENSG00000134107/ENSG00000134954/ENSG00000141027…	CREBBP/CRY1/PER3/KDM5A/NFKB2/GSK3B/HUWE1/TGFB2/SIRT1/ADNP/RELB/SERPINE1/RAI1/PPARGC1A/KDM5B/ID3/EGR1/CRY2/USP9X/NR1D1/TOP2A/PER2/BHLHE40/ETS1/NCOR1/TP53/CSNK1D/SIK1/EGFR/NOCT/KLF10/DYRK1A/GPR176/TEF/NPAS2/NR1D2/JUN/PER1/CLDN4/NCOR2	40	Ank13	Down
GO:0046631	alpha-beta T cell activation	24/982	119/14545	1.09e-06	0.000132516	3.87773	ENSG00000020633/ENSG00000057657/ENSG00000069399/ENSG00000097007/ENSG00000104856/ENSG00000106571/ENSG00000112149/ENSG00000113916/ENSG00000114861/ENSG00000120694/ENSG00000125347/ENSG00000131759/ENSG00000136244/ENSG00000143772/ENSG00000144802/ENSG00000154447/ENSG00000157764/ENSG00000157873/ENSG00000160685/ENSG00000160712/ENSG00000163513/ENSG00000168610/ENSG00000171150/ENSG00000172175	RUNX3/PRDM1/BCL3/ABL1/RELB/GLI3/CD83/BCL6/FOXP1/HSPH1/IRF1/RARA/IL6/ITPKB/NFKBIZ/SH3RF1/BRAF/TNFRSF14/ZBTB7B/IL6R/TGFBR2/STAT3/SOCS5/MALT1	24	Ank13	Down
GO:0045860	positive regulation of protein kinase activity	61/982	480/14545	1.19e-06	0.000141341	3.84973	ENSG00000004660/ENSG00000006062/ENSG00000008294/ENSG00000034152/ENSG00000055208/ENSG00000088325/ENSG00000092969/ENSG00000095015/ENSG00000096717/ENSG00000097007/ENSG00000099860/ENSG00000100065/ENSG00000100311/ENSG00000101126/ENSG00000101224/ENSG00000106617/ENSG00000107263/ENSG00000109756/ENSG00000111276/ENSG00000111859/ENSG00000113721/ENSG00000114346/ENSG00000118193/ENSG00000120738/ENSG00000120889…	CAMKK1/MAP3K14/SPAG9/MAP2K3/TAB2/TPX2/TGFB2/MAP3K1/SIRT1/ABL1/GADD45B/CARD10/PDGFB/ADNP/CDC25B/PRKAG2/RAPGEF1/RAPGEF2/CDKN1B/NEDD9/PDGFRB/ECT2/KIF14/EGR1/TNFRSF10B/SDC4/CDKN1A/TRAF2/AJUBA/SNX9/RAF1/IRAK2/PSRC1/KIDINS220/SPRY2/THBS1/DUSP5/CENPE/DUSP6/RPTOR/CYR61/ETAA1/EGFR/ADRA2A/BRAF/IL6R/DBF4B/ADCY9/TGFBR2/RICTOR/EFNA1/ZEB2/ROBO1/MAP3K2/MALT1/DOK7/C8orf4/FZD8/CSF1/ZFP91/TNF	61	Ank13	Down
GO:0010948	negative regulation of cell cycle process	46/982	324/14545	1.25e-06	0.000144656	3.83966	ENSG00000071242/ENSG00000075218/ENSG00000077684/ENSG00000080802/ENSG00000080839/ENSG00000087586/ENSG00000094916/ENSG00000101972/ENSG00000105325/ENSG00000105810/ENSG00000111276/ENSG00000113916/ENSG00000116017/ENSG00000117650/ENSG00000117724/ENSG00000120129/ENSG00000120616/ENSG00000123080/ENSG00000124508/ENSG00000124762/ENSG00000126226/ENSG00000128342/ENSG00000135476/ENSG00000136826/ENSG00000140534…	RPS6KA2/GTSE1/JADE1/CNOT4/RBL1/AURKA/CBX5/STAG2/FZR1/CDK6/CDKN1B/BCL6/ARID3A/NEK2/CENPF/DUSP1/EPC1/CDKN2C/BTN2A2/CDKN1A/PCID2/LIF/ESPL1/KLF4/TICRR/TP53/CDKN2B/TNKS1BP1/ZFP36L2/BUB1B/BTG2/RYBP/TOPBP1/TPRA1/WEE1/PLK1/BUB1/USP47/PHC3/MGA/TOM1L2/AURKB/ZNF655/MDM4/GIGYF2/PPP1R10	46	Ank13	Down
GO:2001237	negative regulation of extrinsic apoptotic signaling pathway	21/982	96/14545	1.28e-06	0.000144662	3.83965	ENSG00000019549/ENSG00000023287/ENSG00000090339/ENSG00000099250/ENSG00000106366/ENSG00000112319/ENSG00000115008/ENSG00000115760/ENSG00000118503/ENSG00000120889/ENSG00000127191/ENSG00000132155/ENSG00000137801/ENSG00000143384/ENSG00000148737/ENSG00000148841/ENSG00000154447/ENSG00000171951/ENSG00000204388/ENSG00000204389/ENSG00000232810	SNAI2/RB1CC1/ICAM1/NRP1/SERPINE1/EYA4/IL1A/BIRC6/TNFAIP3/TNFRSF10B/TRAF2/RAF1/THBS1/MCL1/TCF7L2/ITPRIP/SH3RF1/SCG2/HSPA1B/HSPA1A/TNF	21	Ank13	Down
GO:0030335	positive regulation of cell migration	59/982	461/14545	1.42e-06	0.000157473	3.80279	ENSG00000008294/ENSG00000019549/ENSG00000034152/ENSG00000048052/ENSG00000050820/ENSG00000074054/ENSG00000075213/ENSG00000075218/ENSG00000090339/ENSG00000092969/ENSG00000096717/ENSG00000097007/ENSG00000099250/ENSG00000100311/ENSG00000100739/ENSG00000103241/ENSG00000106366/ENSG00000108821/ENSG00000109756/ENSG00000111859/ENSG00000112096/ENSG00000113721/ENSG00000114861/ENSG00000115461/ENSG00000117461…	SPAG9/SNAI2/MAP2K3/HDAC9/BCAR1/CLASP1/SEMA3A/GTSE1/ICAM1/TGFB2/SIRT1/ABL1/NRP1/PDGFB/BDKRB1/FOXF1/SERPINE1/COL1A1/RAPGEF2/NEDD9/SOD2/PDGFRB/FOXP1/IGFBP5/PIK3R3/F3/NR4A3/AGO2/RREB1/STAT5A/ETS1/SPRY2/IL6/THBS1/KIF20B/SSH2/CYR61/RHOB/ACKR3/EGFR/ADRA2A/SEMA3D/PRKCA/TNFRSF14/IL6R/TGFBR2/NIPBL/SMAD3/DAPK3/STAT3/PRKCE/FOXC2/ANO6/JUN/MYADM/ZNF609/CSF1/IRS2/TNF	59	Ank13	Down
GO:0048844	artery morphogenesis	16/982	60/14545	1.47e-06	0.000159066	3.79842	ENSG00000054598/ENSG00000057657/ENSG00000092969/ENSG00000099250/ENSG00000101384/ENSG00000103241/ENSG00000108175/ENSG00000113721/ENSG00000114315/ENSG00000125266/ENSG00000141052/ENSG00000164442/ENSG00000168214/ENSG00000168542/ENSG00000176692/ENSG00000189079	FOXC1/PRDM1/TGFB2/NRP1/JAG1/FOXF1/ZMIZ1/PDGFRB/HES1/EFNB2/MYOCD/CITED2/RBPJ/COL3A1/FOXC2/ARID2	16	Ank13	Down
GO:0007088	regulation of mitotic nuclear division	28/982	156/14545	1.71e-06	0.000181667	3.74072	ENSG00000004897/ENSG00000011426/ENSG00000087586/ENSG00000100311/ENSG00000101972/ENSG00000111276/ENSG00000113721/ENSG00000115008/ENSG00000117650/ENSG00000117724/ENSG00000120129/ENSG00000126226/ENSG00000126787/ENSG00000135476/ENSG00000138160/ENSG00000138182/ENSG00000138778/ENSG00000148773/ENSG00000156970/ENSG00000164190/ENSG00000166851/ENSG00000167657/ENSG00000169679/ENSG00000175063/ENSG00000175662…	CDC27/ANLN/AURKA/PDGFB/STAG2/CDKN1B/PDGFRB/IL1A/NEK2/CENPF/DUSP1/PCID2/DLGAP5/ESPL1/KIF11/KIF20B/CENPE/MKI67/BUB1B/NIPBL/PLK1/DAPK3/BUB1/UBE2C/TOM1L2/AURKB/HSPA1B/HSPA1A	28	Ank13	Down
GO:0061458	reproductive system development	52/982	390/14545	1.79e-06	0.000186202	3.73002	ENSG00000032219/ENSG00000052126/ENSG00000054267/ENSG00000054598/ENSG00000057657/ENSG00000066279/ENSG00000066827/ENSG00000073614/ENSG00000075213/ENSG00000090339/ENSG00000092969/ENSG00000096717/ENSG00000100105/ENSG00000100311/ENSG00000102531/ENSG00000106571/ENSG00000110330/ENSG00000111276/ENSG00000113721/ENSG00000114315/ENSG00000114742/ENSG00000115760/ENSG00000116016/ENSG00000116539/ENSG00000117139…	ARID4A/PLEKHA5/ARID4B/FOXC1/PRDM1/ASPM/ZFAT/KDM5A/SEMA3A/ICAM1/TGFB2/SIRT1/PATZ1/PDGFB/FNDC3A/GLI3/BIRC2/CDKN1B/PDGFRB/HES1/WDR48/BIRC6/EPAS1/ASH1L/KDM5B/ARID1A/KIF18A/MED1/LIF/VGF/RARA/TBX3/BRIP1/BRCA2/MYOCD/GATA6/PLK4/CYR61/EGFR/ARID5B/TIPARP/NIPBL/CITED2/RBPJ/JUNB/BPTF/CEBPB/SP3/FOSL1/SOCS3/RXRA/ADGRG1	52	Ank13	Down
GO:0045930	negative regulation of mitotic cell cycle	43/982	299/14545	1.96e-06	0.000197424	3.7046	ENSG00000054598/ENSG00000075218/ENSG00000077684/ENSG00000080802/ENSG00000080839/ENSG00000087586/ENSG00000097007/ENSG00000105810/ENSG00000111276/ENSG00000113916/ENSG00000116017/ENSG00000117724/ENSG00000120129/ENSG00000123080/ENSG00000124508/ENSG00000124762/ENSG00000126226/ENSG00000131747/ENSG00000136826/ENSG00000137337/ENSG00000140534/ENSG00000141510/ENSG00000146648/ENSG00000147883/ENSG00000149115…	FOXC1/GTSE1/JADE1/CNOT4/RBL1/AURKA/ABL1/CDK6/CDKN1B/BCL6/ARID3A/CENPF/DUSP1/CDKN2C/BTN2A2/CDKN1A/PCID2/TOP2A/KLF4/MDC1/TICRR/TP53/EGFR/CDKN2B/TNKS1BP1/ZFP36L2/BUB1B/BTG2/TOPBP1/TPRA1/WEE1/PLK1/SMAD3/BUB1/USP47/TOM1L2/AURKB/GAS1/ZNF655/MDM4/GIGYF2/PPP1R10/TNF	43	Ank13	Down
GO:0060840	artery development	19/982	83/14545	1.97e-06	0.000197424	3.7046	ENSG00000049192/ENSG00000054598/ENSG00000057657/ENSG00000092969/ENSG00000099250/ENSG00000101384/ENSG00000103241/ENSG00000106571/ENSG00000108175/ENSG00000113721/ENSG00000114315/ENSG00000125266/ENSG00000141052/ENSG00000164442/ENSG00000168214/ENSG00000168542/ENSG00000169855/ENSG00000176692/ENSG00000189079	ADAMTS6/FOXC1/PRDM1/TGFB2/NRP1/JAG1/FOXF1/GLI3/ZMIZ1/PDGFRB/HES1/EFNB2/MYOCD/CITED2/RBPJ/COL3A1/ROBO1/FOXC2/ARID2	19	Ank13	Down
GO:0060537	muscle tissue development	49/982	361/14545	2.12e-06	0.000205619	3.68694	ENSG00000008083/ENSG00000048052/ENSG00000054598/ENSG00000092969/ENSG00000109819/ENSG00000113721/ENSG00000115461/ENSG00000116604/ENSG00000117713/ENSG00000117724/ENSG00000120738/ENSG00000125266/ENSG00000125686/ENSG00000125772/ENSG00000127124/ENSG00000131759/ENSG00000132510/ENSG00000135111/ENSG00000140416/ENSG00000141052/ENSG00000141448/ENSG00000142178/ENSG00000143995/ENSG00000154556/ENSG00000154639…	JARID2/HDAC9/FOXC1/TGFB2/PPARGC1A/PDGFRB/IGFBP5/MEF2D/ARID1A/CENPF/EGR1/EFNB2/MED1/GPCPD1/HIVEP3/RARA/KDM6B/TBX3/TPM1/MYOCD/GATA6/SIK1/MEIS1/SORBS2/CXADR/FLCN/ZNF689/SKI/CSRP1/RCAN1/ACTC1/BTG2/MAML1/TGFBR2/TIPARP/CITED2/SMAD3/RBPJ/COL3A1/FOS/NR1D2/FOXC2/GJC1/MAFF/BCL9L/RXRA/ARID2/SVIL/DMD	49	Ank13	Down
GO:0051302	regulation of cell division	27/982	149/14545	2.15e-06	0.000205619	3.68694	ENSG00000066279/ENSG00000072121/ENSG00000080839/ENSG00000087586/ENSG00000092969/ENSG00000096093/ENSG00000100311/ENSG00000101224/ENSG00000104218/ENSG00000112984/ENSG00000114346/ENSG00000115008/ENSG00000115760/ENSG00000118193/ENSG00000137807/ENSG00000138182/ENSG00000139618/ENSG00000149503/ENSG00000154803/ENSG00000161800/ENSG00000166851/ENSG00000171132/ENSG00000178999/ENSG00000186185/ENSG00000197321…	ASPM/ZFYVE26/RBL1/AURKA/TGFB2/EFHC1/PDGFB/CDC25B/CSPP1/KIF20A/ECT2/IL1A/BIRC6/KIF14/KIF23/KIF20B/BRCA2/INCENP/FLCN/RACGAP1/PLK1/PRKCE/AURKB/KIF18B/SVIL/UVRAG/TXNIP	27	Ank13	Down
GO:0034968	histone lysine methylation	22/982	107/14545	2.17e-06	0.000205619	3.68694	ENSG00000005483/ENSG00000008083/ENSG00000032219/ENSG00000054267/ENSG00000055609/ENSG00000085276/ENSG00000096717/ENSG00000107077/ENSG00000116539/ENSG00000117000/ENSG00000119403/ENSG00000136169/ENSG00000141867/ENSG00000147050/ENSG00000165671/ENSG00000168137/ENSG00000168298/ENSG00000168769/ENSG00000183337/ENSG00000187605/ENSG00000187837/ENSG00000198026	KMT2E/JARID2/ARID4A/ARID4B/KMT2C/MECOM/SIRT1/KDM4C/ASH1L/RLF/PHF19/SETDB2/BRD4/KDM6A/NSD1/SETD5/HIST1H1E/TET2/BCOR/TET3/HIST1H1C/ZNF335	22	Ank13	Down
GO:0051348	negative regulation of transferase activity	39/982	262/14545	2.5e-06	0.000232686	3.63323	ENSG00000082701/ENSG00000096717/ENSG00000097007/ENSG00000099860/ENSG00000100100/ENSG00000106617/ENSG00000111266/ENSG00000111276/ENSG00000118503/ENSG00000120129/ENSG00000123080/ENSG00000124762/ENSG00000128016/ENSG00000129474/ENSG00000130382/ENSG00000131023/ENSG00000131370/ENSG00000136158/ENSG00000138166/ENSG00000139318/ENSG00000140451/ENSG00000141052/ENSG00000141510/ENSG00000141564/ENSG00000143507…	GSK3B/SIRT1/ABL1/GADD45B/PIK3IP1/PRKAG2/DUSP16/CDKN1B/TNFAIP3/DUSP1/CDKN2C/CDKN1A/ZFP36/AJUBA/MLLT1/LATS1/SH3BP5/SPRY2/DUSP5/DUSP6/PIF1/MYOCD/TP53/RPTOR/DUSP10/CDKN2B/ITPRIP/LATS2/DUSP2/SMPD1/PLK1/SOCS5/SMCR8/GBA/DUSP8/SOCS3/IRS2/HEXIM1/ADARB1	39	Ank13	Down
GO:0030336	negative regulation of cell migration	38/982	253/14545	2.69e-06	0.00024629	3.60855	ENSG00000035403/ENSG00000064042/ENSG00000074054/ENSG00000075213/ENSG00000100065/ENSG00000101384/ENSG00000106366/ENSG00000108840/ENSG00000109819/ENSG00000115461/ENSG00000120129/ENSG00000133121/ENSG00000136826/ENSG00000137801/ENSG00000138061/ENSG00000140403/ENSG00000140416/ENSG00000140526/ENSG00000141052/ENSG00000143507/ENSG00000143878/ENSG00000144824/ENSG00000146674/ENSG00000154803/ENSG00000157764…	VCL/LIMCH1/CLASP1/SEMA3A/CARD10/JAG1/SERPINE1/HDAC5/PPARGC1A/IGFBP5/DUSP1/STARD13/KLF4/THBS1/CYP1B1/DNAJA4/TPM1/ABHD2/MYOCD/DUSP10/RHOB/PHLDB2/IGFBP3/FLCN/BRAF/ABR/CITED2/COL3A1/STAT3/LDLRAD4/ROBO1/JUP/MCTP1/MITF/ARID2/SRGAP1/ADARB1/ADGRG1	38	Ank13	Down
GO:0032496	response to lipopolysaccharide	40/982	273/14545	2.79e-06	0.000250378	3.6014	ENSG00000021826/ENSG00000055208/ENSG00000064932/ENSG00000077150/ENSG00000081041/ENSG00000090339/ENSG00000097007/ENSG00000100739/ENSG00000100906/ENSG00000104825/ENSG00000106366/ENSG00000108840/ENSG00000109320/ENSG00000109819/ENSG00000112851/ENSG00000113448/ENSG00000114861/ENSG00000118503/ENSG00000126368/ENSG00000127666/ENSG00000128016/ENSG00000131759/ENSG00000134070/ENSG00000136244/ENSG00000142867…	CPS1/TAB2/SBNO2/NFKB2/CXCL2/ICAM1/ABL1/BDKRB1/NFKBIA/NFKBIB/SERPINE1/HDAC5/NFKB1/PPARGC1A/ERBB2IP/PDE4D/FOXP1/TNFAIP3/NR1D1/TICAM1/ZFP36/RARA/IRAK2/IL6/BCL10/DUSP10/NOCT/PRKCA/ABR/CLDN1/CXCL3/CXCL1/FOS/PRKCE/JUNB/MALT1/CEBPB/JUN/LITAF/TNF	40	Ank13	Down
GO:0045637	regulation of myeloid cell differentiation	35/982	225/14545	2.96e-06	0.000261748	3.58212	ENSG00000005339/ENSG00000005483/ENSG00000055609/ENSG00000068323/ENSG00000080802/ENSG00000090905/ENSG00000100320/ENSG00000100906/ENSG00000101384/ENSG00000105810/ENSG00000114861/ENSG00000119508/ENSG00000125686/ENSG00000128016/ENSG00000128342/ENSG00000131759/ENSG00000134250/ENSG00000134954/ENSG00000137801/ENSG00000143772/ENSG00000143995/ENSG00000154229/ENSG00000155090/ENSG00000158406/ENSG00000168610…	CREBBP/KMT2E/KMT2C/TFE3/CNOT4/TNRC6A/RBFOX2/NFKBIA/JAG1/CDK6/FOXP1/NR4A3/MED1/ZFP36/LIF/RARA/NOTCH2/ETS1/THBS1/ITPKB/MEIS1/PRKCA/KLF10/HIST1H4H/STAT3/FOS/CEBPB/STAT5B/JUN/CSF1/MITF/HSPA1B/HSPA1A/TNF/HIST2H4A	35	Ank13	Down
GO:0048608	reproductive structure development	51/982	387/14545	3.17e-06	0.00027111	3.56685	ENSG00000032219/ENSG00000054267/ENSG00000054598/ENSG00000057657/ENSG00000066279/ENSG00000066827/ENSG00000073614/ENSG00000075213/ENSG00000090339/ENSG00000092969/ENSG00000096717/ENSG00000100105/ENSG00000100311/ENSG00000102531/ENSG00000106571/ENSG00000110330/ENSG00000111276/ENSG00000113721/ENSG00000114315/ENSG00000114742/ENSG00000115760/ENSG00000116016/ENSG00000116539/ENSG00000117139/ENSG00000117713…	ARID4A/ARID4B/FOXC1/PRDM1/ASPM/ZFAT/KDM5A/SEMA3A/ICAM1/TGFB2/SIRT1/PATZ1/PDGFB/FNDC3A/GLI3/BIRC2/CDKN1B/PDGFRB/HES1/WDR48/BIRC6/EPAS1/ASH1L/KDM5B/ARID1A/KIF18A/MED1/LIF/VGF/RARA/TBX3/BRIP1/BRCA2/MYOCD/GATA6/PLK4/CYR61/EGFR/ARID5B/TIPARP/NIPBL/CITED2/RBPJ/JUNB/BPTF/CEBPB/SP3/FOSL1/SOCS3/RXRA/ADGRG1	51	Ank13	Down
GO:0071901	negative regulation of protein serine/threonine kinase activity	24/982	126/14545	3.17e-06	0.00027111	3.56685	ENSG00000096717/ENSG00000097007/ENSG00000106617/ENSG00000111266/ENSG00000111276/ENSG00000118503/ENSG00000120129/ENSG00000123080/ENSG00000124762/ENSG00000131023/ENSG00000136158/ENSG00000138166/ENSG00000139318/ENSG00000141052/ENSG00000141564/ENSG00000143507/ENSG00000147883/ENSG00000150457/ENSG00000158050/ENSG00000166311/ENSG00000166851/ENSG00000177628/ENSG00000184545/ENSG00000186834	SIRT1/ABL1/PRKAG2/DUSP16/CDKN1B/TNFAIP3/DUSP1/CDKN2C/CDKN1A/LATS1/SPRY2/DUSP5/DUSP6/MYOCD/RPTOR/DUSP10/CDKN2B/LATS2/DUSP2/SMPD1/PLK1/GBA/DUSP8/HEXIM1	24	Ank13	Down
GO:0045582	positive regulation of T cell differentiation	17/982	71/14545	3.52e-06	0.000295596	3.5293	ENSG00000020633/ENSG00000083799/ENSG00000106571/ENSG00000108175/ENSG00000112149/ENSG00000113916/ENSG00000124508/ENSG00000126804/ENSG00000131759/ENSG00000143507/ENSG00000143772/ENSG00000144802/ENSG00000160685/ENSG00000163513/ENSG00000168685/ENSG00000171150/ENSG00000172175	RUNX3/CYLD/GLI3/ZMIZ1/CD83/BCL6/BTN2A2/ZBTB1/RARA/DUSP10/ITPKB/NFKBIZ/ZBTB7B/TGFBR2/IL7R/SOCS5/MALT1	17	Ank13	Down
GO:0001892	embryonic placenta development	18/982	79/14545	3.92e-06	0.000324118	3.4893	ENSG00000057657/ENSG00000066827/ENSG00000100311/ENSG00000114315/ENSG00000115760/ENSG00000116016/ENSG00000125686/ENSG00000128342/ENSG00000142731/ENSG00000142871/ENSG00000146648/ENSG00000164442/ENSG00000168214/ENSG00000171223/ENSG00000171634/ENSG00000172216/ENSG00000172845/ENSG00000184557	PRDM1/ZFAT/PDGFB/HES1/BIRC6/EPAS1/MED1/LIF/PLK4/CYR61/EGFR/CITED2/RBPJ/JUNB/BPTF/CEBPB/SP3/SOCS3	18	Ank13	Down
GO:0071216	cellular response to biotic stimulus	31/982	191/14545	4.42e-06	0.000357853	3.4463	ENSG00000064932/ENSG00000081041/ENSG00000082701/ENSG00000090339/ENSG00000097007/ENSG00000100906/ENSG00000104825/ENSG00000106366/ENSG00000108840/ENSG00000109320/ENSG00000109819/ENSG00000113448/ENSG00000118503/ENSG00000126368/ENSG00000127666/ENSG00000128016/ENSG00000131759/ENSG00000134070/ENSG00000136244/ENSG00000141510/ENSG00000142867/ENSG00000154229/ENSG00000158615/ENSG00000163734/ENSG00000163739…	SBNO2/CXCL2/GSK3B/ICAM1/ABL1/NFKBIA/NFKBIB/SERPINE1/HDAC5/NFKB1/PPARGC1A/PDE4D/TNFAIP3/NR1D1/TICAM1/ZFP36/RARA/IRAK2/IL6/TP53/BCL10/PRKCA/PPP1R15B/CXCL3/CXCL1/PRKCE/MALT1/CEBPB/LITAF/TNF/TXNIP	31	Ank13	Down
GO:0048660	regulation of smooth muscle cell proliferation	25/982	137/14545	4.46e-06	0.000357853	3.4463	ENSG00000065970/ENSG00000100311/ENSG00000109819/ENSG00000111276/ENSG00000112096/ENSG00000113721/ENSG00000114861/ENSG00000115252/ENSG00000115461/ENSG00000116604/ENSG00000118503/ENSG00000119508/ENSG00000124762/ENSG00000136244/ENSG00000136826/ENSG00000137801/ENSG00000140416/ENSG00000141052/ENSG00000146648/ENSG00000146674/ENSG00000148737/ENSG00000160712/ENSG00000163513/ENSG00000177606/ENSG00000232810	FOXJ2/PDGFB/PPARGC1A/CDKN1B/SOD2/PDGFRB/FOXP1/PDE1A/IGFBP5/MEF2D/TNFAIP3/NR4A3/CDKN1A/IL6/KLF4/THBS1/TPM1/MYOCD/EGFR/IGFBP3/TCF7L2/IL6R/TGFBR2/JUN/TNF	25	Ank13	Down
GO:0045580	regulation of T cell differentiation	23/982	120/14545	4.54e-06	0.000358207	3.44587	ENSG00000020633/ENSG00000057657/ENSG00000083799/ENSG00000097007/ENSG00000101096/ENSG00000106571/ENSG00000108175/ENSG00000112149/ENSG00000113916/ENSG00000124508/ENSG00000125347/ENSG00000126804/ENSG00000131759/ENSG00000143507/ENSG00000143772/ENSG00000144802/ENSG00000154447/ENSG00000157764/ENSG00000160685/ENSG00000163513/ENSG00000168685/ENSG00000171150/ENSG00000172175	RUNX3/PRDM1/CYLD/ABL1/NFATC2/GLI3/ZMIZ1/CD83/BCL6/BTN2A2/IRF1/ZBTB1/RARA/DUSP10/ITPKB/NFKBIZ/SH3RF1/BRAF/ZBTB7B/TGFBR2/IL7R/SOCS5/MALT1	23	Ank13	Down
GO:2001236	regulation of extrinsic apoptotic signaling pathway	26/982	146/14545	4.62e-06	0.000359046	3.44485	ENSG00000019549/ENSG00000023287/ENSG00000056558/ENSG00000083799/ENSG00000090339/ENSG00000099250/ENSG00000106366/ENSG00000112319/ENSG00000115008/ENSG00000115760/ENSG00000118503/ENSG00000120889/ENSG00000127191/ENSG00000132155/ENSG00000136603/ENSG00000137801/ENSG00000142867/ENSG00000143384/ENSG00000148737/ENSG00000148841/ENSG00000154447/ENSG00000167657/ENSG00000171951/ENSG00000204388/ENSG00000204389…	SNAI2/RB1CC1/TRAF1/CYLD/ICAM1/NRP1/SERPINE1/EYA4/IL1A/BIRC6/TNFAIP3/TNFRSF10B/TRAF2/RAF1/SKIL/THBS1/BCL10/MCL1/TCF7L2/ITPRIP/SH3RF1/DAPK3/SCG2/HSPA1B/HSPA1A/TNF	26	Ank13	Down
GO:0003205	cardiac chamber development	27/982	155/14545	4.69e-06	0.0003597	3.44406	ENSG00000049192/ENSG00000054598/ENSG00000057657/ENSG00000092969/ENSG00000099250/ENSG00000101384/ENSG00000103241/ENSG00000114315/ENSG00000117713/ENSG00000125686/ENSG00000131759/ENSG00000134250/ENSG00000135111/ENSG00000140416/ENSG00000141052/ENSG00000141448/ENSG00000141510/ENSG00000142871/ENSG00000161021/ENSG00000162496/ENSG00000163513/ENSG00000164442/ENSG00000168214/ENSG00000169855/ENSG00000176692…	ADAMTS6/FOXC1/PRDM1/TGFB2/NRP1/JAG1/FOXF1/HES1/ARID1A/MED1/RARA/NOTCH2/TBX3/TPM1/MYOCD/GATA6/TP53/CYR61/MAML1/DHRS3/TGFBR2/CITED2/RBPJ/ROBO1/FOXC2/RXRA/MDM4	27	Ank13	Down
GO:0016571	histone methylation	24/982	129/14545	4.87e-06	0.000367822	3.43436	ENSG00000005483/ENSG00000008083/ENSG00000032219/ENSG00000054267/ENSG00000055609/ENSG00000085276/ENSG00000096717/ENSG00000107077/ENSG00000116539/ENSG00000117000/ENSG00000119403/ENSG00000136169/ENSG00000141867/ENSG00000147050/ENSG00000164169/ENSG00000165671/ENSG00000168137/ENSG00000168298/ENSG00000168769/ENSG00000177000/ENSG00000183337/ENSG00000187605/ENSG00000187837/ENSG00000198026	KMT2E/JARID2/ARID4A/ARID4B/KMT2C/MECOM/SIRT1/KDM4C/ASH1L/RLF/PHF19/SETDB2/BRD4/KDM6A/PRMT9/NSD1/SETD5/HIST1H1E/TET2/MTHFR/BCOR/TET3/HIST1H1C/ZNF335	24	Ank13	Down
GO:0040013	negative regulation of locomotion	43/982	310/14545	5.08e-06	0.000378431	3.42201	ENSG00000035403/ENSG00000064042/ENSG00000074054/ENSG00000075213/ENSG00000099250/ENSG00000100065/ENSG00000101384/ENSG00000106366/ENSG00000108840/ENSG00000109819/ENSG00000113369/ENSG00000115461/ENSG00000120129/ENSG00000121060/ENSG00000133121/ENSG00000136826/ENSG00000137801/ENSG00000138061/ENSG00000140403/ENSG00000140416/ENSG00000140526/ENSG00000141052/ENSG00000143507/ENSG00000143878/ENSG00000144824…	VCL/LIMCH1/CLASP1/SEMA3A/NRP1/CARD10/JAG1/SERPINE1/HDAC5/PPARGC1A/ARRDC3/IGFBP5/DUSP1/TRIM25/STARD13/KLF4/THBS1/CYP1B1/DNAJA4/TPM1/ABHD2/MYOCD/DUSP10/RHOB/PHLDB2/IGFBP3/SEMA3D/FLCN/BRAF/ABR/CITED2/COL3A1/STAT3/LDLRAD4/ROBO1/TRIM8/JUP/MCTP1/MITF/ARID2/SRGAP1/ADARB1/ADGRG1	43	Ank13	Down
GO:2000147	positive regulation of cell motility	59/982	480/14545	5.19e-06	0.000381021	3.41905	ENSG00000008294/ENSG00000019549/ENSG00000034152/ENSG00000048052/ENSG00000050820/ENSG00000074054/ENSG00000075213/ENSG00000075218/ENSG00000090339/ENSG00000092969/ENSG00000096717/ENSG00000097007/ENSG00000099250/ENSG00000100311/ENSG00000100739/ENSG00000103241/ENSG00000106366/ENSG00000108821/ENSG00000109756/ENSG00000111859/ENSG00000112096/ENSG00000113721/ENSG00000114861/ENSG00000115461/ENSG00000117461…	SPAG9/SNAI2/MAP2K3/HDAC9/BCAR1/CLASP1/SEMA3A/GTSE1/ICAM1/TGFB2/SIRT1/ABL1/NRP1/PDGFB/BDKRB1/FOXF1/SERPINE1/COL1A1/RAPGEF2/NEDD9/SOD2/PDGFRB/FOXP1/IGFBP5/PIK3R3/F3/NR4A3/AGO2/RREB1/STAT5A/ETS1/SPRY2/IL6/THBS1/KIF20B/SSH2/CYR61/RHOB/ACKR3/EGFR/ADRA2A/SEMA3D/PRKCA/TNFRSF14/IL6R/TGFBR2/NIPBL/SMAD3/DAPK3/STAT3/PRKCE/FOXC2/ANO6/JUN/MYADM/ZNF609/CSF1/IRS2/TNF	59	Ank13	Down
GO:0048659	smooth muscle cell proliferation	25/982	139/14545	5.84e-06	0.000421705	3.37499	ENSG00000065970/ENSG00000100311/ENSG00000109819/ENSG00000111276/ENSG00000112096/ENSG00000113721/ENSG00000114861/ENSG00000115252/ENSG00000115461/ENSG00000116604/ENSG00000118503/ENSG00000119508/ENSG00000124762/ENSG00000136244/ENSG00000136826/ENSG00000137801/ENSG00000140416/ENSG00000141052/ENSG00000146648/ENSG00000146674/ENSG00000148737/ENSG00000160712/ENSG00000163513/ENSG00000177606/ENSG00000232810	FOXJ2/PDGFB/PPARGC1A/CDKN1B/SOD2/PDGFRB/FOXP1/PDE1A/IGFBP5/MEF2D/TNFAIP3/NR4A3/CDKN1A/IL6/KLF4/THBS1/TPM1/MYOCD/EGFR/IGFBP3/TCF7L2/IL6R/TGFBR2/JUN/TNF	25	Ank13	Down
GO:0048568	embryonic organ development	50/982	385/14545	5.99e-06	0.000421705	3.37499	ENSG00000054598/ENSG00000057657/ENSG00000064393/ENSG00000066827/ENSG00000083093/ENSG00000092969/ENSG00000095397/ENSG00000100311/ENSG00000103241/ENSG00000106078/ENSG00000106571/ENSG00000114315/ENSG00000114742/ENSG00000115760/ENSG00000116016/ENSG00000117318/ENSG00000117713/ENSG00000119508/ENSG00000123473/ENSG00000124813/ENSG00000125686/ENSG00000126870/ENSG00000128342/ENSG00000131759/ENSG00000135111…	FOXC1/PRDM1/HIPK2/ZFAT/PALB2/TGFB2/DFNB31/PDGFB/FOXF1/COBL/GLI3/HES1/WDR48/BIRC6/EPAS1/ID3/ARID1A/NR4A3/STIL/RUNX2/MED1/WDR60/LIF/RARA/TBX3/SPRY2/SETDB2/TP53/PLK4/CYR61/EGFR/KDM6A/ABR/TGFBR2/NIPBL/CITED2/SMAD3/RBPJ/EFNA1/JUNB/BPTF/CEBPB/SP3/FOXC2/FOXE1/SOCS3/MED12/ARID2/PHACTR4/TNF	50	Ank13	Down
GO:0071383	cellular response to steroid hormone stimulus	35/982	232/14545	5.99e-06	0.000421705	3.37499	ENSG00000008405/ENSG00000069869/ENSG00000084093/ENSG00000090339/ENSG00000096717/ENSG00000100320/ENSG00000104517/ENSG00000109819/ENSG00000113580/ENSG00000114861/ENSG00000117713/ENSG00000119508/ENSG00000121671/ENSG00000125686/ENSG00000126368/ENSG00000127870/ENSG00000128016/ENSG00000131023/ENSG00000131759/ENSG00000132471/ENSG00000140526/ENSG00000141027/ENSG00000146648/ENSG00000150907/ENSG00000151623…	CRY1/NEDD4/REST/ICAM1/SIRT1/RBFOX2/UBR5/PPARGC1A/NR3C1/FOXP1/ARID1A/NR4A3/CRY2/MED1/NR1D1/RNF6/ZFP36/LATS1/RARA/WBP2/ABHD2/NCOR1/EGFR/FOXO1/NR3C2/ZFP36L2/NR4A2/FBXO32/CREBRF/NR1D2/ZBTB7A/PER1/RXRA/NCOR2/STRN3	35	Ank13	Down
GO:0098813	nuclear chromosome segregation	36/982	242/14545	6.13e-06	0.000425768	3.37083	ENSG00000004897/ENSG00000010292/ENSG00000083642/ENSG00000090889/ENSG00000101447/ENSG00000101972/ENSG00000113810/ENSG00000114346/ENSG00000117650/ENSG00000117724/ENSG00000118193/ENSG00000120129/ENSG00000121152/ENSG00000121621/ENSG00000126226/ENSG00000126787/ENSG00000131023/ENSG00000131747/ENSG00000134222/ENSG00000134690/ENSG00000135476/ENSG00000136492/ENSG00000137807/ENSG00000138778/ENSG00000145241…	CDC27/NCAPD2/PDS5B/KIF4A/FAM83D/STAG2/SMC4/ECT2/NEK2/CENPF/KIF14/DUSP1/NCAPH/KIF18A/PCID2/DLGAP5/LATS1/TOP2A/PSRC1/CDCA8/ESPL1/BRIP1/KIF23/CENPE/CENPC/INCENP/BUB1B/RACGAP1/SGOL2/NIPBL/GEM/PLK1/BUB1/AURKB/KIF18B/CHAMP1	36	Ank13	Down
GO:0051272	positive regulation of cellular component movement	60/982	494/14545	6.31e-06	0.000432346	3.36417	ENSG00000008294/ENSG00000019549/ENSG00000034152/ENSG00000048052/ENSG00000050820/ENSG00000074054/ENSG00000075213/ENSG00000075218/ENSG00000090339/ENSG00000092969/ENSG00000096717/ENSG00000097007/ENSG00000099250/ENSG00000100311/ENSG00000100739/ENSG00000103241/ENSG00000106366/ENSG00000108821/ENSG00000109756/ENSG00000111859/ENSG00000112096/ENSG00000113721/ENSG00000113916/ENSG00000114861/ENSG00000115461…	SPAG9/SNAI2/MAP2K3/HDAC9/BCAR1/CLASP1/SEMA3A/GTSE1/ICAM1/TGFB2/SIRT1/ABL1/NRP1/PDGFB/BDKRB1/FOXF1/SERPINE1/COL1A1/RAPGEF2/NEDD9/SOD2/PDGFRB/BCL6/FOXP1/IGFBP5/PIK3R3/F3/NR4A3/AGO2/RREB1/STAT5A/ETS1/SPRY2/IL6/THBS1/KIF20B/SSH2/CYR61/RHOB/ACKR3/EGFR/ADRA2A/SEMA3D/PRKCA/TNFRSF14/IL6R/TGFBR2/NIPBL/SMAD3/DAPK3/STAT3/PRKCE/FOXC2/ANO6/JUN/MYADM/ZNF609/CSF1/IRS2/TNF	60	Ank13	Down
GO:0042110	T cell activation	50/982	386/14545	6.44e-06	0.000435871	3.36064	ENSG00000020633/ENSG00000057657/ENSG00000069399/ENSG00000083799/ENSG00000090339/ENSG00000097007/ENSG00000100105/ENSG00000100345/ENSG00000101096/ENSG00000104856/ENSG00000105810/ENSG00000106571/ENSG00000108175/ENSG00000112149/ENSG00000113916/ENSG00000114315/ENSG00000114861/ENSG00000120694/ENSG00000120738/ENSG00000124145/ENSG00000124508/ENSG00000124813/ENSG00000125266/ENSG00000125347/ENSG00000126804…	RUNX3/PRDM1/BCL3/CYLD/ICAM1/ABL1/PATZ1/MYH9/NFATC2/RELB/CDK6/GLI3/ZMIZ1/CD83/BCL6/HES1/FOXP1/HSPH1/EGR1/SDC4/BTN2A2/RUNX2/EFNB2/IRF1/ZBTB1/RARA/IL6ST/IL6/TP53/BCL10/DUSP10/ITPKB/NFKBIZ/ZFP36L2/SH3RF1/CXADR/BRAF/TNFRSF14/ZBTB7B/IL6R/TGFBR2/SMAD3/STAT3/IL7R/SOCS5/MALT1/CEBPB/SP3/LIG4/FZD8	50	Ank13	Down
GO:0033673	negative regulation of kinase activity	35/982	233/14545	6.6e-06	0.000441007	3.35555	ENSG00000096717/ENSG00000097007/ENSG00000099860/ENSG00000100100/ENSG00000106617/ENSG00000111266/ENSG00000111276/ENSG00000118503/ENSG00000120129/ENSG00000123080/ENSG00000124762/ENSG00000129474/ENSG00000130382/ENSG00000131023/ENSG00000131370/ENSG00000136158/ENSG00000138166/ENSG00000139318/ENSG00000141052/ENSG00000141564/ENSG00000143507/ENSG00000147883/ENSG00000148841/ENSG00000150457/ENSG00000158050…	SIRT1/ABL1/GADD45B/PIK3IP1/PRKAG2/DUSP16/CDKN1B/TNFAIP3/DUSP1/CDKN2C/CDKN1A/AJUBA/MLLT1/LATS1/SH3BP5/SPRY2/DUSP5/DUSP6/MYOCD/RPTOR/DUSP10/CDKN2B/ITPRIP/LATS2/DUSP2/SMPD1/PLK1/SOCS5/SMCR8/GBA/DUSP8/SOCS3/IRS2/HEXIM1/ADARB1	35	Ank13	Down
GO:0045621	positive regulation of lymphocyte differentiation	18/982	82/14545	6.87e-06	0.000453092	3.34381	ENSG00000020633/ENSG00000083799/ENSG00000106571/ENSG00000108175/ENSG00000112149/ENSG00000113916/ENSG00000124508/ENSG00000126226/ENSG00000126804/ENSG00000131759/ENSG00000143507/ENSG00000143772/ENSG00000144802/ENSG00000160685/ENSG00000163513/ENSG00000168685/ENSG00000171150/ENSG00000172175	RUNX3/CYLD/GLI3/ZMIZ1/CD83/BCL6/BTN2A2/PCID2/ZBTB1/RARA/DUSP10/ITPKB/NFKBIZ/ZBTB7B/TGFBR2/IL7R/SOCS5/MALT1	18	Ank13	Down
GO:0061640	cytoskeleton-dependent cytokinesis	20/982	98/14545	7.02e-06	0.000457036	3.34005	ENSG00000011426/ENSG00000072121/ENSG00000090889/ENSG00000096093/ENSG00000112984/ENSG00000114346/ENSG00000115163/ENSG00000130340/ENSG00000135476/ENSG00000136108/ENSG00000137807/ENSG00000138180/ENSG00000138182/ENSG00000139618/ENSG00000143878/ENSG00000149503/ENSG00000161800/ENSG00000166851/ENSG00000173548/ENSG00000178999	ANLN/ZFYVE26/KIF4A/EFHC1/KIF20A/ECT2/CENPA/SNX9/ESPL1/CKAP2/KIF23/CEP55/KIF20B/BRCA2/RHOB/INCENP/RACGAP1/PLK1/SNX33/AURKB	20	Ank13	Down
GO:0002237	response to molecule of bacterial origin	40/982	284/14545	7.44e-06	0.000477444	3.32108	ENSG00000021826/ENSG00000055208/ENSG00000064932/ENSG00000077150/ENSG00000081041/ENSG00000090339/ENSG00000097007/ENSG00000100739/ENSG00000100906/ENSG00000104825/ENSG00000106366/ENSG00000108840/ENSG00000109320/ENSG00000109819/ENSG00000112851/ENSG00000113448/ENSG00000114861/ENSG00000118503/ENSG00000126368/ENSG00000127666/ENSG00000128016/ENSG00000131759/ENSG00000134070/ENSG00000136244/ENSG00000142867…	CPS1/TAB2/SBNO2/NFKB2/CXCL2/ICAM1/ABL1/BDKRB1/NFKBIA/NFKBIB/SERPINE1/HDAC5/NFKB1/PPARGC1A/ERBB2IP/PDE4D/FOXP1/TNFAIP3/NR1D1/TICAM1/ZFP36/RARA/IRAK2/IL6/BCL10/DUSP10/NOCT/PRKCA/ABR/CLDN1/CXCL3/CXCL1/FOS/PRKCE/JUNB/MALT1/CEBPB/JUN/LITAF/TNF	40	Ank13	Down
GO:0018105	peptidyl-serine phosphorylation	38/982	264/14545	7.51e-06	0.000477444	3.32108	ENSG00000013441/ENSG00000052795/ENSG00000064393/ENSG00000071242/ENSG00000082701/ENSG00000087586/ENSG00000100311/ENSG00000113448/ENSG00000118515/ENSG00000120539/ENSG00000128342/ENSG00000128881/ENSG00000131023/ENSG00000132155/ENSG00000136158/ENSG00000136244/ENSG00000137936/ENSG00000141551/ENSG00000141564/ENSG00000145349/ENSG00000146648/ENSG00000149115/ENSG00000150457/ENSG00000154229/ENSG00000157540…	CLK1/FNIP2/HIPK2/RPS6KA2/GSK3B/AURKA/PDGFB/PDE4D/SGK1/MASTL/LIF/TTBK2/LATS1/RAF1/SPRY2/IL6/BCAR3/CSNK1D/RPTOR/CAMK2D/EGFR/TNKS1BP1/LATS2/PRKCA/DYRK1A/BRAF/TGFBR2/RICTOR/LMTK2/NSD1/PLK1/BDKRB2/PRKCE/AURKB/TBK1/DMD/FNIP1/TNF	38	Ank13	Down
GO:2000146	negative regulation of cell motility	38/982	265/14545	8.22e-06	0.000515773	3.28754	ENSG00000035403/ENSG00000064042/ENSG00000074054/ENSG00000075213/ENSG00000100065/ENSG00000101384/ENSG00000106366/ENSG00000108840/ENSG00000109819/ENSG00000115461/ENSG00000120129/ENSG00000133121/ENSG00000136826/ENSG00000137801/ENSG00000138061/ENSG00000140403/ENSG00000140416/ENSG00000140526/ENSG00000141052/ENSG00000143507/ENSG00000143878/ENSG00000144824/ENSG00000146674/ENSG00000154803/ENSG00000157764…	VCL/LIMCH1/CLASP1/SEMA3A/CARD10/JAG1/SERPINE1/HDAC5/PPARGC1A/IGFBP5/DUSP1/STARD13/KLF4/THBS1/CYP1B1/DNAJA4/TPM1/ABHD2/MYOCD/DUSP10/RHOB/PHLDB2/IGFBP3/FLCN/BRAF/ABR/CITED2/COL3A1/STAT3/LDLRAD4/ROBO1/JUP/MCTP1/MITF/ARID2/SRGAP1/ADARB1/ADGRG1	38	Ank13	Down
GO:0051271	negative regulation of cellular component movement	41/982	297/14545	9.44e-06	0.000585739	3.2323	ENSG00000035403/ENSG00000064042/ENSG00000074054/ENSG00000075213/ENSG00000099250/ENSG00000100065/ENSG00000101384/ENSG00000106366/ENSG00000108840/ENSG00000109819/ENSG00000111276/ENSG00000115461/ENSG00000120129/ENSG00000133121/ENSG00000136826/ENSG00000137801/ENSG00000138061/ENSG00000140403/ENSG00000140416/ENSG00000140526/ENSG00000141052/ENSG00000143507/ENSG00000143878/ENSG00000144824/ENSG00000146674…	VCL/LIMCH1/CLASP1/SEMA3A/NRP1/CARD10/JAG1/SERPINE1/HDAC5/PPARGC1A/CDKN1B/IGFBP5/DUSP1/STARD13/KLF4/THBS1/CYP1B1/DNAJA4/TPM1/ABHD2/MYOCD/DUSP10/RHOB/PHLDB2/IGFBP3/SEMA3D/FLCN/BRAF/ABR/CITED2/COL3A1/STAT3/LDLRAD4/ROBO1/JUP/MCTP1/MITF/ARID2/SRGAP1/ADARB1/ADGRG1	41	Ank13	Down
GO:0045619	regulation of lymphocyte differentiation	25/982	143/14545	9.8e-06	0.000599641	3.22211	ENSG00000020633/ENSG00000057657/ENSG00000083799/ENSG00000097007/ENSG00000101096/ENSG00000106571/ENSG00000108175/ENSG00000112149/ENSG00000113916/ENSG00000124508/ENSG00000125347/ENSG00000126226/ENSG00000126804/ENSG00000131759/ENSG00000143507/ENSG00000143772/ENSG00000144802/ENSG00000152518/ENSG00000154447/ENSG00000157764/ENSG00000160685/ENSG00000163513/ENSG00000168685/ENSG00000171150/ENSG00000172175	RUNX3/PRDM1/CYLD/ABL1/NFATC2/GLI3/ZMIZ1/CD83/BCL6/BTN2A2/IRF1/PCID2/ZBTB1/RARA/DUSP10/ITPKB/NFKBIZ/ZFP36L2/SH3RF1/BRAF/ZBTB7B/TGFBR2/IL7R/SOCS5/MALT1	25	Ank13	Down
GO:1903039	positive regulation of leukocyte cell-cell adhesion	30/982	189/14545	9.9e-06	0.000599641	3.22211	ENSG00000020633/ENSG00000083799/ENSG00000090339/ENSG00000102908/ENSG00000106571/ENSG00000108175/ENSG00000112149/ENSG00000113916/ENSG00000114315/ENSG00000119508/ENSG00000120694/ENSG00000124508/ENSG00000125266/ENSG00000126804/ENSG00000131759/ENSG00000134352/ENSG00000134954/ENSG00000136244/ENSG00000142867/ENSG00000143507/ENSG00000143772/ENSG00000144802/ENSG00000157873/ENSG00000160685/ENSG00000160712…	RUNX3/CYLD/ICAM1/NFAT5/GLI3/ZMIZ1/CD83/BCL6/HES1/NR4A3/HSPH1/BTN2A2/EFNB2/ZBTB1/RARA/IL6ST/ETS1/IL6/BCL10/DUSP10/ITPKB/NFKBIZ/TNFRSF14/ZBTB7B/IL6R/TGFBR2/IL7R/SOCS5/MALT1/TNF	30	Ank13	Down
GO:0009896	positive regulation of catabolic process	51/982	403/14545	1.01e-05	0.000604477	3.21862	ENSG00000034677/ENSG00000049759/ENSG00000069869/ENSG00000078804/ENSG00000082701/ENSG00000087586/ENSG00000090905/ENSG00000095787/ENSG00000096717/ENSG00000103549/ENSG00000105325/ENSG00000111276/ENSG00000114268/ENSG00000118503/ENSG00000123240/ENSG00000123908/ENSG00000125447/ENSG00000127666/ENSG00000128016/ENSG00000130340/ENSG00000135924/ENSG00000136244/ENSG00000141232/ENSG00000141551/ENSG00000145506…	RNF19A/NEDD4L/NEDD4/TP53INP2/GSK3B/AURKA/TNRC6A/WAC/SIRT1/RNF40/FZR1/CDKN1B/PFKFB4/TNFAIP3/OPTN/AGO2/GGA3/TICAM1/ZFP36/SNX9/DNAJB2/IL6/TOB1/CSNK1D/NKD2/ADRA2A/FOXO1/BAG3/HSPB8/ZFP36L2/FLCN/BTG2/VPS11/TIPARP/ARIH1/PLK1/IRS1/PRKCE/SOCS5/TRIM8/SNX33/SMCR8/GBA/TBK1/YTHDF3/IRS2/UVRAG/GIGYF2/HSPA1B/HSPA1A/TNF	51	Ank13	Down
GO:2001251	negative regulation of chromosome organization	24/982	135/14545	1.1e-05	0.000641518	3.19279	ENSG00000008083/ENSG00000073111/ENSG00000073614/ENSG00000096717/ENSG00000104517/ENSG00000107077/ENSG00000114127/ENSG00000117724/ENSG00000119778/ENSG00000120129/ENSG00000126226/ENSG00000131747/ENSG00000135476/ENSG00000140451/ENSG00000156970/ENSG00000157933/ENSG00000166851/ENSG00000168298/ENSG00000169679/ENSG00000172943/ENSG00000178999/ENSG00000183337/ENSG00000187837/ENSG00000189060	JARID2/MCM2/KDM5A/SIRT1/UBR5/KDM4C/XRN1/CENPF/ATAD2B/DUSP1/PCID2/TOP2A/ESPL1/PIF1/BUB1B/SKI/PLK1/HIST1H1E/BUB1/PHF8/AURKB/BCOR/HIST1H1C/H1F0	24	Ank13	Down
GO:0071222	cellular response to lipopolysaccharide	27/982	162/14545	1.1e-05	0.000641518	3.19279	ENSG00000064932/ENSG00000081041/ENSG00000090339/ENSG00000097007/ENSG00000100906/ENSG00000104825/ENSG00000106366/ENSG00000108840/ENSG00000109320/ENSG00000109819/ENSG00000113448/ENSG00000118503/ENSG00000126368/ENSG00000127666/ENSG00000128016/ENSG00000131759/ENSG00000134070/ENSG00000136244/ENSG00000142867/ENSG00000154229/ENSG00000163734/ENSG00000163739/ENSG00000171132/ENSG00000172175/ENSG00000172216…	SBNO2/CXCL2/ICAM1/ABL1/NFKBIA/NFKBIB/SERPINE1/HDAC5/NFKB1/PPARGC1A/PDE4D/TNFAIP3/NR1D1/TICAM1/ZFP36/RARA/IRAK2/IL6/BCL10/PRKCA/CXCL3/CXCL1/PRKCE/MALT1/CEBPB/LITAF/TNF	27	Ank13	Down
GO:0032467	positive regulation of cytokinesis	10/982	29/14545	1.15e-05	0.000651541	3.18606	ENSG00000101224/ENSG00000104218/ENSG00000114346/ENSG00000118193/ENSG00000137807/ENSG00000138182/ENSG00000161800/ENSG00000171132/ENSG00000178999/ENSG00000197321	CDC25B/CSPP1/ECT2/KIF14/KIF23/KIF20B/RACGAP1/PRKCE/AURKB/SVIL	10	Ank13	Down
GO:0045736	negative regulation of cyclin-dependent protein serine/threonine kinase activity	10/982	29/14545	1.15e-05	0.000651541	3.18606	ENSG00000111276/ENSG00000118503/ENSG00000123080/ENSG00000124762/ENSG00000131023/ENSG00000141052/ENSG00000147883/ENSG00000150457/ENSG00000166851/ENSG00000186834	CDKN1B/TNFAIP3/CDKN2C/CDKN1A/LATS1/MYOCD/CDKN2B/LATS2/PLK1/HEXIM1	10	Ank13	Down
GO:0090130	tissue migration	39/982	279/14545	1.15e-05	0.000651541	3.18606	ENSG00000011426/ENSG00000034152/ENSG00000048052/ENSG00000050820/ENSG00000074054/ENSG00000075213/ENSG00000092969/ENSG00000096717/ENSG00000097007/ENSG00000099250/ENSG00000100065/ENSG00000100311/ENSG00000100345/ENSG00000103241/ENSG00000108840/ENSG00000114861/ENSG00000117461/ENSG00000124782/ENSG00000125266/ENSG00000126561/ENSG00000133121/ENSG00000134954/ENSG00000136826/ENSG00000137801/ENSG00000138061…	ANLN/MAP2K3/HDAC9/BCAR1/CLASP1/SEMA3A/TGFB2/SIRT1/ABL1/NRP1/CARD10/PDGFB/MYH9/FOXF1/HDAC5/FOXP1/PIK3R3/RREB1/EFNB2/STAT5A/STARD13/ETS1/KLF4/THBS1/CYP1B1/DNAJA4/DUSP10/RHOB/PRKCA/ACTC1/TGFBR2/EFNA1/ZEB2/ROBO1/PRKCE/SCG2/JUP/FOXC2/JUN	39	Ank13	Down
GO:0070423	nucleotide-binding oligomerization domain containing signaling pathway	11/982	35/14545	1.16e-05	0.000651541	3.18606	ENSG00000023445/ENSG00000055208/ENSG00000083799/ENSG00000100906/ENSG00000101966/ENSG00000110330/ENSG00000112851/ENSG00000118503/ENSG00000134070/ENSG00000204388/ENSG00000204389	BIRC3/TAB2/CYLD/NFKBIA/XIAP/BIRC2/ERBB2IP/TNFAIP3/IRAK2/HSPA1B/HSPA1A	11	Ank13	Down
GO:0043401	steroid hormone mediated signaling pathway	28/982	172/14545	1.2e-05	0.000663197	3.17836	ENSG00000008405/ENSG00000069869/ENSG00000096717/ENSG00000100320/ENSG00000104517/ENSG00000109819/ENSG00000113580/ENSG00000114861/ENSG00000117713/ENSG00000119508/ENSG00000121671/ENSG00000125686/ENSG00000126368/ENSG00000127870/ENSG00000131023/ENSG00000131759/ENSG00000132471/ENSG00000140526/ENSG00000141027/ENSG00000151623/ENSG00000153234/ENSG00000164463/ENSG00000174738/ENSG00000178951/ENSG00000179094…	CRY1/NEDD4/SIRT1/RBFOX2/UBR5/PPARGC1A/NR3C1/FOXP1/ARID1A/NR4A3/CRY2/MED1/NR1D1/RNF6/LATS1/RARA/WBP2/ABHD2/NCOR1/NR3C2/NR4A2/CREBRF/NR1D2/ZBTB7A/PER1/RXRA/NCOR2/STRN3	28	Ank13	Down
GO:0071496	cellular response to external stimulus	43/982	321/14545	1.24e-05	0.000677894	3.16884	ENSG00000006062/ENSG00000019549/ENSG00000066735/ENSG00000077254/ENSG00000090339/ENSG00000090905/ENSG00000095015/ENSG00000096717/ENSG00000101126/ENSG00000103335/ENSG00000104381/ENSG00000108821/ENSG00000109320/ENSG00000113742/ENSG00000120889/ENSG00000124762/ENSG00000125347/ENSG00000125686/ENSG00000136492/ENSG00000141052/ENSG00000141510/ENSG00000141564/ENSG00000142178/ENSG00000142867/ENSG00000146648…	MAP3K14/SNAI2/KIF26A/USP33/ICAM1/TNRC6A/MAP3K1/SIRT1/ADNP/PIEZO1/GDAP1/COL1A1/NFKB1/CPEB4/TNFRSF10B/CDKN1A/IRF1/MED1/BRIP1/MYOCD/TP53/RPTOR/SIK1/BCL10/EGFR/CDKN2B/FOXO1/BAG3/NR4A2/KLF10/ARHGAP35/NUAK2/AQP3/ZFYVE1/MAP3K2/SIK2/FOS/PPM1D/FOSL1/JUN/GBA/FNIP1/CH507-42P11.8	43	Ank13	Down
GO:0019827	stem cell population maintenance	25/982	145/14545	1.26e-05	0.000683098	3.16552	ENSG00000066279/ENSG00000084093/ENSG00000101384/ENSG00000107077/ENSG00000114315/ENSG00000114861/ENSG00000117713/ENSG00000119403/ENSG00000128342/ENSG00000132155/ENSG00000134250/ENSG00000135111/ENSG00000136826/ENSG00000150907/ENSG00000152518/ENSG00000155090/ENSG00000157764/ENSG00000157933/ENSG00000164190/ENSG00000168214/ENSG00000168610/ENSG00000171206/ENSG00000174405/ENSG00000184634/ENSG00000186174	ASPM/REST/JAG1/KDM4C/HES1/FOXP1/ARID1A/PHF19/LIF/RAF1/NOTCH2/TBX3/KLF4/FOXO1/ZFP36L2/KLF10/BRAF/SKI/NIPBL/RBPJ/STAT3/TRIM8/LIG4/MED12/BCL9L	25	Ank13	Down
GO:0007219	Notch signaling pathway	28/982	174/14545	1.49e-05	0.000802353	3.09563	ENSG00000005339/ENSG00000019549/ENSG00000054598/ENSG00000092969/ENSG00000100906/ENSG00000101384/ENSG00000105810/ENSG00000108175/ENSG00000111276/ENSG00000113916/ENSG00000114315/ENSG00000126787/ENSG00000134250/ENSG00000134352/ENSG00000146648/ENSG00000154556/ENSG00000161021/ENSG00000163435/ENSG00000163513/ENSG00000168214/ENSG00000168610/ENSG00000169855/ENSG00000176692/ENSG00000176907/ENSG00000178951…	CREBBP/SNAI2/FOXC1/TGFB2/NFKBIA/JAG1/CDK6/ZMIZ1/CDKN1B/BCL6/HES1/DLGAP5/NOTCH2/IL6ST/EGFR/SORBS2/MAML1/ELF3/TGFBR2/RBPJ/STAT3/ROBO1/FOXC2/C8orf4/ZBTB7A/MAML2/FAT4/NEURL1B	28	Ank13	Down
GO:0001525	angiogenesis	57/982	475/14545	1.54e-05	0.00081156	3.09068	ENSG00000048052/ENSG00000054598/ENSG00000064393/ENSG00000065970/ENSG00000092969/ENSG00000096717/ENSG00000097007/ENSG00000099250/ENSG00000100065/ENSG00000100345/ENSG00000101384/ENSG00000106366/ENSG00000108840/ENSG00000113721/ENSG00000114019/ENSG00000115008/ENSG00000116016/ENSG00000117461/ENSG00000117525/ENSG00000118503/ENSG00000123908/ENSG00000125266/ENSG00000125686/ENSG00000130702/ENSG00000133121…	HDAC9/FOXC1/HIPK2/FOXJ2/TGFB2/SIRT1/ABL1/NRP1/CARD10/MYH9/JAG1/SERPINE1/HDAC5/PDGFRB/AMOTL2/IL1A/EPAS1/PIK3R3/F3/TNFAIP3/AGO2/EFNB2/MED1/LAMA5/STARD13/VAV3/ETS1/EGLN1/SPRY2/IL6/VEZF1/KLF4/THBS1/CYP1B1/GATA6/CYR61/RHOB/MEIS1/ACKR3/DDAH1/PRKCA/CREB3L1/TGFBR2/RBPJ/STAT3/EFNA1/ROBO1/SCG2/JUP/RNF213/FOXC2/FZD8/JUN/APOLD1/TNFAIP2/COL15A1/ADGRG1	57	Ank13	Down
GO:0003151	outflow tract morphogenesis	16/982	71/14545	1.55e-05	0.00081156	3.09068	ENSG00000054598/ENSG00000092969/ENSG00000099250/ENSG00000101384/ENSG00000114315/ENSG00000131759/ENSG00000135111/ENSG00000141448/ENSG00000162496/ENSG00000163513/ENSG00000164190/ENSG00000164442/ENSG00000168214/ENSG00000169855/ENSG00000176692/ENSG00000177606	FOXC1/TGFB2/NRP1/JAG1/HES1/RARA/TBX3/GATA6/DHRS3/TGFBR2/NIPBL/CITED2/RBPJ/ROBO1/FOXC2/JUN	16	Ank13	Down
GO:0000289	nuclear-transcribed mRNA poly(A) tail shortening	11/982	36/14545	1.57e-05	0.00081156	3.09068	ENSG00000020577/ENSG00000080802/ENSG00000083223/ENSG00000090905/ENSG00000123908/ENSG00000128016/ENSG00000135473/ENSG00000141232/ENSG00000149115/ENSG00000151014/ENSG00000159388	SAMD4A/CNOT4/ZCCHC6/TNRC6A/AGO2/ZFP36/PAN2/TOB1/TNKS1BP1/NOCT/BTG2	11	Ank13	Down
GO:0035872	nucleotide-binding domain, leucine rich repeat containing receptor signaling pathway	11/982	36/14545	1.57e-05	0.00081156	3.09068	ENSG00000023445/ENSG00000055208/ENSG00000083799/ENSG00000100906/ENSG00000101966/ENSG00000110330/ENSG00000112851/ENSG00000118503/ENSG00000134070/ENSG00000204388/ENSG00000204389	BIRC3/TAB2/CYLD/NFKBIA/XIAP/BIRC2/ERBB2IP/TNFAIP3/IRAK2/HSPA1B/HSPA1A	11	Ank13	Down
GO:0098727	maintenance of cell number	25/982	147/14545	1.61e-05	0.000820983	3.08567	ENSG00000066279/ENSG00000084093/ENSG00000101384/ENSG00000107077/ENSG00000114315/ENSG00000114861/ENSG00000117713/ENSG00000119403/ENSG00000128342/ENSG00000132155/ENSG00000134250/ENSG00000135111/ENSG00000136826/ENSG00000150907/ENSG00000152518/ENSG00000155090/ENSG00000157764/ENSG00000157933/ENSG00000164190/ENSG00000168214/ENSG00000168610/ENSG00000171206/ENSG00000174405/ENSG00000184634/ENSG00000186174	ASPM/REST/JAG1/KDM4C/HES1/FOXP1/ARID1A/PHF19/LIF/RAF1/NOTCH2/TBX3/KLF4/FOXO1/ZFP36L2/KLF10/BRAF/SKI/NIPBL/RBPJ/STAT3/TRIM8/LIG4/MED12/BCL9L	25	Ank13	Down
GO:1904030	negative regulation of cyclin-dependent protein kinase activity	10/982	30/14545	1.63e-05	0.000822359	3.08494	ENSG00000111276/ENSG00000118503/ENSG00000123080/ENSG00000124762/ENSG00000131023/ENSG00000141052/ENSG00000147883/ENSG00000150457/ENSG00000166851/ENSG00000186834	CDKN1B/TNFAIP3/CDKN2C/CDKN1A/LATS1/MYOCD/CDKN2B/LATS2/PLK1/HEXIM1	10	Ank13	Down
GO:0007050	cell cycle arrest	33/982	223/14545	1.65e-05	0.000827305	3.08233	ENSG00000005483/ENSG00000068489/ENSG00000075218/ENSG00000080802/ENSG00000087074/ENSG00000087586/ENSG00000092969/ENSG00000097007/ENSG00000105810/ENSG00000105856/ENSG00000106617/ENSG00000111276/ENSG00000116017/ENSG00000116809/ENSG00000120129/ENSG00000123080/ENSG00000124762/ENSG00000125347/ENSG00000134250/ENSG00000136603/ENSG00000137801/ENSG00000138182/ENSG00000141448/ENSG00000141510/ENSG00000141564…	KMT2E/PRR11/GTSE1/CNOT4/PPP1R15A/AURKA/TGFB2/ABL1/CDK6/HBP1/PRKAG2/CDKN1B/ARID3A/ZBTB17/DUSP1/CDKN2C/CDKN1A/IRF1/NOTCH2/SKIL/THBS1/KIF20B/GATA6/TP53/RPTOR/CDKN2B/TCF7L2/TNKS1BP1/WHAMM/BTG2/SMAD3/GAS1/MDM4	33	Ank13	Down
GO:0007249	I-kappaB kinase/NF-kappaB signaling	35/982	243/14545	1.68e-05	0.000833486	3.0791	ENSG00000006062/ENSG00000023445/ENSG00000055208/ENSG00000069399/ENSG00000096717/ENSG00000097007/ENSG00000100906/ENSG00000104856/ENSG00000110330/ENSG00000114346/ENSG00000116539/ENSG00000118503/ENSG00000120889/ENSG00000121060/ENSG00000123240/ENSG00000126368/ENSG00000127191/ENSG00000127666/ENSG00000129474/ENSG00000134070/ENSG00000141867/ENSG00000142867/ENSG00000145901/ENSG00000162924/ENSG00000171132…	MAP3K14/BIRC3/TAB2/BCL3/SIRT1/ABL1/NFKBIA/RELB/BIRC2/ECT2/ASH1L/TNFAIP3/TNFRSF10B/TRIM25/OPTN/NR1D1/TRAF2/TICAM1/AJUBA/IRAK2/BRD4/BCL10/TNIP1/REL/PRKCE/TRIM8/CXXC5/MALT1/PER1/TBK1/ZDHHC17/LITAF/MIER1/TNF/OTUD7B	35	Ank13	Down
GO:0043367	CD4-positive, alpha-beta T cell differentiation	15/982	64/14545	1.73e-05	0.000848413	3.07139	ENSG00000020633/ENSG00000069399/ENSG00000104856/ENSG00000112149/ENSG00000113916/ENSG00000114861/ENSG00000131759/ENSG00000136244/ENSG00000144802/ENSG00000154447/ENSG00000157764/ENSG00000160685/ENSG00000168610/ENSG00000171150/ENSG00000172175	RUNX3/BCL3/RELB/CD83/BCL6/FOXP1/RARA/IL6/NFKBIZ/SH3RF1/BRAF/ZBTB7B/STAT3/SOCS5/MALT1	15	Ank13	Down
GO:2000134	negative regulation of G1/S transition of mitotic cell cycle	20/982	104/14545	1.78e-05	0.000866561	3.0622	ENSG00000075218/ENSG00000077684/ENSG00000080802/ENSG00000080839/ENSG00000087586/ENSG00000105810/ENSG00000111276/ENSG00000116017/ENSG00000123080/ENSG00000124508/ENSG00000124762/ENSG00000136826/ENSG00000141510/ENSG00000147883/ENSG00000149115/ENSG00000159388/ENSG00000166483/ENSG00000197343/ENSG00000198625/ENSG00000204120	GTSE1/JADE1/CNOT4/RBL1/AURKA/CDK6/CDKN1B/ARID3A/CDKN2C/BTN2A2/CDKN1A/KLF4/TP53/CDKN2B/TNKS1BP1/BTG2/WEE1/ZNF655/MDM4/GIGYF2	20	Ank13	Down
GO:0001890	placenta development	24/982	139/14545	1.82e-05	0.000878245	3.05638	ENSG00000057657/ENSG00000066827/ENSG00000100311/ENSG00000110330/ENSG00000111276/ENSG00000114315/ENSG00000115760/ENSG00000116016/ENSG00000116539/ENSG00000117713/ENSG00000125686/ENSG00000128342/ENSG00000142731/ENSG00000142871/ENSG00000146648/ENSG00000164442/ENSG00000168214/ENSG00000171223/ENSG00000171634/ENSG00000172216/ENSG00000172845/ENSG00000175592/ENSG00000184557/ENSG00000186350	PRDM1/ZFAT/PDGFB/BIRC2/CDKN1B/HES1/BIRC6/EPAS1/ASH1L/ARID1A/MED1/LIF/PLK4/CYR61/EGFR/CITED2/RBPJ/JUNB/BPTF/CEBPB/SP3/FOSL1/SOCS3/RXRA	24	Ank13	Down
GO:0071219	cellular response to molecule of bacterial origin	27/982	167/14545	1.94e-05	0.000916492	3.03787	ENSG00000064932/ENSG00000081041/ENSG00000090339/ENSG00000097007/ENSG00000100906/ENSG00000104825/ENSG00000106366/ENSG00000108840/ENSG00000109320/ENSG00000109819/ENSG00000113448/ENSG00000118503/ENSG00000126368/ENSG00000127666/ENSG00000128016/ENSG00000131759/ENSG00000134070/ENSG00000136244/ENSG00000142867/ENSG00000154229/ENSG00000163734/ENSG00000163739/ENSG00000171132/ENSG00000172175/ENSG00000172216…	SBNO2/CXCL2/ICAM1/ABL1/NFKBIA/NFKBIB/SERPINE1/HDAC5/NFKB1/PPARGC1A/PDE4D/TNFAIP3/NR1D1/TICAM1/ZFP36/RARA/IRAK2/IL6/BCL10/PRKCA/CXCL3/CXCL1/PRKCE/MALT1/CEBPB/LITAF/TNF	27	Ank13	Down
GO:1902806	regulation of cell cycle G1/S phase transition	27/982	167/14545	1.94e-05	0.000916492	3.03787	ENSG00000005483/ENSG00000075218/ENSG00000077684/ENSG00000080802/ENSG00000080839/ENSG00000087586/ENSG00000101447/ENSG00000105810/ENSG00000111276/ENSG00000116017/ENSG00000118193/ENSG00000123080/ENSG00000124508/ENSG00000124762/ENSG00000136826/ENSG00000141510/ENSG00000141564/ENSG00000146648/ENSG00000146834/ENSG00000147883/ENSG00000149115/ENSG00000159388/ENSG00000166483/ENSG00000176907/ENSG00000197343…	KMT2E/GTSE1/JADE1/CNOT4/RBL1/AURKA/FAM83D/CDK6/CDKN1B/ARID3A/KIF14/CDKN2C/BTN2A2/CDKN1A/KLF4/TP53/RPTOR/EGFR/MEPCE/CDKN2B/TNKS1BP1/BTG2/WEE1/C8orf4/ZNF655/MDM4/GIGYF2	27	Ank13	Down
GO:0006469	negative regulation of protein kinase activity	32/982	215/14545	1.96e-05	0.00092077	3.03585	ENSG00000096717/ENSG00000097007/ENSG00000099860/ENSG00000106617/ENSG00000111266/ENSG00000111276/ENSG00000118503/ENSG00000120129/ENSG00000123080/ENSG00000124762/ENSG00000130382/ENSG00000131023/ENSG00000131370/ENSG00000136158/ENSG00000138166/ENSG00000139318/ENSG00000141052/ENSG00000141564/ENSG00000143507/ENSG00000147883/ENSG00000148841/ENSG00000150457/ENSG00000158050/ENSG00000166311/ENSG00000166851…	SIRT1/ABL1/GADD45B/PRKAG2/DUSP16/CDKN1B/TNFAIP3/DUSP1/CDKN2C/CDKN1A/MLLT1/LATS1/SH3BP5/SPRY2/DUSP5/DUSP6/MYOCD/RPTOR/DUSP10/CDKN2B/ITPRIP/LATS2/DUSP2/SMPD1/PLK1/SOCS5/SMCR8/GBA/DUSP8/SOCS3/HEXIM1/ADARB1	32	Ank13	Down
GO:0048880	sensory system development	42/982	318/14545	2.19e-05	0.00101277	2.99449	ENSG00000054598/ENSG00000057657/ENSG00000064393/ENSG00000075213/ENSG00000083642/ENSG00000092969/ENSG00000099250/ENSG00000101384/ENSG00000105325/ENSG00000106571/ENSG00000109846/ENSG00000111276/ENSG00000113721/ENSG00000117139/ENSG00000117713/ENSG00000118217/ENSG00000118707/ENSG00000125686/ENSG00000131669/ENSG00000131759/ENSG00000136603/ENSG00000136826/ENSG00000137936/ENSG00000138061/ENSG00000143995…	FOXC1/PRDM1/HIPK2/SEMA3A/PDS5B/TGFB2/NRP1/JAG1/FZR1/GLI3/CRYAB/CDKN1B/PDGFRB/KDM5B/ARID1A/ATF6/TGIF2/MED1/NINJ1/RARA/SKIL/KLF4/BCAR3/CYP1B1/MEIS1/EGFR/SLC25A25/SKI/ARHGAP35/TGFBR2/NIPBL/CITED2/SMAD3/STAT3/ZEB2/SP3/FOXC2/JUN/RXRA/MITF/TOPORS/PHACTR4	42	Ank13	Down
GO:0003206	cardiac chamber morphogenesis	21/982	114/14545	2.2e-05	0.00101277	2.99449	ENSG00000054598/ENSG00000092969/ENSG00000099250/ENSG00000101384/ENSG00000103241/ENSG00000114315/ENSG00000125686/ENSG00000131759/ENSG00000134250/ENSG00000135111/ENSG00000140416/ENSG00000141448/ENSG00000141510/ENSG00000142871/ENSG00000162496/ENSG00000163513/ENSG00000164442/ENSG00000168214/ENSG00000169855/ENSG00000176692/ENSG00000186350	FOXC1/TGFB2/NRP1/JAG1/FOXF1/HES1/MED1/RARA/NOTCH2/TBX3/TPM1/GATA6/TP53/CYR61/DHRS3/TGFBR2/CITED2/RBPJ/ROBO1/FOXC2/RXRA	21	Ank13	Down
GO:0043409	negative regulation of MAPK cascade	26/982	159/14545	2.24e-05	0.00102304	2.99011	ENSG00000083799/ENSG00000085276/ENSG00000097007/ENSG00000107263/ENSG00000111266/ENSG00000116539/ENSG00000117228/ENSG00000120129/ENSG00000124508/ENSG00000128342/ENSG00000136158/ENSG00000136826/ENSG00000138166/ENSG00000139318/ENSG00000141027/ENSG00000143507/ENSG00000145901/ENSG00000150907/ENSG00000154803/ENSG00000158050/ENSG00000166311/ENSG00000169242/ENSG00000177628/ENSG00000179094/ENSG00000184545…	CYLD/MECOM/ABL1/RAPGEF1/DUSP16/ASH1L/GBP1/DUSP1/BTN2A2/LIF/SPRY2/KLF4/DUSP5/DUSP6/NCOR1/DUSP10/TNIP1/FOXO1/FLCN/DUSP2/SMPD1/EFNA1/GBA/PER1/DUSP8/DMD	26	Ank13	Down
GO:0018022	peptidyl-lysine methylation	22/982	123/14545	2.28e-05	0.0010326	2.98607	ENSG00000005483/ENSG00000008083/ENSG00000032219/ENSG00000054267/ENSG00000055609/ENSG00000085276/ENSG00000096717/ENSG00000107077/ENSG00000116539/ENSG00000117000/ENSG00000119403/ENSG00000136169/ENSG00000141867/ENSG00000147050/ENSG00000165671/ENSG00000168137/ENSG00000168298/ENSG00000168769/ENSG00000183337/ENSG00000187605/ENSG00000187837/ENSG00000198026	KMT2E/JARID2/ARID4A/ARID4B/KMT2C/MECOM/SIRT1/KDM4C/ASH1L/RLF/PHF19/SETDB2/BRD4/KDM6A/NSD1/SETD5/HIST1H1E/TET2/BCOR/TET3/HIST1H1C/ZNF335	22	Ank13	Down
GO:0046634	regulation of alpha-beta T cell activation	17/982	81/14545	2.3e-05	0.0010326	2.98607	ENSG00000020633/ENSG00000057657/ENSG00000106571/ENSG00000112149/ENSG00000113916/ENSG00000120694/ENSG00000125347/ENSG00000131759/ENSG00000143772/ENSG00000144802/ENSG00000154447/ENSG00000157873/ENSG00000160685/ENSG00000160712/ENSG00000163513/ENSG00000171150/ENSG00000172175	RUNX3/PRDM1/GLI3/CD83/BCL6/HSPH1/IRF1/RARA/ITPKB/NFKBIZ/SH3RF1/TNFRSF14/ZBTB7B/IL6R/TGFBR2/SOCS5/MALT1	17	Ank13	Down
GO:0045667	regulation of osteoblast differentiation	20/982	106/14545	2.38e-05	0.00106084	2.97435	ENSG00000019549/ENSG00000084093/ENSG00000101384/ENSG00000105810/ENSG00000106571/ENSG00000115461/ENSG00000117318/ENSG00000124813/ENSG00000134352/ENSG00000136244/ENSG00000141232/ENSG00000142871/ENSG00000151014/ENSG00000157933/ENSG00000160712/ENSG00000166949/ENSG00000172216/ENSG00000188554/ENSG00000221869/ENSG00000232810	SNAI2/REST/JAG1/CDK6/GLI3/IGFBP5/ID3/RUNX2/IL6ST/IL6/TOB1/CYR61/NOCT/SKI/IL6R/SMAD3/CEBPB/NBR1/CEBPD/TNF	20	Ank13	Down
GO:0031331	positive regulation of cellular catabolic process	44/982	341/14545	2.52e-05	0.00111021	2.95459	ENSG00000034677/ENSG00000078804/ENSG00000082701/ENSG00000087586/ENSG00000090905/ENSG00000095787/ENSG00000096717/ENSG00000103549/ENSG00000114268/ENSG00000118503/ENSG00000123240/ENSG00000123908/ENSG00000127666/ENSG00000128016/ENSG00000130340/ENSG00000135924/ENSG00000136244/ENSG00000141232/ENSG00000141551/ENSG00000145506/ENSG00000150594/ENSG00000150907/ENSG00000151929/ENSG00000152137/ENSG00000152518…	RNF19A/TP53INP2/GSK3B/AURKA/TNRC6A/WAC/SIRT1/RNF40/PFKFB4/TNFAIP3/OPTN/AGO2/TICAM1/ZFP36/SNX9/DNAJB2/IL6/TOB1/CSNK1D/NKD2/ADRA2A/FOXO1/BAG3/HSPB8/ZFP36L2/FLCN/BTG2/VPS11/ARIH1/PLK1/IRS1/SOCS5/TRIM8/SNX33/SMCR8/GBA/TBK1/YTHDF3/IRS2/UVRAG/GIGYF2/HSPA1B/HSPA1A/TNF	44	Ank13	Down
GO:0043153	entrainment of circadian clock by photoperiod	8/982	20/14545	2.54e-05	0.00111021	2.95459	ENSG00000008405/ENSG00000049246/ENSG00000121671/ENSG00000132326/ENSG00000134107/ENSG00000141510/ENSG00000142178/ENSG00000179094	CRY1/PER3/CRY2/PER2/BHLHE40/TP53/SIK1/PER1	8	Ank13	Down
GO:0060411	cardiac septum morphogenesis	15/982	66/14545	2.56e-05	0.00111021	2.95459	ENSG00000092969/ENSG00000099250/ENSG00000101384/ENSG00000114315/ENSG00000131759/ENSG00000134250/ENSG00000135111/ENSG00000141448/ENSG00000141510/ENSG00000142871/ENSG00000162496/ENSG00000163513/ENSG00000164442/ENSG00000168214/ENSG00000169855	TGFB2/NRP1/JAG1/HES1/RARA/NOTCH2/TBX3/GATA6/TP53/CYR61/DHRS3/TGFBR2/CITED2/RBPJ/ROBO1	15	Ank13	Down
GO:0022409	positive regulation of cell-cell adhesion	32/982	218/14545	2.6e-05	0.00112097	2.9504	ENSG00000020633/ENSG00000083799/ENSG00000090339/ENSG00000102908/ENSG00000103335/ENSG00000106571/ENSG00000108175/ENSG00000112149/ENSG00000113916/ENSG00000114315/ENSG00000119508/ENSG00000120694/ENSG00000124508/ENSG00000125266/ENSG00000126804/ENSG00000131759/ENSG00000134352/ENSG00000134954/ENSG00000136244/ENSG00000142867/ENSG00000143507/ENSG00000143772/ENSG00000144802/ENSG00000157873/ENSG00000160685…	RUNX3/CYLD/ICAM1/NFAT5/PIEZO1/GLI3/ZMIZ1/CD83/BCL6/HES1/NR4A3/HSPH1/BTN2A2/EFNB2/ZBTB1/RARA/IL6ST/ETS1/IL6/BCL10/DUSP10/ITPKB/NFKBIZ/TNFRSF14/ZBTB7B/IL6R/TGFBR2/CITED2/IL7R/SOCS5/MALT1/TNF	32	Ank13	Down
GO:1901342	regulation of vasculature development	41/982	310/14545	2.65e-05	0.00113249	2.94597	ENSG00000048052/ENSG00000054598/ENSG00000064393/ENSG00000065970/ENSG00000092969/ENSG00000096717/ENSG00000097007/ENSG00000099250/ENSG00000100065/ENSG00000100311/ENSG00000101096/ENSG00000106366/ENSG00000108840/ENSG00000109756/ENSG00000112096/ENSG00000115008/ENSG00000117525/ENSG00000118503/ENSG00000120738/ENSG00000123908/ENSG00000125266/ENSG00000133121/ENSG00000134954/ENSG00000135766/ENSG00000136158…	HDAC9/FOXC1/HIPK2/FOXJ2/TGFB2/SIRT1/ABL1/NRP1/CARD10/PDGFB/NFATC2/SERPINE1/HDAC5/RAPGEF2/SOD2/IL1A/F3/TNFAIP3/EGR1/AGO2/EFNB2/STARD13/ETS1/EGLN1/SPRY2/IL6/KLF4/THBS1/CYP1B1/MYOCD/GATA6/RHOB/DDAH1/PRKCA/CREB3L1/IL6R/TGFBR2/STAT3/EFNA1/JUP/FOXC2	41	Ank13	Down
GO:0018205	peptidyl-lysine modification	48/982	385/14545	2.71e-05	0.00114686	2.94049	ENSG00000005339/ENSG00000005483/ENSG00000008083/ENSG00000019549/ENSG00000025293/ENSG00000032219/ENSG00000043143/ENSG00000048052/ENSG00000048649/ENSG00000054267/ENSG00000055609/ENSG00000077684/ENSG00000083168/ENSG00000085276/ENSG00000096717/ENSG00000100425/ENSG00000107077/ENSG00000109819/ENSG00000112983/ENSG00000116539/ENSG00000117000/ENSG00000119403/ENSG00000120071/ENSG00000120616/ENSG00000120738…	CREBBP/KMT2E/JARID2/SNAI2/PHF20/ARID4A/JADE2/HDAC9/RSF1/ARID4B/KMT2C/JADE1/KAT6A/MECOM/SIRT1/BRD1/KDM4C/PPARGC1A/BRD8/ASH1L/RLF/PHF19/KANSL1/EPC1/EGR1/NUP153/LIF/WBP2/SETDB2/BRCA2/MYOCD/BRD4/KANSL1L/KDM6A/FLCN/KAT6B/KLF15/NSD1/SETD5/HIST1H1E/TET2/PER1/BCOR/TET3/HIST1H1C/TOPORS/ZNF335/BAZ1A	48	Ank13	Down
GO:2000045	regulation of G1/S transition of mitotic cell cycle	25/982	152/14545	2.89e-05	0.00120699	2.9183	ENSG00000005483/ENSG00000075218/ENSG00000077684/ENSG00000080802/ENSG00000080839/ENSG00000087586/ENSG00000105810/ENSG00000111276/ENSG00000116017/ENSG00000118193/ENSG00000123080/ENSG00000124508/ENSG00000124762/ENSG00000136826/ENSG00000141510/ENSG00000141564/ENSG00000146648/ENSG00000146834/ENSG00000147883/ENSG00000149115/ENSG00000159388/ENSG00000166483/ENSG00000197343/ENSG00000198625/ENSG00000204120	KMT2E/GTSE1/JADE1/CNOT4/RBL1/AURKA/CDK6/CDKN1B/ARID3A/KIF14/CDKN2C/BTN2A2/CDKN1A/KLF4/TP53/RPTOR/EGFR/MEPCE/CDKN2B/TNKS1BP1/BTG2/WEE1/ZNF655/MDM4/GIGYF2	25	Ank13	Down
GO:0051090	regulation of DNA-binding transcription factor activity	48/982	386/14545	2.9e-05	0.00120699	2.9183	ENSG00000055208/ENSG00000056558/ENSG00000064393/ENSG00000073614/ENSG00000077150/ENSG00000083799/ENSG00000090339/ENSG00000096717/ENSG00000100906/ENSG00000108510/ENSG00000108840/ENSG00000109320/ENSG00000109819/ENSG00000112851/ENSG00000117318/ENSG00000118503/ENSG00000118515/ENSG00000121060/ENSG00000126603/ENSG00000127191/ENSG00000127666/ENSG00000131323/ENSG00000134070/ENSG00000134107/ENSG00000135766…	TAB2/TRAF1/HIPK2/KDM5A/NFKB2/CYLD/ICAM1/SIRT1/NFKBIA/MED13/HDAC5/NFKB1/PPARGC1A/ERBB2IP/ID3/TNFAIP3/SGK1/TRIM25/GLIS2/TRAF2/TICAM1/TRAF3/IRAK2/BHLHE40/EGLN1/IL6/KLF4/CYP1B1/CRTC3/MYOCD/SIK1/BCL10/NFKBIE/TCF7L2/ARID5B/SMAD3/STAT3/FOS/TRIM8/MALT1/JUP/FOSL1/JUN/ZBTB7A/IL1RAP/HSPA1B/HSPA1A/TNF	48	Ank13	Down
GO:0045444	fat cell differentiation	30/982	200/14545	3.04e-05	0.00124785	2.90384	ENSG00000019549/ENSG00000038382/ENSG00000096717/ENSG00000101384/ENSG00000109819/ENSG00000114315/ENSG00000119508/ENSG00000122644/ENSG00000125686/ENSG00000126368/ENSG00000128016/ENSG00000132326/ENSG00000136244/ENSG00000136826/ENSG00000143507/ENSG00000143970/ENSG00000148737/ENSG00000150347/ENSG00000150907/ENSG00000151014/ENSG00000152518/ENSG00000153234/ENSG00000160685/ENSG00000164190/ENSG00000166949…	SNAI2/TRIO/SIRT1/JAG1/PPARGC1A/HES1/NR4A3/ARL4A/MED1/NR1D1/ZFP36/PER2/IL6/KLF4/DUSP10/ASXL2/TCF7L2/ARID5B/FOXO1/NOCT/ZFP36L2/NR4A2/ZBTB7B/NIPBL/SMAD3/ASXL1/CEBPB/ZBTB7A/CEBPD/TNF	30	Ank13	Down
GO:0070076	histone lysine demethylation	9/982	26/14545	3.08e-05	0.00124785	2.90384	ENSG00000008083/ENSG00000073614/ENSG00000107077/ENSG00000117139/ENSG00000132510/ENSG00000147050/ENSG00000168453/ENSG00000171988/ENSG00000172943	JARID2/KDM5A/KDM4C/KDM5B/KDM6B/KDM6A/HR/JMJD1C/PHF8	9	Ank13	Down
GO:0001654	eye development	41/982	312/14545	3.09e-05	0.00124785	2.90384	ENSG00000054598/ENSG00000057657/ENSG00000064393/ENSG00000083642/ENSG00000092969/ENSG00000099250/ENSG00000101384/ENSG00000105325/ENSG00000106571/ENSG00000109846/ENSG00000111276/ENSG00000113721/ENSG00000117139/ENSG00000117713/ENSG00000118217/ENSG00000118707/ENSG00000125686/ENSG00000131669/ENSG00000131759/ENSG00000136603/ENSG00000136826/ENSG00000137936/ENSG00000138061/ENSG00000143995/ENSG00000146648…	FOXC1/PRDM1/HIPK2/PDS5B/TGFB2/NRP1/JAG1/FZR1/GLI3/CRYAB/CDKN1B/PDGFRB/KDM5B/ARID1A/ATF6/TGIF2/MED1/NINJ1/RARA/SKIL/KLF4/BCAR3/CYP1B1/MEIS1/EGFR/SLC25A25/SKI/ARHGAP35/TGFBR2/NIPBL/CITED2/SMAD3/STAT3/ZEB2/SP3/FOXC2/JUN/RXRA/MITF/TOPORS/PHACTR4	41	Ank13	Down
GO:0002088	lens development in camera-type eye	15/982	67/14545	3.09e-05	0.00124785	2.90384	ENSG00000064393/ENSG00000083642/ENSG00000105325/ENSG00000109846/ENSG00000111276/ENSG00000117139/ENSG00000125686/ENSG00000136603/ENSG00000137936/ENSG00000143995/ENSG00000157933/ENSG00000163513/ENSG00000164442/ENSG00000166949/ENSG00000169554	HIPK2/PDS5B/FZR1/CRYAB/CDKN1B/KDM5B/MED1/SKIL/BCAR3/MEIS1/SKI/TGFBR2/CITED2/SMAD3/ZEB2	15	Ank13	Down
GO:0051493	regulation of cytoskeleton organization	58/982	498/14545	3.13e-05	0.00124785	2.90384	ENSG00000019144/ENSG00000050405/ENSG00000064042/ENSG00000074054/ENSG00000082701/ENSG00000083799/ENSG00000087586/ENSG00000088325/ENSG00000090339/ENSG00000090924/ENSG00000097007/ENSG00000099250/ENSG00000101972/ENSG00000109171/ENSG00000111276/ENSG00000113721/ENSG00000114346/ENSG00000117650/ENSG00000121621/ENSG00000121957/ENSG00000123094/ENSG00000123473/ENSG00000124145/ENSG00000126001/ENSG00000128881…	PHLDB1/LIMA1/LIMCH1/CLASP1/GSK3B/CYLD/AURKA/TPX2/ICAM1/PLEKHG2/ABL1/NRP1/STAG2/SLAIN2/CDKN1B/PDGFRB/ECT2/NEK2/KIF18A/GPSM2/RASSF8/STIL/SDC4/CEP250/TTBK2/SNX9/LATS1/PPFIA1/PSRC1/NOTCH2/CKAP2/KIF11/TPM1/ARHGAP17/PLK4/ABL2/RHOB/PHLDB2/IQGAP2/WHAMM/DYRK1A/BRAF/ARHGAP35/NEXN/RICTOR/CEP295/PLK1/SMAD3/DAPK3/PRKCE/SYNPO/FAM21C/CDC42EP4/MYADM/AFAP1/FAM179B/HSPA1B/HSPA1A	58	Ank13	Down
GO:1904018	positive regulation of vasculature development	28/982	181/14545	3.14e-05	0.00124785	2.90384	ENSG00000048052/ENSG00000064393/ENSG00000096717/ENSG00000097007/ENSG00000099250/ENSG00000100311/ENSG00000106366/ENSG00000109756/ENSG00000112096/ENSG00000115008/ENSG00000117525/ENSG00000120738/ENSG00000123908/ENSG00000125266/ENSG00000134954/ENSG00000136826/ENSG00000137801/ENSG00000138061/ENSG00000141052/ENSG00000141448/ENSG00000143878/ENSG00000153904/ENSG00000154229/ENSG00000160712/ENSG00000163513…	HDAC9/HIPK2/SIRT1/ABL1/NRP1/PDGFB/SERPINE1/RAPGEF2/SOD2/IL1A/F3/EGR1/AGO2/EFNB2/ETS1/KLF4/THBS1/CYP1B1/MYOCD/GATA6/RHOB/DDAH1/PRKCA/IL6R/TGFBR2/STAT3/JUP/FOXC2	28	Ank13	Down
GO:1902807	negative regulation of cell cycle G1/S phase transition	20/982	108/14545	3.16e-05	0.00124785	2.90384	ENSG00000075218/ENSG00000077684/ENSG00000080802/ENSG00000080839/ENSG00000087586/ENSG00000105810/ENSG00000111276/ENSG00000116017/ENSG00000123080/ENSG00000124508/ENSG00000124762/ENSG00000136826/ENSG00000141510/ENSG00000147883/ENSG00000149115/ENSG00000159388/ENSG00000166483/ENSG00000197343/ENSG00000198625/ENSG00000204120	GTSE1/JADE1/CNOT4/RBL1/AURKA/CDK6/CDKN1B/ARID3A/CDKN2C/BTN2A2/CDKN1A/KLF4/TP53/CDKN2B/TNKS1BP1/BTG2/WEE1/ZNF655/MDM4/GIGYF2	20	Ank13	Down
GO:0010639	negative regulation of organelle organization	46/982	366/14545	3.24e-05	0.0012619	2.89898	ENSG00000008083/ENSG00000050405/ENSG00000052795/ENSG00000071242/ENSG00000073111/ENSG00000073614/ENSG00000074054/ENSG00000096717/ENSG00000104517/ENSG00000107077/ENSG00000109819/ENSG00000114127/ENSG00000117650/ENSG00000117724/ENSG00000119778/ENSG00000120129/ENSG00000126226/ENSG00000128342/ENSG00000128881/ENSG00000131626/ENSG00000131747/ENSG00000135476/ENSG00000136108/ENSG00000140451/ENSG00000141510…	JARID2/LIMA1/FNIP2/RPS6KA2/MCM2/KDM5A/CLASP1/SIRT1/UBR5/KDM4C/PPARGC1A/XRN1/NEK2/CENPF/ATAD2B/DUSP1/PCID2/LIF/TTBK2/PPFIA1/TOP2A/ESPL1/CKAP2/PIF1/TP53/PHLDB2/BAG3/FLCN/BUB1B/DYRK1A/SKI/PLK1/HIST1H1E/BUB1/FAM21C/PHF8/TOM1L2/SMCR8/AURKB/MYADM/BCOR/HIST1H1C/H1F0/HSPA1A/SLC35F6/FNIP1	46	Ank13	Down
GO:0010631	epithelial cell migration	37/982	271/14545	3.25e-05	0.0012619	2.89898	ENSG00000011426/ENSG00000034152/ENSG00000048052/ENSG00000050820/ENSG00000074054/ENSG00000075213/ENSG00000092969/ENSG00000096717/ENSG00000097007/ENSG00000099250/ENSG00000100065/ENSG00000100311/ENSG00000100345/ENSG00000108840/ENSG00000114861/ENSG00000117461/ENSG00000124782/ENSG00000125266/ENSG00000126561/ENSG00000133121/ENSG00000134954/ENSG00000136826/ENSG00000137801/ENSG00000138061/ENSG00000140403…	ANLN/MAP2K3/HDAC9/BCAR1/CLASP1/SEMA3A/TGFB2/SIRT1/ABL1/NRP1/CARD10/PDGFB/MYH9/HDAC5/FOXP1/PIK3R3/RREB1/EFNB2/STAT5A/STARD13/ETS1/KLF4/THBS1/CYP1B1/DNAJA4/DUSP10/RHOB/PRKCA/TGFBR2/EFNA1/ZEB2/ROBO1/PRKCE/SCG2/JUP/FOXC2/JUN	37	Ank13	Down
GO:0043534	blood vessel endothelial cell migration	21/982	117/14545	3.3e-05	0.00127067	2.89597	ENSG00000034152/ENSG00000048052/ENSG00000096717/ENSG00000097007/ENSG00000099250/ENSG00000100065/ENSG00000100311/ENSG00000100345/ENSG00000108840/ENSG00000117461/ENSG00000125266/ENSG00000126561/ENSG00000133121/ENSG00000134954/ENSG00000136826/ENSG00000137801/ENSG00000154229/ENSG00000169242/ENSG00000169855/ENSG00000173801/ENSG00000176692	MAP2K3/HDAC9/SIRT1/ABL1/NRP1/CARD10/PDGFB/MYH9/HDAC5/PIK3R3/EFNB2/STAT5A/STARD13/ETS1/KLF4/THBS1/PRKCA/EFNA1/ROBO1/JUP/FOXC2	21	Ank13	Down
GO:0044843	cell cycle G1/S phase transition	36/982	261/14545	3.32e-05	0.00127067	2.89597	ENSG00000005483/ENSG00000073111/ENSG00000075218/ENSG00000077684/ENSG00000080802/ENSG00000080839/ENSG00000087586/ENSG00000101447/ENSG00000105810/ENSG00000111276/ENSG00000116017/ENSG00000118193/ENSG00000123080/ENSG00000124508/ENSG00000124762/ENSG00000131023/ENSG00000135913/ENSG00000136826/ENSG00000141510/ENSG00000141564/ENSG00000141867/ENSG00000145386/ENSG00000146648/ENSG00000146834/ENSG00000147883…	KMT2E/MCM2/GTSE1/JADE1/CNOT4/RBL1/AURKA/FAM83D/CDK6/CDKN1B/ARID3A/KIF14/CDKN2C/BTN2A2/CDKN1A/LATS1/USP37/KLF4/TP53/RPTOR/BRD4/CCNA2/EGFR/MEPCE/CDKN2B/TNKS1BP1/LATS2/BACH1/BTG2/WEE1/KLF11/PHF8/C8orf4/ZNF655/MDM4/GIGYF2	36	Ank13	Down
GO:0150063	visual system development	41/982	314/14545	3.58e-05	0.00136237	2.8657	ENSG00000054598/ENSG00000057657/ENSG00000064393/ENSG00000083642/ENSG00000092969/ENSG00000099250/ENSG00000101384/ENSG00000105325/ENSG00000106571/ENSG00000109846/ENSG00000111276/ENSG00000113721/ENSG00000117139/ENSG00000117713/ENSG00000118217/ENSG00000118707/ENSG00000125686/ENSG00000131669/ENSG00000131759/ENSG00000136603/ENSG00000136826/ENSG00000137936/ENSG00000138061/ENSG00000143995/ENSG00000146648…	FOXC1/PRDM1/HIPK2/PDS5B/TGFB2/NRP1/JAG1/FZR1/GLI3/CRYAB/CDKN1B/PDGFRB/KDM5B/ARID1A/ATF6/TGIF2/MED1/NINJ1/RARA/SKIL/KLF4/BCAR3/CYP1B1/MEIS1/EGFR/SLC25A25/SKI/ARHGAP35/TGFBR2/NIPBL/CITED2/SMAD3/STAT3/ZEB2/SP3/FOXC2/JUN/RXRA/MITF/TOPORS/PHACTR4	41	Ank13	Down
GO:0032506	cytokinetic process	11/982	39/14545	3.64e-05	0.00137394	2.86203	ENSG00000011426/ENSG00000100345/ENSG00000112984/ENSG00000114346/ENSG00000130340/ENSG00000137807/ENSG00000138180/ENSG00000138182/ENSG00000161800/ENSG00000173548/ENSG00000178999	ANLN/MYH9/KIF20A/ECT2/SNX9/KIF23/CEP55/KIF20B/RACGAP1/SNX33/AURKB	11	Ank13	Down
GO:0048008	platelet-derived growth factor receptor signaling pathway	13/982	53/14545	3.73e-05	0.0013973	2.85471	ENSG00000050820/ENSG00000097007/ENSG00000099250/ENSG00000100311/ENSG00000107263/ENSG00000113721/ENSG00000117525/ENSG00000119508/ENSG00000141052/ENSG00000144655/ENSG00000150347/ENSG00000163659/ENSG00000265972	BCAR1/ABL1/NRP1/PDGFB/RAPGEF1/PDGFRB/F3/NR4A3/MYOCD/CSRNP1/ARID5B/TIPARP/TXNIP	13	Ank13	Down
GO:1901991	negative regulation of mitotic cell cycle phase transition	32/982	222/14545	3.76e-05	0.00139767	2.8546	ENSG00000075218/ENSG00000077684/ENSG00000080802/ENSG00000080839/ENSG00000087586/ENSG00000105810/ENSG00000111276/ENSG00000116017/ENSG00000117724/ENSG00000120129/ENSG00000123080/ENSG00000124508/ENSG00000124762/ENSG00000126226/ENSG00000136826/ENSG00000140534/ENSG00000141510/ENSG00000147883/ENSG00000149115/ENSG00000152518/ENSG00000156970/ENSG00000159388/ENSG00000163781/ENSG00000163870/ENSG00000166483…	GTSE1/JADE1/CNOT4/RBL1/AURKA/CDK6/CDKN1B/ARID3A/CENPF/DUSP1/CDKN2C/BTN2A2/CDKN1A/PCID2/KLF4/TICRR/TP53/CDKN2B/TNKS1BP1/ZFP36L2/BUB1B/BTG2/TOPBP1/TPRA1/WEE1/PLK1/BUB1/USP47/AURKB/ZNF655/MDM4/GIGYF2	32	Ank13	Down
GO:0090132	epithelium migration	37/982	273/14545	3.81e-05	0.00140896	2.8511	ENSG00000011426/ENSG00000034152/ENSG00000048052/ENSG00000050820/ENSG00000074054/ENSG00000075213/ENSG00000092969/ENSG00000096717/ENSG00000097007/ENSG00000099250/ENSG00000100065/ENSG00000100311/ENSG00000100345/ENSG00000108840/ENSG00000114861/ENSG00000117461/ENSG00000124782/ENSG00000125266/ENSG00000126561/ENSG00000133121/ENSG00000134954/ENSG00000136826/ENSG00000137801/ENSG00000138061/ENSG00000140403…	ANLN/MAP2K3/HDAC9/BCAR1/CLASP1/SEMA3A/TGFB2/SIRT1/ABL1/NRP1/CARD10/PDGFB/MYH9/HDAC5/FOXP1/PIK3R3/RREB1/EFNB2/STAT5A/STARD13/ETS1/KLF4/THBS1/CYP1B1/DNAJA4/DUSP10/RHOB/PRKCA/TGFBR2/EFNA1/ZEB2/ROBO1/PRKCE/SCG2/JUP/FOXC2/JUN	37	Ank13	Down
GO:0070507	regulation of microtubule cytoskeleton organization	28/982	183/14545	3.85e-05	0.00141177	2.85024	ENSG00000019144/ENSG00000074054/ENSG00000082701/ENSG00000083799/ENSG00000087586/ENSG00000088325/ENSG00000097007/ENSG00000101972/ENSG00000109171/ENSG00000111276/ENSG00000117650/ENSG00000121621/ENSG00000121957/ENSG00000123094/ENSG00000123473/ENSG00000126001/ENSG00000128881/ENSG00000134222/ENSG00000136108/ENSG00000138160/ENSG00000142731/ENSG00000144824/ENSG00000157540/ENSG00000166004/ENSG00000166851…	PHLDB1/CLASP1/GSK3B/CYLD/AURKA/TPX2/ABL1/STAG2/SLAIN2/CDKN1B/NEK2/KIF18A/GPSM2/RASSF8/STIL/CEP250/TTBK2/PSRC1/CKAP2/KIF11/PLK4/PHLDB2/DYRK1A/CEP295/PLK1/FAM179B/HSPA1B/HSPA1A	28	Ank13	Down
GO:0003279	cardiac septum development	19/982	101/14545	3.95e-05	0.00142594	2.8459	ENSG00000049192/ENSG00000057657/ENSG00000092969/ENSG00000099250/ENSG00000101384/ENSG00000114315/ENSG00000131759/ENSG00000134250/ENSG00000135111/ENSG00000141448/ENSG00000141510/ENSG00000142871/ENSG00000161021/ENSG00000162496/ENSG00000163513/ENSG00000164442/ENSG00000168214/ENSG00000169855/ENSG00000198625	ADAMTS6/PRDM1/TGFB2/NRP1/JAG1/HES1/RARA/NOTCH2/TBX3/GATA6/TP53/CYR61/MAML1/DHRS3/TGFBR2/CITED2/RBPJ/ROBO1/MDM4	19	Ank13	Down
GO:0010810	regulation of cell-substrate adhesion	29/982	193/14545	3.97e-05	0.00142594	2.8459	ENSG00000064042/ENSG00000074054/ENSG00000082701/ENSG00000097007/ENSG00000099250/ENSG00000101384/ENSG00000103241/ENSG00000105810/ENSG00000106366/ENSG00000108821/ENSG00000111859/ENSG00000113916/ENSG00000117228/ENSG00000124145/ENSG00000124782/ENSG00000131669/ENSG00000137801/ENSG00000142871/ENSG00000144824/ENSG00000157764/ENSG00000166949/ENSG00000167657/ENSG00000171132/ENSG00000172661/ENSG00000173517…	LIMCH1/CLASP1/GSK3B/ABL1/NRP1/JAG1/FOXF1/CDK6/SERPINE1/COL1A1/NEDD9/BCL6/GBP1/SDC4/RREB1/NINJ1/THBS1/CYR61/PHLDB2/BRAF/SMAD3/DAPK3/PRKCE/FAM21C/PEAK1/JUP/MYADM/CSF1/DMD	29	Ank13	Down
GO:0031589	cell-substrate adhesion	42/982	326/14545	3.97e-05	0.00142594	2.8459	ENSG00000035403/ENSG00000064042/ENSG00000074054/ENSG00000074527/ENSG00000082701/ENSG00000092439/ENSG00000097007/ENSG00000099250/ENSG00000101384/ENSG00000103241/ENSG00000105810/ENSG00000106366/ENSG00000108821/ENSG00000111859/ENSG00000113916/ENSG00000117228/ENSG00000118193/ENSG00000124145/ENSG00000124782/ENSG00000128585/ENSG00000129474/ENSG00000130702/ENSG00000131626/ENSG00000131669/ENSG00000137801…	VCL/LIMCH1/CLASP1/NTN4/GSK3B/TRPM7/ABL1/NRP1/JAG1/FOXF1/CDK6/SERPINE1/COL1A1/NEDD9/BCL6/GBP1/KIF14/SDC4/RREB1/MKLN1/AJUBA/LAMA5/PPFIA1/NINJ1/THBS1/CYR61/PIP5K1A/PHLDB2/WHAMM/BRAF/ZYX/SMAD3/DAPK3/COL3A1/EFNA1/PRKCE/FAM21C/PEAK1/JUP/MYADM/CSF1/DMD	42	Ank13	Down
GO:0080182	histone H3-K4 trimethylation	7/982	16/14545	4.17e-05	0.00148789	2.82743	ENSG00000005483/ENSG00000032219/ENSG00000168298/ENSG00000168769/ENSG00000187605/ENSG00000187837/ENSG00000198026	KMT2E/ARID4A/HIST1H1E/TET2/TET3/HIST1H1C/ZNF335	7	Ank13	Down
GO:0001843	neural tube closure	18/982	93/14545	4.22e-05	0.00149612	2.82503	ENSG00000092969/ENSG00000097007/ENSG00000106078/ENSG00000117713/ENSG00000123473/ENSG00000124145/ENSG00000131759/ENSG00000138182/ENSG00000142867/ENSG00000147050/ENSG00000157933/ENSG00000160007/ENSG00000164442/ENSG00000169554/ENSG00000177000/ENSG00000184634/ENSG00000196576/ENSG00000204138	TGFB2/ABL1/COBL/ARID1A/STIL/SDC4/RARA/KIF20B/BCL10/KDM6A/SKI/ARHGAP35/CITED2/ZEB2/MTHFR/MED12/PLXNB2/PHACTR4	18	Ank13	Down
GO:0001667	ameboidal-type cell migration	46/982	370/14545	4.25e-05	0.00149612	2.82503	ENSG00000011426/ENSG00000034152/ENSG00000048052/ENSG00000050820/ENSG00000074054/ENSG00000075213/ENSG00000092969/ENSG00000096717/ENSG00000097007/ENSG00000099250/ENSG00000100065/ENSG00000100311/ENSG00000100345/ENSG00000108840/ENSG00000114019/ENSG00000114861/ENSG00000117461/ENSG00000123908/ENSG00000124145/ENSG00000124782/ENSG00000125266/ENSG00000126561/ENSG00000130702/ENSG00000133121/ENSG00000134954…	ANLN/MAP2K3/HDAC9/BCAR1/CLASP1/SEMA3A/TGFB2/SIRT1/ABL1/NRP1/CARD10/PDGFB/MYH9/HDAC5/AMOTL2/FOXP1/PIK3R3/AGO2/SDC4/RREB1/EFNB2/STAT5A/LAMA5/STARD13/ETS1/KLF4/THBS1/CYP1B1/DNAJA4/PIP5K1A/DUSP10/RHOB/ARID5B/SEMA3D/PRKCA/BRAF/TGFBR2/EFNA1/ZEB2/ROBO1/PRKCE/SCG2/JUP/FOXC2/JUN/PHACTR4	46	Ank13	Down
GO:0016577	histone demethylation	9/982	27/14545	4.34e-05	0.00151753	2.81886	ENSG00000008083/ENSG00000073614/ENSG00000107077/ENSG00000117139/ENSG00000132510/ENSG00000147050/ENSG00000168453/ENSG00000171988/ENSG00000172943	JARID2/KDM5A/KDM4C/KDM5B/KDM6B/KDM6A/HR/JMJD1C/PHF8	9	Ank13	Down
GO:0071900	regulation of protein serine/threonine kinase activity	55/982	470/14545	4.38e-05	0.00152056	2.818	ENSG00000006062/ENSG00000008294/ENSG00000034152/ENSG00000055208/ENSG00000095015/ENSG00000096717/ENSG00000097007/ENSG00000099860/ENSG00000100311/ENSG00000106617/ENSG00000107263/ENSG00000109756/ENSG00000111266/ENSG00000111276/ENSG00000113721/ENSG00000118503/ENSG00000120129/ENSG00000123080/ENSG00000124762/ENSG00000127191/ENSG00000129474/ENSG00000131023/ENSG00000132155/ENSG00000134070/ENSG00000134222…	MAP3K14/SPAG9/MAP2K3/TAB2/MAP3K1/SIRT1/ABL1/GADD45B/PDGFB/PRKAG2/RAPGEF1/RAPGEF2/DUSP16/CDKN1B/PDGFRB/TNFAIP3/DUSP1/CDKN2C/CDKN1A/TRAF2/AJUBA/LATS1/RAF1/IRAK2/PSRC1/KIDINS220/SPRY2/THBS1/DUSP5/DUSP6/MYOCD/RPTOR/DUSP10/ETAA1/CCNA2/EGFR/CDKN2B/LATS2/ADRA2A/BRAF/DUSP2/DBF4B/CCNL1/SMPD1/PLK1/ZEB2/ROBO1/MAP3K2/C8orf4/FZD8/GBA/DUSP8/HEXIM1/UVRAG/TNF	55	Ank13	Down
GO:0043010	camera-type eye development	37/982	275/14545	4.47e-05	0.00152773	2.81595	ENSG00000054598/ENSG00000064393/ENSG00000083642/ENSG00000092969/ENSG00000099250/ENSG00000101384/ENSG00000105325/ENSG00000106571/ENSG00000109846/ENSG00000111276/ENSG00000113721/ENSG00000117139/ENSG00000117713/ENSG00000118707/ENSG00000125686/ENSG00000131669/ENSG00000131759/ENSG00000136603/ENSG00000136826/ENSG00000137936/ENSG00000138061/ENSG00000143995/ENSG00000146648/ENSG00000148339/ENSG00000157933…	FOXC1/HIPK2/PDS5B/TGFB2/NRP1/JAG1/FZR1/GLI3/CRYAB/CDKN1B/PDGFRB/KDM5B/ARID1A/TGIF2/MED1/NINJ1/RARA/SKIL/KLF4/BCAR3/CYP1B1/MEIS1/EGFR/SLC25A25/SKI/ARHGAP35/TGFBR2/CITED2/SMAD3/ZEB2/SP3/FOXC2/JUN/RXRA/MITF/TOPORS/PHACTR4	37	Ank13	Down
GO:0043122	regulation of I-kappaB kinase/NF-kappaB signaling	31/982	214/14545	4.49e-05	0.00152773	2.81595	ENSG00000006062/ENSG00000023445/ENSG00000055208/ENSG00000096717/ENSG00000097007/ENSG00000110330/ENSG00000114346/ENSG00000116539/ENSG00000118503/ENSG00000120889/ENSG00000121060/ENSG00000123240/ENSG00000126368/ENSG00000127191/ENSG00000127666/ENSG00000129474/ENSG00000141867/ENSG00000142867/ENSG00000145901/ENSG00000162924/ENSG00000171132/ENSG00000171206/ENSG00000171604/ENSG00000172175/ENSG00000179094…	MAP3K14/BIRC3/TAB2/SIRT1/ABL1/BIRC2/ECT2/ASH1L/TNFAIP3/TNFRSF10B/TRIM25/OPTN/NR1D1/TRAF2/TICAM1/AJUBA/BRD4/BCL10/TNIP1/REL/PRKCE/TRIM8/CXXC5/MALT1/PER1/TBK1/ZDHHC17/LITAF/MIER1/TNF/OTUD7B	31	Ank13	Down
GO:0097191	extrinsic apoptotic signaling pathway	31/982	214/14545	4.49e-05	0.00152773	2.81595	ENSG00000019549/ENSG00000023287/ENSG00000056558/ENSG00000082701/ENSG00000083799/ENSG00000090339/ENSG00000092969/ENSG00000099250/ENSG00000106366/ENSG00000112319/ENSG00000115008/ENSG00000115760/ENSG00000118503/ENSG00000120889/ENSG00000127191/ENSG00000132155/ENSG00000136603/ENSG00000137801/ENSG00000142867/ENSG00000143384/ENSG00000148737/ENSG00000148841/ENSG00000151929/ENSG00000154447/ENSG00000160712…	SNAI2/RB1CC1/TRAF1/GSK3B/CYLD/ICAM1/TGFB2/NRP1/SERPINE1/EYA4/IL1A/BIRC6/TNFAIP3/TNFRSF10B/TRAF2/RAF1/SKIL/THBS1/BCL10/MCL1/TCF7L2/ITPRIP/BAG3/SH3RF1/IL6R/SMAD3/DAPK3/SCG2/HSPA1B/HSPA1A/TNF	31	Ank13	Down
GO:0018209	peptidyl-serine modification	38/982	286/14545	4.68e-05	0.00158223	2.80073	ENSG00000013441/ENSG00000052795/ENSG00000064393/ENSG00000071242/ENSG00000082701/ENSG00000087586/ENSG00000100311/ENSG00000113448/ENSG00000118515/ENSG00000120539/ENSG00000128342/ENSG00000128881/ENSG00000131023/ENSG00000132155/ENSG00000136158/ENSG00000136244/ENSG00000137936/ENSG00000141551/ENSG00000141564/ENSG00000145349/ENSG00000146648/ENSG00000149115/ENSG00000150457/ENSG00000154229/ENSG00000157540…	CLK1/FNIP2/HIPK2/RPS6KA2/GSK3B/AURKA/PDGFB/PDE4D/SGK1/MASTL/LIF/TTBK2/LATS1/RAF1/SPRY2/IL6/BCAR3/CSNK1D/RPTOR/CAMK2D/EGFR/TNKS1BP1/LATS2/PRKCA/DYRK1A/BRAF/TGFBR2/RICTOR/LMTK2/NSD1/PLK1/BDKRB2/PRKCE/AURKB/TBK1/DMD/FNIP1/TNF	38	Ank13	Down
GO:0060606	tube closure	18/982	94/14545	4.9e-05	0.0016466	2.78341	ENSG00000092969/ENSG00000097007/ENSG00000106078/ENSG00000117713/ENSG00000123473/ENSG00000124145/ENSG00000131759/ENSG00000138182/ENSG00000142867/ENSG00000147050/ENSG00000157933/ENSG00000160007/ENSG00000164442/ENSG00000169554/ENSG00000177000/ENSG00000184634/ENSG00000196576/ENSG00000204138	TGFB2/ABL1/COBL/ARID1A/STIL/SDC4/RARA/KIF20B/BCL10/KDM6A/SKI/ARHGAP35/CITED2/ZEB2/MTHFR/MED12/PLXNB2/PHACTR4	18	Ank13	Down
GO:0030278	regulation of ossification	27/982	176/14545	5.02e-05	0.00167566	2.77581	ENSG00000019549/ENSG00000084093/ENSG00000092969/ENSG00000101384/ENSG00000105810/ENSG00000106571/ENSG00000115461/ENSG00000117318/ENSG00000124813/ENSG00000134352/ENSG00000136244/ENSG00000141232/ENSG00000142871/ENSG00000151014/ENSG00000157933/ENSG00000160712/ENSG00000162496/ENSG00000164190/ENSG00000166949/ENSG00000168214/ENSG00000172216/ENSG00000177119/ENSG00000183337/ENSG00000184371/ENSG00000188554…	SNAI2/REST/TGFB2/JAG1/CDK6/GLI3/IGFBP5/ID3/RUNX2/IL6ST/IL6/TOB1/CYR61/NOCT/SKI/IL6R/DHRS3/NIPBL/SMAD3/RBPJ/CEBPB/ANO6/BCOR/CSF1/NBR1/CEBPD/TNF	27	Ank13	Down
GO:0051056	regulation of small GTPase mediated signal transduction	41/982	319/14545	5.16e-05	0.00171308	2.76622	ENSG00000038382/ENSG00000090924/ENSG00000092969/ENSG00000097007/ENSG00000097096/ENSG00000099250/ENSG00000100852/ENSG00000107263/ENSG00000107554/ENSG00000107862/ENSG00000108669/ENSG00000110237/ENSG00000113721/ENSG00000113916/ENSG00000114346/ENSG00000118193/ENSG00000132155/ENSG00000133121/ENSG00000134215/ENSG00000134250/ENSG00000136158/ENSG00000140750/ENSG00000143322/ENSG00000143772/ENSG00000143878…	TRIO/PLEKHG2/TGFB2/ABL1/SYDE2/NRP1/ARHGAP5/RAPGEF1/DNMBP/GBF1/CYTH1/ARHGEF17/PDGFRB/BCL6/ECT2/KIF14/RAF1/STARD13/VAV3/NOTCH2/SPRY2/ARHGAP17/ABL2/ITPKB/RHOB/FLCN/ABR/ARHGAP35/RACGAP1/COL3A1/ROBO1/RALGAPA1/CSF1/IRS2/PLEKHG4/SRGAP1/ITSN2/ARHGAP11A/ADGRG1/ARHGEF28/ARHGAP23	41	Ank13	Down
GO:0000302	response to reactive oxygen species	30/982	206/14545	5.35e-05	0.00176556	2.75312	ENSG00000096717/ENSG00000097007/ENSG00000108821/ENSG00000109819/ENSG00000109846/ENSG00000112096/ENSG00000113721/ENSG00000114346/ENSG00000118503/ENSG00000119508/ENSG00000120129/ENSG00000127191/ENSG00000132510/ENSG00000134954/ENSG00000135766/ENSG00000136244/ENSG00000136826/ENSG00000138061/ENSG00000140416/ENSG00000143878/ENSG00000145386/ENSG00000146648/ENSG00000150907/ENSG00000158615/ENSG00000170345…	SIRT1/ABL1/COL1A1/PPARGC1A/CRYAB/SOD2/PDGFRB/ECT2/TNFAIP3/NR4A3/DUSP1/TRAF2/KDM6B/ETS1/EGLN1/IL6/KLF4/CYP1B1/TPM1/RHOB/CCNA2/EGFR/FOXO1/PPP1R15B/FOS/GPR37/FOSL1/JUN/TNF/TXNIP	30	Ank13	Down
GO:0003158	endothelium development	20/982	112/14545	5.43e-05	0.00178034	2.7495	ENSG00000065970/ENSG00000090339/ENSG00000099250/ENSG00000101384/ENSG00000107263/ENSG00000109756/ENSG00000113448/ENSG00000114861/ENSG00000130702/ENSG00000132510/ENSG00000133121/ENSG00000136451/ENSG00000143878/ENSG00000163347/ENSG00000168214/ENSG00000176692/ENSG00000178878/ENSG00000179820/ENSG00000198947/ENSG00000232810	FOXJ2/ICAM1/NRP1/JAG1/RAPGEF1/RAPGEF2/PDE4D/FOXP1/LAMA5/KDM6B/STARD13/VEZF1/RHOB/CLDN1/RBPJ/FOXC2/APOLD1/MYADM/DMD/TNF	20	Ank13	Down
GO:0046637	regulation of alpha-beta T cell differentiation	13/982	55/14545	5.67e-05	0.00184573	2.73383	ENSG00000020633/ENSG00000057657/ENSG00000106571/ENSG00000112149/ENSG00000113916/ENSG00000131759/ENSG00000143772/ENSG00000144802/ENSG00000154447/ENSG00000160685/ENSG00000163513/ENSG00000171150/ENSG00000172175	RUNX3/PRDM1/GLI3/CD83/BCL6/RARA/ITPKB/NFKBIZ/SH3RF1/ZBTB7B/TGFBR2/SOCS5/MALT1	13	Ank13	Down
GO:1901988	negative regulation of cell cycle phase transition	33/982	237/14545	5.77e-05	0.00186667	2.72893	ENSG00000075218/ENSG00000077684/ENSG00000080802/ENSG00000080839/ENSG00000087586/ENSG00000105325/ENSG00000105810/ENSG00000111276/ENSG00000116017/ENSG00000117724/ENSG00000120129/ENSG00000123080/ENSG00000124508/ENSG00000124762/ENSG00000126226/ENSG00000136826/ENSG00000140534/ENSG00000141510/ENSG00000147883/ENSG00000149115/ENSG00000152518/ENSG00000156970/ENSG00000159388/ENSG00000163781/ENSG00000163870…	GTSE1/JADE1/CNOT4/RBL1/AURKA/FZR1/CDK6/CDKN1B/ARID3A/CENPF/DUSP1/CDKN2C/BTN2A2/CDKN1A/PCID2/KLF4/TICRR/TP53/CDKN2B/TNKS1BP1/ZFP36L2/BUB1B/BTG2/TOPBP1/TPRA1/WEE1/PLK1/BUB1/USP47/AURKB/ZNF655/MDM4/GIGYF2	33	Ank13	Down
GO:0060562	epithelial tube morphogenesis	39/982	301/14545	6.54e-05	0.00208415	2.68107	ENSG00000092969/ENSG00000097007/ENSG00000099250/ENSG00000103241/ENSG00000106078/ENSG00000106571/ENSG00000114315/ENSG00000114861/ENSG00000117139/ENSG00000117713/ENSG00000123473/ENSG00000124145/ENSG00000125266/ENSG00000125686/ENSG00000130702/ENSG00000131759/ENSG00000133121/ENSG00000135111/ENSG00000136158/ENSG00000136169/ENSG00000138182/ENSG00000142867/ENSG00000143878/ENSG00000147050/ENSG00000157933…	TGFB2/ABL1/NRP1/FOXF1/COBL/GLI3/HES1/FOXP1/KDM5B/ARID1A/STIL/SDC4/EFNB2/MED1/LAMA5/RARA/STARD13/TBX3/SPRY2/SETDB2/KIF20B/BCL10/RHOB/KDM6A/SKI/ARHGAP35/TGFBR2/CITED2/SMAD3/RBPJ/ZEB2/FOXC2/MTHFR/CSF1/MED12/FAT4/PLXNB2/PHACTR4/TNF	39	Ank13	Down
GO:0007051	spindle organization	26/982	169/14545	6.54e-05	0.00208415	2.68107	ENSG00000066279/ENSG00000074054/ENSG00000087586/ENSG00000088325/ENSG00000090889/ENSG00000096093/ENSG00000100345/ENSG00000101972/ENSG00000117650/ENSG00000121957/ENSG00000123473/ENSG00000134222/ENSG00000135476/ENSG00000137807/ENSG00000138160/ENSG00000138778/ENSG00000141027/ENSG00000141551/ENSG00000161800/ENSG00000166851/ENSG00000170004/ENSG00000175216/ENSG00000178999/ENSG00000198382/ENSG00000204388…	ASPM/CLASP1/AURKA/TPX2/KIF4A/EFHC1/MYH9/STAG2/NEK2/GPSM2/STIL/PSRC1/ESPL1/KIF23/KIF11/CENPE/NCOR1/CSNK1D/RACGAP1/PLK1/CHD3/CKAP5/AURKB/UVRAG/HSPA1B/HSPA1A	26	Ank13	Down
GO:0014706	striated muscle tissue development	43/982	344/14545	6.6e-05	0.00208415	2.68107	ENSG00000008083/ENSG00000048052/ENSG00000054598/ENSG00000092969/ENSG00000113721/ENSG00000116604/ENSG00000117713/ENSG00000117724/ENSG00000120738/ENSG00000125266/ENSG00000125686/ENSG00000125772/ENSG00000127124/ENSG00000131759/ENSG00000132510/ENSG00000135111/ENSG00000140416/ENSG00000141052/ENSG00000141448/ENSG00000142178/ENSG00000143995/ENSG00000154556/ENSG00000154639/ENSG00000156853/ENSG00000157933…	JARID2/HDAC9/FOXC1/TGFB2/PDGFRB/MEF2D/ARID1A/CENPF/EGR1/EFNB2/MED1/GPCPD1/HIVEP3/RARA/KDM6B/TBX3/TPM1/MYOCD/GATA6/SIK1/MEIS1/SORBS2/CXADR/ZNF689/SKI/RCAN1/ACTC1/BTG2/MAML1/TGFBR2/CITED2/SMAD3/RBPJ/FOS/NR1D2/FOXC2/GJC1/MAFF/BCL9L/RXRA/ARID2/SVIL/DMD	43	Ank13	Down
GO:0022407	regulation of cell-cell adhesion	43/982	344/14545	6.6e-05	0.00208415	2.68107	ENSG00000019549/ENSG00000020633/ENSG00000083799/ENSG00000090339/ENSG00000097007/ENSG00000101384/ENSG00000102908/ENSG00000103335/ENSG00000106571/ENSG00000108175/ENSG00000112149/ENSG00000113916/ENSG00000114315/ENSG00000119508/ENSG00000120694/ENSG00000124145/ENSG00000124508/ENSG00000125266/ENSG00000125347/ENSG00000126804/ENSG00000131759/ENSG00000134352/ENSG00000134954/ENSG00000136244/ENSG00000136826…	SNAI2/RUNX3/CYLD/ICAM1/ABL1/JAG1/NFAT5/PIEZO1/GLI3/ZMIZ1/CD83/BCL6/HES1/NR4A3/HSPH1/SDC4/BTN2A2/EFNB2/IRF1/ZBTB1/RARA/IL6ST/ETS1/IL6/KLF4/BCL10/DUSP10/ITPKB/NFKBIZ/PRKCA/TNFRSF14/ZBTB7B/IL6R/TGFBR2/CITED2/IL7R/SOCS5/MALT1/CEBPB/C1QTNF1/MYADM/MBP/TNF	43	Ank13	Down
GO:0001503	ossification	44/982	355/14545	6.67e-05	0.00209257	2.67932	ENSG00000019549/ENSG00000054598/ENSG00000064932/ENSG00000078804/ENSG00000084093/ENSG00000092969/ENSG00000101384/ENSG00000105810/ENSG00000106571/ENSG00000108821/ENSG00000115461/ENSG00000116604/ENSG00000117318/ENSG00000124813/ENSG00000134352/ENSG00000136244/ENSG00000141232/ENSG00000142871/ENSG00000143367/ENSG00000146648/ENSG00000146674/ENSG00000147408/ENSG00000151014/ENSG00000155090/ENSG00000157613…	SNAI2/FOXC1/SBNO2/TP53INP2/REST/TGFB2/JAG1/CDK6/GLI3/COL1A1/IGFBP5/MEF2D/ID3/RUNX2/IL6ST/IL6/TOB1/CYR61/TUFT1/EGFR/IGFBP3/CSGALNACT1/NOCT/KLF10/CREB3L1/SKI/IL6R/DHRS3/NIPBL/SMAD3/RBPJ/MN1/JUNB/CEBPB/SP3/FOXC2/ANO6/EXT1/BCOR/CSF1/NBR1/FAT4/CEBPD/TNF	44	Ank13	Down
GO:0051251	positive regulation of lymphocyte activation	33/982	239/14545	6.82e-05	0.0021277	2.67209	ENSG00000020633/ENSG00000083799/ENSG00000101096/ENSG00000106571/ENSG00000108175/ENSG00000112149/ENSG00000113916/ENSG00000114315/ENSG00000120694/ENSG00000124508/ENSG00000124762/ENSG00000125266/ENSG00000126226/ENSG00000126804/ENSG00000127666/ENSG00000131759/ENSG00000134215/ENSG00000134352/ENSG00000136244/ENSG00000142867/ENSG00000143507/ENSG00000143772/ENSG00000144802/ENSG00000157873/ENSG00000160685…	RUNX3/CYLD/NFATC2/GLI3/ZMIZ1/CD83/BCL6/HES1/HSPH1/BTN2A2/CDKN1A/EFNB2/PCID2/ZBTB1/TICAM1/RARA/VAV3/IL6ST/IL6/BCL10/DUSP10/ITPKB/NFKBIZ/TNFRSF14/ZBTB7B/IL6R/TGFBR2/IL7R/SOCS5/MALT1/IRS2/ZNF335/HLA-F	33	Ank13	Down
GO:0001952	regulation of cell-matrix adhesion	19/982	105/14545	6.87e-05	0.00213179	2.67125	ENSG00000064042/ENSG00000074054/ENSG00000082701/ENSG00000097007/ENSG00000099250/ENSG00000101384/ENSG00000105810/ENSG00000106366/ENSG00000113916/ENSG00000124145/ENSG00000131669/ENSG00000137801/ENSG00000144824/ENSG00000166949/ENSG00000167657/ENSG00000173517/ENSG00000173801/ENSG00000184371/ENSG00000198947	LIMCH1/CLASP1/GSK3B/ABL1/NRP1/JAG1/CDK6/SERPINE1/BCL6/SDC4/NINJ1/THBS1/PHLDB2/SMAD3/DAPK3/PEAK1/JUP/CSF1/DMD	19	Ank13	Down
GO:0042035	regulation of cytokine biosynthetic process	17/982	88/14545	7.02e-05	0.00215409	2.66674	ENSG00000034152/ENSG00000069399/ENSG00000109320/ENSG00000115008/ENSG00000116001/ENSG00000120738/ENSG00000125347/ENSG00000127666/ENSG00000128016/ENSG00000136244/ENSG00000136826/ENSG00000137801/ENSG00000142867/ENSG00000168610/ENSG00000172216/ENSG00000183735/ENSG00000232810	MAP2K3/BCL3/NFKB1/IL1A/TIA1/EGR1/IRF1/TICAM1/ZFP36/IL6/KLF4/THBS1/BCL10/STAT3/CEBPB/TBK1/TNF	17	Ank13	Down
GO:0000075	cell cycle checkpoint	30/982	209/14545	7.03e-05	0.00215409	2.66674	ENSG00000008405/ENSG00000075218/ENSG00000080802/ENSG00000087586/ENSG00000095787/ENSG00000105325/ENSG00000111276/ENSG00000116017/ENSG00000117724/ENSG00000120129/ENSG00000124762/ENSG00000126226/ENSG00000131747/ENSG00000136492/ENSG00000137337/ENSG00000140534/ENSG00000141510/ENSG00000143971/ENSG00000147883/ENSG00000149115/ENSG00000156970/ENSG00000159388/ENSG00000163781/ENSG00000166483/ENSG00000166851…	CRY1/GTSE1/CNOT4/AURKA/WAC/FZR1/CDKN1B/ARID3A/CENPF/DUSP1/CDKN1A/PCID2/TOP2A/BRIP1/MDC1/TICRR/TP53/ETAA1/CDKN2B/TNKS1BP1/BUB1B/BTG2/TOPBP1/WEE1/PLK1/BUB1/AURKB/MDM4/GIGYF2/PPP1R10	30	Ank13	Down
GO:0045165	cell fate commitment	30/982	210/14545	7.68e-05	0.00234108	2.63058	ENSG00000057657/ENSG00000083799/ENSG00000099250/ENSG00000101384/ENSG00000106571/ENSG00000114315/ENSG00000116016/ENSG00000124813/ENSG00000131023/ENSG00000131759/ENSG00000132510/ENSG00000134250/ENSG00000135111/ENSG00000136158/ENSG00000136244/ENSG00000136826/ENSG00000141448/ENSG00000141510/ENSG00000143384/ENSG00000148737/ENSG00000157557/ENSG00000157764/ENSG00000160685/ENSG00000168214/ENSG00000168610…	PRDM1/CYLD/NRP1/JAG1/GLI3/HES1/EPAS1/RUNX2/LATS1/RARA/KDM6B/NOTCH2/TBX3/SPRY2/IL6/KLF4/GATA6/TP53/MCL1/TCF7L2/ETS2/BRAF/ZBTB7B/RBPJ/STAT3/CEBPB/FOXC2/SOX12/GAS1/MITF	30	Ank13	Down
GO:0030183	B cell differentiation	19/982	106/14545	7.86e-05	0.00237936	2.62354	ENSG00000048052/ENSG00000067082/ENSG00000069399/ENSG00000083799/ENSG00000097007/ENSG00000108840/ENSG00000113916/ENSG00000126226/ENSG00000126804/ENSG00000134250/ENSG00000141510/ENSG00000152518/ENSG00000163374/ENSG00000168214/ENSG00000168264/ENSG00000172175/ENSG00000172845/ENSG00000178951/ENSG00000217128	HDAC9/KLF6/BCL3/CYLD/ABL1/HDAC5/BCL6/PCID2/ZBTB1/NOTCH2/TP53/ZFP36L2/YY1AP1/RBPJ/IRF2BP2/MALT1/SP3/ZBTB7A/FNIP1	19	Ank13	Down
GO:0051101	regulation of DNA binding	20/982	115/14545	7.99e-05	0.00240693	2.61854	ENSG00000048649/ENSG00000054598/ENSG00000064393/ENSG00000069399/ENSG00000100906/ENSG00000114315/ENSG00000117318/ENSG00000117650/ENSG00000123485/ENSG00000128342/ENSG00000132326/ENSG00000136826/ENSG00000141052/ENSG00000148143/ENSG00000157933/ENSG00000164190/ENSG00000165671/ENSG00000177606/ENSG00000178951/ENSG00000189060	RSF1/FOXC1/HIPK2/BCL3/NFKBIA/HES1/ID3/NEK2/HJURP/LIF/PER2/KLF4/MYOCD/ZNF462/SKI/NIPBL/NSD1/JUN/ZBTB7A/H1F0	20	Ank13	Down
GO:0006482	protein demethylation	9/982	29/14545	8.2e-05	0.00244203	2.61225	ENSG00000008083/ENSG00000073614/ENSG00000107077/ENSG00000117139/ENSG00000132510/ENSG00000147050/ENSG00000168453/ENSG00000171988/ENSG00000172943	JARID2/KDM5A/KDM4C/KDM5B/KDM6B/KDM6A/HR/JMJD1C/PHF8	9	Ank13	Down
GO:0008214	protein dealkylation	9/982	29/14545	8.2e-05	0.00244203	2.61225	ENSG00000008083/ENSG00000073614/ENSG00000107077/ENSG00000117139/ENSG00000132510/ENSG00000147050/ENSG00000168453/ENSG00000171988/ENSG00000172943	JARID2/KDM5A/KDM4C/KDM5B/KDM6B/KDM6A/HR/JMJD1C/PHF8	9	Ank13	Down
GO:0007093	mitotic cell cycle checkpoint	25/982	162/14545	8.53e-05	0.00252482	2.59777	ENSG00000075218/ENSG00000080802/ENSG00000087586/ENSG00000111276/ENSG00000116017/ENSG00000117724/ENSG00000120129/ENSG00000124762/ENSG00000126226/ENSG00000131747/ENSG00000137337/ENSG00000140534/ENSG00000141510/ENSG00000147883/ENSG00000149115/ENSG00000156970/ENSG00000159388/ENSG00000163781/ENSG00000166483/ENSG00000166851/ENSG00000169679/ENSG00000178999/ENSG00000198625/ENSG00000204120/ENSG00000204569	GTSE1/CNOT4/AURKA/CDKN1B/ARID3A/CENPF/DUSP1/CDKN1A/PCID2/TOP2A/MDC1/TICRR/TP53/CDKN2B/TNKS1BP1/BUB1B/BTG2/TOPBP1/WEE1/PLK1/BUB1/AURKB/MDM4/GIGYF2/PPP1R10	25	Ank13	Down
GO:0035710	CD4-positive, alpha-beta T cell activation	16/982	81/14545	8.61e-05	0.0025349	2.59604	ENSG00000020633/ENSG00000069399/ENSG00000104856/ENSG00000112149/ENSG00000113916/ENSG00000114861/ENSG00000131759/ENSG00000136244/ENSG00000144802/ENSG00000154447/ENSG00000157764/ENSG00000160685/ENSG00000163513/ENSG00000168610/ENSG00000171150/ENSG00000172175	RUNX3/BCL3/RELB/CD83/BCL6/FOXP1/RARA/IL6/NFKBIZ/SH3RF1/BRAF/ZBTB7B/TGFBR2/STAT3/SOCS5/MALT1	16	Ank13	Down
GO:0042089	cytokine biosynthetic process	18/982	98/14545	8.66e-05	0.00253514	2.596	ENSG00000034152/ENSG00000069399/ENSG00000109320/ENSG00000115008/ENSG00000116001/ENSG00000120738/ENSG00000125347/ENSG00000127666/ENSG00000128016/ENSG00000136244/ENSG00000136826/ENSG00000137801/ENSG00000142867/ENSG00000168610/ENSG00000172216/ENSG00000183735/ENSG00000196083/ENSG00000232810	MAP2K3/BCL3/NFKB1/IL1A/TIA1/EGR1/IRF1/TICAM1/ZFP36/IL6/KLF4/THBS1/BCL10/STAT3/CEBPB/TBK1/IL1RAP/TNF	18	Ank13	Down
GO:0007423	sensory organ development	54/982	471/14545	8.87e-05	0.00257677	2.58892	ENSG00000054598/ENSG00000057657/ENSG00000064393/ENSG00000073111/ENSG00000081923/ENSG00000083642/ENSG00000092969/ENSG00000095397/ENSG00000099250/ENSG00000101384/ENSG00000105325/ENSG00000106571/ENSG00000109846/ENSG00000111276/ENSG00000112319/ENSG00000113721/ENSG00000114315/ENSG00000117139/ENSG00000117713/ENSG00000118217/ENSG00000118707/ENSG00000119508/ENSG00000124145/ENSG00000125686/ENSG00000131669…	FOXC1/PRDM1/HIPK2/MCM2/ATP8B1/PDS5B/TGFB2/DFNB31/NRP1/JAG1/FZR1/GLI3/CRYAB/CDKN1B/EYA4/PDGFRB/HES1/KDM5B/ARID1A/ATF6/TGIF2/NR4A3/SDC4/MED1/NINJ1/RARA/SPRY2/SKIL/KLF4/BCAR3/CYP1B1/MEIS1/CCNA2/EGFR/SLC25A25/SKI/ABR/ARHGAP35/TGFBR2/NIPBL/CITED2/SMAD3/RBPJ/STAT3/ZEB2/SP3/FOXC2/JUN/RXRA/MITF/FAT4/TOPORS/PHACTR4/CEBPD	54	Ank13	Down
GO:0044839	cell cycle G2/M phase transition	35/982	263/14545	8.9e-05	0.00257677	2.58892	ENSG00000058272/ENSG00000064313/ENSG00000072571/ENSG00000074054/ENSG00000075218/ENSG00000087586/ENSG00000088325/ENSG00000101224/ENSG00000105325/ENSG00000117650/ENSG00000117724/ENSG00000118193/ENSG00000120539/ENSG00000123240/ENSG00000124762/ENSG00000126001/ENSG00000129474/ENSG00000131023/ENSG00000140534/ENSG00000141510/ENSG00000141551/ENSG00000141867/ENSG00000142731/ENSG00000145386/ENSG00000147883…	PPP1R12A/TAF2/HMMR/CLASP1/GTSE1/AURKA/TPX2/CDC25B/FZR1/NEK2/CENPF/KIF14/MASTL/OPTN/CDKN1A/CEP250/AJUBA/LATS1/TICRR/TP53/CSNK1D/BRD4/PLK4/CCNA2/CDKN2B/BACH1/DBF4B/TOPBP1/WEE1/PLK1/USP47/PPM1D/CEP135/CKAP5/AURKB	35	Ank13	Down
GO:0010171	body morphogenesis	12/982	50/14545	9.28e-05	0.00267173	2.57321	ENSG00000019144/ENSG00000074054/ENSG00000103196/ENSG00000108821/ENSG00000144655/ENSG00000144824/ENSG00000150347/ENSG00000157764/ENSG00000157933/ENSG00000162702/ENSG00000163659/ENSG00000164190	PHLDB1/CLASP1/CRISPLD2/COL1A1/CSRNP1/PHLDB2/ARID5B/BRAF/SKI/ZNF281/TIPARP/NIPBL	12	Ank13	Down
GO:0046578	regulation of Ras protein signal transduction	31/982	223/14545	9.87e-05	0.00281175	2.55102	ENSG00000038382/ENSG00000090924/ENSG00000092969/ENSG00000097007/ENSG00000099250/ENSG00000107263/ENSG00000107554/ENSG00000107862/ENSG00000108669/ENSG00000110237/ENSG00000113721/ENSG00000113916/ENSG00000114346/ENSG00000118193/ENSG00000132155/ENSG00000134215/ENSG00000134250/ENSG00000136158/ENSG00000143322/ENSG00000143772/ENSG00000154803/ENSG00000159842/ENSG00000160007/ENSG00000168542/ENSG00000169855…	TRIO/PLEKHG2/TGFB2/ABL1/NRP1/RAPGEF1/DNMBP/GBF1/CYTH1/ARHGEF17/PDGFRB/BCL6/ECT2/KIF14/RAF1/VAV3/NOTCH2/SPRY2/ABL2/ITPKB/FLCN/ABR/ARHGAP35/COL3A1/ROBO1/CSF1/IRS2/PLEKHG4/ITSN2/ADGRG1/ARHGEF28	31	Ank13	Down
GO:0014020	primary neural tube formation	18/982	99/14545	9.93e-05	0.00281175	2.55102	ENSG00000092969/ENSG00000097007/ENSG00000106078/ENSG00000117713/ENSG00000123473/ENSG00000124145/ENSG00000131759/ENSG00000138182/ENSG00000142867/ENSG00000147050/ENSG00000157933/ENSG00000160007/ENSG00000164442/ENSG00000169554/ENSG00000177000/ENSG00000184634/ENSG00000196576/ENSG00000204138	TGFB2/ABL1/COBL/ARID1A/STIL/SDC4/RARA/KIF20B/BCL10/KDM6A/SKI/ARHGAP35/CITED2/ZEB2/MTHFR/MED12/PLXNB2/PHACTR4	18	Ank13	Down
GO:0042107	cytokine metabolic process	18/982	99/14545	9.93e-05	0.00281175	2.55102	ENSG00000034152/ENSG00000069399/ENSG00000109320/ENSG00000115008/ENSG00000116001/ENSG00000120738/ENSG00000125347/ENSG00000127666/ENSG00000128016/ENSG00000136244/ENSG00000136826/ENSG00000137801/ENSG00000142867/ENSG00000168610/ENSG00000172216/ENSG00000183735/ENSG00000196083/ENSG00000232810	MAP2K3/BCL3/NFKB1/IL1A/TIA1/EGR1/IRF1/TICAM1/ZFP36/IL6/KLF4/THBS1/BCL10/STAT3/CEBPB/TBK1/IL1RAP/TNF	18	Ank13	Down
GO:0035023	regulation of Rho protein signal transduction	21/982	126/14545	0.00010116	0.00284889	2.54532	ENSG00000038382/ENSG00000090924/ENSG00000097007/ENSG00000099250/ENSG00000107554/ENSG00000110237/ENSG00000113721/ENSG00000113916/ENSG00000114346/ENSG00000132155/ENSG00000134215/ENSG00000143322/ENSG00000154803/ENSG00000159842/ENSG00000160007/ENSG00000168542/ENSG00000169855/ENSG00000196155/ENSG00000198399/ENSG00000205336/ENSG00000214944	TRIO/PLEKHG2/ABL1/NRP1/DNMBP/ARHGEF17/PDGFRB/BCL6/ECT2/RAF1/VAV3/ABL2/FLCN/ABR/ARHGAP35/COL3A1/ROBO1/PLEKHG4/ITSN2/ADGRG1/ARHGEF28	21	Ank13	Down
GO:0000082	G1/S transition of mitotic cell cycle	33/982	245/14545	0.000110964	0.00310817	2.50749	ENSG00000005483/ENSG00000073111/ENSG00000075218/ENSG00000077684/ENSG00000080802/ENSG00000080839/ENSG00000087586/ENSG00000105810/ENSG00000111276/ENSG00000116017/ENSG00000118193/ENSG00000123080/ENSG00000124508/ENSG00000124762/ENSG00000131023/ENSG00000135913/ENSG00000136826/ENSG00000141510/ENSG00000141564/ENSG00000141867/ENSG00000146648/ENSG00000146834/ENSG00000147883/ENSG00000149115/ENSG00000150457…	KMT2E/MCM2/GTSE1/JADE1/CNOT4/RBL1/AURKA/CDK6/CDKN1B/ARID3A/KIF14/CDKN2C/BTN2A2/CDKN1A/LATS1/USP37/KLF4/TP53/RPTOR/BRD4/EGFR/MEPCE/CDKN2B/TNKS1BP1/LATS2/BACH1/BTG2/WEE1/KLF11/PHF8/ZNF655/MDM4/GIGYF2	33	Ank13	Down
GO:0051098	regulation of binding	43/982	352/14545	0.000112135	0.00312419	2.50526	ENSG00000048649/ENSG00000054598/ENSG00000064393/ENSG00000069399/ENSG00000077254/ENSG00000082701/ENSG00000083799/ENSG00000087586/ENSG00000097007/ENSG00000099250/ENSG00000100311/ENSG00000100906/ENSG00000101126/ENSG00000108840/ENSG00000109756/ENSG00000114315/ENSG00000117318/ENSG00000117650/ENSG00000119922/ENSG00000123485/ENSG00000127191/ENSG00000127666/ENSG00000128342/ENSG00000128881/ENSG00000131759…	RSF1/FOXC1/HIPK2/BCL3/USP33/GSK3B/CYLD/AURKA/ABL1/NRP1/PDGFB/NFKBIA/ADNP/HDAC5/RAPGEF2/HES1/ID3/NEK2/IFIT2/HJURP/TRAF2/TICAM1/LIF/TTBK2/RARA/PER2/DNAJB2/KLF4/MYOCD/MEPCE/ZNF462/TCF7L2/SKI/EPB41/NIPBL/NSD1/PLK1/SMAD3/JUN/ZBTB7A/AURKB/IFIT1/H1F0	43	Ank13	Down
GO:0009648	photoperiodism	8/982	24/14545	0.000116421	0.00322633	2.49129	ENSG00000008405/ENSG00000049246/ENSG00000121671/ENSG00000132326/ENSG00000134107/ENSG00000141510/ENSG00000142178/ENSG00000179094	CRY1/PER3/CRY2/PER2/BHLHE40/TP53/SIK1/PER1	8	Ank13	Down
GO:0007160	cell-matrix adhesion	29/982	205/14545	0.000119873	0.00330442	2.4809	ENSG00000035403/ENSG00000064042/ENSG00000074054/ENSG00000082701/ENSG00000092439/ENSG00000097007/ENSG00000099250/ENSG00000101384/ENSG00000105810/ENSG00000106366/ENSG00000113916/ENSG00000124145/ENSG00000128585/ENSG00000129474/ENSG00000130702/ENSG00000131626/ENSG00000131669/ENSG00000137801/ENSG00000143398/ENSG00000144824/ENSG00000156232/ENSG00000159840/ENSG00000166949/ENSG00000167657/ENSG00000168542…	VCL/LIMCH1/CLASP1/GSK3B/TRPM7/ABL1/NRP1/JAG1/CDK6/SERPINE1/BCL6/SDC4/MKLN1/AJUBA/LAMA5/PPFIA1/NINJ1/THBS1/PIP5K1A/PHLDB2/WHAMM/ZYX/SMAD3/DAPK3/COL3A1/PEAK1/JUP/CSF1/DMD	29	Ank13	Down
GO:0018023	peptidyl-lysine trimethylation	11/982	44/14545	0.000121953	0.00332656	2.478	ENSG00000005483/ENSG00000032219/ENSG00000054267/ENSG00000096717/ENSG00000107077/ENSG00000141867/ENSG00000168298/ENSG00000168769/ENSG00000187605/ENSG00000187837/ENSG00000198026	KMT2E/ARID4A/ARID4B/SIRT1/KDM4C/BRD4/HIST1H1E/TET2/TET3/HIST1H1C/ZNF335	11	Ank13	Down
GO:0061614	pri-miRNA transcription by RNA polymerase II	11/982	44/14545	0.000121953	0.00332656	2.478	ENSG00000092969/ENSG00000100311/ENSG00000113580/ENSG00000134954/ENSG00000136826/ENSG00000141510/ENSG00000166949/ENSG00000168610/ENSG00000170345/ENSG00000175592/ENSG00000177606	TGFB2/PDGFB/NR3C1/ETS1/KLF4/TP53/SMAD3/STAT3/FOS/FOSL1/JUN	11	Ank13	Down
GO:0016575	histone deacetylation	15/982	75/14545	0.000122693	0.00332933	2.47764	ENSG00000048052/ENSG00000073614/ENSG00000084093/ENSG00000096717/ENSG00000108840/ENSG00000113916/ENSG00000132326/ENSG00000141510/ENSG00000145349/ENSG00000157933/ENSG00000160685/ENSG00000164190/ENSG00000179094/ENSG00000198160/ENSG00000198663	HDAC9/KDM5A/REST/SIRT1/HDAC5/BCL6/PER2/TP53/CAMK2D/SKI/ZBTB7B/NIPBL/PER1/MIER1/C6orf89	15	Ank13	Down
GO:0008593	regulation of Notch signaling pathway	17/982	92/14545	0.00012497	0.00337354	2.47191	ENSG00000005339/ENSG00000092969/ENSG00000100906/ENSG00000101384/ENSG00000108175/ENSG00000113916/ENSG00000114315/ENSG00000134352/ENSG00000146648/ENSG00000161021/ENSG00000163435/ENSG00000168214/ENSG00000168610/ENSG00000169855/ENSG00000176907/ENSG00000178951/ENSG00000184384	CREBBP/TGFB2/NFKBIA/JAG1/ZMIZ1/BCL6/HES1/IL6ST/EGFR/MAML1/ELF3/RBPJ/STAT3/ROBO1/C8orf4/ZBTB7A/MAML2	17	Ank13	Down
GO:0050865	regulation of cell activation	53/982	466/14545	0.000126418	0.00339505	2.46915	ENSG00000003989/ENSG00000020633/ENSG00000047621/ENSG00000057657/ENSG00000083799/ENSG00000097007/ENSG00000100311/ENSG00000101096/ENSG00000103241/ENSG00000106571/ENSG00000108175/ENSG00000112149/ENSG00000113721/ENSG00000113916/ENSG00000114315/ENSG00000118503/ENSG00000119508/ENSG00000120694/ENSG00000124145/ENSG00000124508/ENSG00000124762/ENSG00000125266/ENSG00000125347/ENSG00000126226/ENSG00000126368…	SLC7A2/RUNX3/C12orf4/PRDM1/CYLD/ABL1/PDGFB/NFATC2/FOXF1/GLI3/ZMIZ1/CD83/PDGFRB/BCL6/HES1/TNFAIP3/NR4A3/HSPH1/SDC4/BTN2A2/CDKN1A/EFNB2/IRF1/PCID2/NR1D1/ZBTB1/TICAM1/RARA/VAV3/IL6ST/IL6/THBS1/BCL10/DUSP10/ITPKB/NFKBIZ/ZFP36L2/PRKCA/SH3RF1/BRAF/TNFRSF14/ABR/ZBTB7B/IL6R/TGFBR2/IL7R/SOCS5/MALT1/CEBPB/C1QTNF1/IRS2/ZNF335/HLA-F	53	Ank13	Down
GO:2001234	negative regulation of apoptotic signaling pathway	30/982	216/14545	0.00012905	0.00344795	2.46244	ENSG00000019549/ENSG00000023287/ENSG00000090339/ENSG00000096717/ENSG00000099250/ENSG00000106366/ENSG00000112096/ENSG00000112319/ENSG00000115008/ENSG00000115760/ENSG00000118503/ENSG00000120889/ENSG00000127191/ENSG00000132155/ENSG00000137801/ENSG00000143384/ENSG00000144476/ENSG00000148737/ENSG00000148841/ENSG00000153234/ENSG00000154447/ENSG00000157613/ENSG00000168398/ENSG00000170242/ENSG00000171951…	SNAI2/RB1CC1/ICAM1/SIRT1/NRP1/SERPINE1/SOD2/EYA4/IL1A/BIRC6/TNFAIP3/TNFRSF10B/TRAF2/RAF1/THBS1/MCL1/ACKR3/TCF7L2/ITPRIP/NR4A2/SH3RF1/CREB3L1/BDKRB2/USP47/SCG2/MKL1/HSPA1B/HSPA1A/SLC35F6/TNF	30	Ank13	Down
GO:1903037	regulation of leukocyte cell-cell adhesion	34/982	258/14545	0.000135353	0.00359791	2.44395	ENSG00000020633/ENSG00000083799/ENSG00000090339/ENSG00000102908/ENSG00000106571/ENSG00000108175/ENSG00000112149/ENSG00000113916/ENSG00000114315/ENSG00000119508/ENSG00000120694/ENSG00000124145/ENSG00000124508/ENSG00000125266/ENSG00000125347/ENSG00000126804/ENSG00000131759/ENSG00000134352/ENSG00000134954/ENSG00000136244/ENSG00000136826/ENSG00000142867/ENSG00000143507/ENSG00000143772/ENSG00000144802…	RUNX3/CYLD/ICAM1/NFAT5/GLI3/ZMIZ1/CD83/BCL6/HES1/NR4A3/HSPH1/SDC4/BTN2A2/EFNB2/IRF1/ZBTB1/RARA/IL6ST/ETS1/IL6/KLF4/BCL10/DUSP10/ITPKB/NFKBIZ/TNFRSF14/ZBTB7B/IL6R/TGFBR2/IL7R/SOCS5/MALT1/CEBPB/TNF	34	Ank13	Down
GO:0034330	cell junction organization	35/982	270/14545	0.000150813	0.00398851	2.39919	ENSG00000019549/ENSG00000035403/ENSG00000064042/ENSG00000074054/ENSG00000081277/ENSG00000092969/ENSG00000095397/ENSG00000097007/ENSG00000099250/ENSG00000099889/ENSG00000107263/ENSG00000108797/ENSG00000109756/ENSG00000114346/ENSG00000123094/ENSG00000124145/ENSG00000129474/ENSG00000130702/ENSG00000137801/ENSG00000140859/ENSG00000143398/ENSG00000144824/ENSG00000154229/ENSG00000154639/ENSG00000154803…	SNAI2/VCL/LIMCH1/CLASP1/PKP1/TGFB2/DFNB31/ABL1/NRP1/ARVCF/RAPGEF1/CNTNAP1/RAPGEF2/ECT2/RASSF8/SDC4/AJUBA/LAMA5/THBS1/KIFC3/PIP5K1A/PHLDB2/PRKCA/CXADR/FLCN/WHAMM/CLDN1/SMAD3/DAPK3/PEAK1/JUP/PLEC/GJC1/CTNND1/TNF	35	Ank13	Down
GO:0009617	response to bacterium	53/982	470/14545	0.0001572	0.00413642	2.38338	ENSG00000021826/ENSG00000055208/ENSG00000064932/ENSG00000069399/ENSG00000077150/ENSG00000081041/ENSG00000090339/ENSG00000097007/ENSG00000100739/ENSG00000100906/ENSG00000104825/ENSG00000106366/ENSG00000108840/ENSG00000109320/ENSG00000109819/ENSG00000112773/ENSG00000112851/ENSG00000113448/ENSG00000114861/ENSG00000118503/ENSG00000123240/ENSG00000126368/ENSG00000127666/ENSG00000128016/ENSG00000128564…	CPS1/TAB2/SBNO2/BCL3/NFKB2/CXCL2/ICAM1/ABL1/BDKRB1/NFKBIA/NFKBIB/SERPINE1/HDAC5/NFKB1/PPARGC1A/FAM46A/ERBB2IP/PDE4D/FOXP1/TNFAIP3/OPTN/NR1D1/TICAM1/ZFP36/VGF/RARA/IRAK2/IL6/BCL10/DUSP10/LYST/NOCT/PRKCA/TNFRSF14/ABR/IL6R/NEXN/CLDN1/CXCL3/CXCL1/RBPJ/FOS/PPM1D/PRKCE/JUNB/MALT1/CEBPB/JUN/TBK1/HIST2H2BE/DMBT1/LITAF/TNF	53	Ank13	Down
GO:0042542	response to hydrogen peroxide	21/982	130/14545	0.000159697	0.00418102	2.37872	ENSG00000096717/ENSG00000097007/ENSG00000108821/ENSG00000109846/ENSG00000113721/ENSG00000114346/ENSG00000118503/ENSG00000119508/ENSG00000120129/ENSG00000132510/ENSG00000134954/ENSG00000136244/ENSG00000136826/ENSG00000138061/ENSG00000143878/ENSG00000150907/ENSG00000158615/ENSG00000170775/ENSG00000175592/ENSG00000177606/ENSG00000265972	SIRT1/ABL1/COL1A1/CRYAB/PDGFRB/ECT2/TNFAIP3/NR4A3/DUSP1/KDM6B/ETS1/IL6/KLF4/CYP1B1/RHOB/FOXO1/PPP1R15B/GPR37/FOSL1/JUN/TXNIP	21	Ank13	Down
GO:0009649	entrainment of circadian clock	8/982	25/14545	0.00016114	0.00419769	2.37699	ENSG00000008405/ENSG00000049246/ENSG00000121671/ENSG00000132326/ENSG00000134107/ENSG00000141510/ENSG00000142178/ENSG00000179094	CRY1/PER3/CRY2/PER2/BHLHE40/TP53/SIK1/PER1	8	Ank13	Down
GO:0016049	cell growth	51/982	448/14545	0.000164833	0.00427255	2.36931	ENSG00000007341/ENSG00000008086/ENSG00000035403/ENSG00000043143/ENSG00000049759/ENSG00000050820/ENSG00000066735/ENSG00000075213/ENSG00000077684/ENSG00000082701/ENSG00000087586/ENSG00000092969/ENSG00000096717/ENSG00000097007/ENSG00000099250/ENSG00000100739/ENSG00000101126/ENSG00000101544/ENSG00000106078/ENSG00000109846/ENSG00000111276/ENSG00000113916/ENSG00000115461/ENSG00000118193/ENSG00000118515…	ST7L/CDKL5/VCL/JADE2/NEDD4L/BCAR1/KIF26A/SEMA3A/JADE1/GSK3B/AURKA/TGFB2/SIRT1/ABL1/NRP1/BDKRB1/ADNP/ADNP2/COBL/CRYAB/CDKN1B/BCL6/IGFBP5/KIF14/SGK1/CDKN2C/USP9X/CDKN1A/RNF6/OLFM1/PSRC1/DNAJB2/MYOCD/TP53/RPTOR/CAMK2D/EGFR/IGFBP3/SEMA3D/SORBS2/FLCN/TGFBR2/SMAD3/CDKN2AIP/ZEB2/USP47/RAPH1/SERTAD2/ITSN2/HSPA1B/HSPA1A	51	Ank13	Down
GO:0050867	positive regulation of cell activation	36/982	282/14545	0.000166315	0.00428962	2.36758	ENSG00000020633/ENSG00000083799/ENSG00000101096/ENSG00000106571/ENSG00000108175/ENSG00000112149/ENSG00000113721/ENSG00000113916/ENSG00000114315/ENSG00000119508/ENSG00000120694/ENSG00000124508/ENSG00000124762/ENSG00000125266/ENSG00000126226/ENSG00000126804/ENSG00000127666/ENSG00000131759/ENSG00000134215/ENSG00000134352/ENSG00000136244/ENSG00000137801/ENSG00000142867/ENSG00000143507/ENSG00000143772…	RUNX3/CYLD/NFATC2/GLI3/ZMIZ1/CD83/PDGFRB/BCL6/HES1/NR4A3/HSPH1/BTN2A2/CDKN1A/EFNB2/PCID2/ZBTB1/TICAM1/RARA/VAV3/IL6ST/IL6/THBS1/BCL10/DUSP10/ITPKB/NFKBIZ/TNFRSF14/ZBTB7B/IL6R/TGFBR2/IL7R/SOCS5/MALT1/IRS2/ZNF335/HLA-F	36	Ank13	Down
GO:0022612	gland morphogenesis	19/982	112/14545	0.000167849	0.00430786	2.36574	ENSG00000019549/ENSG00000074527/ENSG00000075213/ENSG00000092969/ENSG00000099250/ENSG00000106571/ENSG00000115461/ENSG00000117139/ENSG00000118503/ENSG00000125686/ENSG00000130702/ENSG00000135111/ENSG00000146648/ENSG00000163435/ENSG00000163513/ENSG00000172216/ENSG00000184371/ENSG00000186350/ENSG00000232810	SNAI2/NTN4/SEMA3A/TGFB2/NRP1/GLI3/IGFBP5/KDM5B/TNFAIP3/MED1/LAMA5/TBX3/EGFR/ELF3/TGFBR2/CEBPB/CSF1/RXRA/TNF	19	Ank13	Down
GO:0006479	protein methylation	25/982	169/14545	0.000170045	0.00432164	2.36435	ENSG00000005483/ENSG00000008083/ENSG00000032219/ENSG00000054267/ENSG00000055609/ENSG00000085276/ENSG00000096717/ENSG00000107077/ENSG00000116539/ENSG00000117000/ENSG00000119403/ENSG00000136169/ENSG00000141867/ENSG00000147050/ENSG00000159388/ENSG00000164169/ENSG00000165671/ENSG00000168137/ENSG00000168298/ENSG00000168769/ENSG00000177000/ENSG00000183337/ENSG00000187605/ENSG00000187837/ENSG00000198026	KMT2E/JARID2/ARID4A/ARID4B/KMT2C/MECOM/SIRT1/KDM4C/ASH1L/RLF/PHF19/SETDB2/BRD4/KDM6A/BTG2/PRMT9/NSD1/SETD5/HIST1H1E/TET2/MTHFR/BCOR/TET3/HIST1H1C/ZNF335	25	Ank13	Down
GO:0008213	protein alkylation	25/982	169/14545	0.000170045	0.00432164	2.36435	ENSG00000005483/ENSG00000008083/ENSG00000032219/ENSG00000054267/ENSG00000055609/ENSG00000085276/ENSG00000096717/ENSG00000107077/ENSG00000116539/ENSG00000117000/ENSG00000119403/ENSG00000136169/ENSG00000141867/ENSG00000147050/ENSG00000159388/ENSG00000164169/ENSG00000165671/ENSG00000168137/ENSG00000168298/ENSG00000168769/ENSG00000177000/ENSG00000183337/ENSG00000187605/ENSG00000187837/ENSG00000198026	KMT2E/JARID2/ARID4A/ARID4B/KMT2C/MECOM/SIRT1/KDM4C/ASH1L/RLF/PHF19/SETDB2/BRD4/KDM6A/BTG2/PRMT9/NSD1/SETD5/HIST1H1E/TET2/MTHFR/BCOR/TET3/HIST1H1C/ZNF335	25	Ank13	Down
GO:0007517	muscle organ development	43/982	359/14545	0.000174664	0.00440251	2.3563	ENSG00000008083/ENSG00000048052/ENSG00000054598/ENSG00000092969/ENSG00000096717/ENSG00000104369/ENSG00000109846/ENSG00000116604/ENSG00000117318/ENSG00000117724/ENSG00000120738/ENSG00000125266/ENSG00000125686/ENSG00000125772/ENSG00000127124/ENSG00000128342/ENSG00000130702/ENSG00000140416/ENSG00000141052/ENSG00000141448/ENSG00000143995/ENSG00000150347/ENSG00000156853/ENSG00000157933/ENSG00000159200…	JARID2/HDAC9/FOXC1/TGFB2/SIRT1/JPH1/CRYAB/MEF2D/ID3/CENPF/EGR1/EFNB2/MED1/GPCPD1/HIVEP3/LIF/LAMA5/TPM1/MYOCD/GATA6/MEIS1/ARID5B/ZNF689/SKI/RCAN1/ACTC1/BTG2/TGFBR2/CITED2/SMAD3/RBPJ/COL3A1/FOS/CHD2/NR1D2/FOXC2/ZNF609/MAFF/BCL9L/RXRA/SVIL/ADARB1/DMD	43	Ank13	Down
GO:0071559	response to transforming growth factor beta	31/982	230/14545	0.000174917	0.00440251	2.3563	ENSG00000005339/ENSG00000020633/ENSG00000064393/ENSG00000092969/ENSG00000096717/ENSG00000108821/ENSG00000109819/ENSG00000113580/ENSG00000124486/ENSG00000135655/ENSG00000136603/ENSG00000137801/ENSG00000141052/ENSG00000141510/ENSG00000147883/ENSG00000152518/ENSG00000154803/ENSG00000157933/ENSG00000159840/ENSG00000163347/ENSG00000163513/ENSG00000164442/ENSG00000166949/ENSG00000168542/ENSG00000168675…	CREBBP/RUNX3/HIPK2/TGFB2/SIRT1/COL1A1/PPARGC1A/NR3C1/USP9X/USP15/SKIL/THBS1/MYOCD/TP53/CDKN2B/ZFP36L2/FLCN/SKI/ZYX/CLDN1/TGFBR2/CITED2/SMAD3/COL3A1/LDLRAD4/FOS/PDE3A/JUN/ZBTB7A/BCL9L/HSPA1A	31	Ank13	Down
GO:0035019	somatic stem cell population maintenance	13/982	61/14545	0.000175836	0.00440435	2.35612	ENSG00000084093/ENSG00000114315/ENSG00000114861/ENSG00000132155/ENSG00000136826/ENSG00000152518/ENSG00000155090/ENSG00000157764/ENSG00000157933/ENSG00000168214/ENSG00000168610/ENSG00000174405/ENSG00000186174	REST/HES1/FOXP1/RAF1/KLF4/ZFP36L2/KLF10/BRAF/SKI/RBPJ/STAT3/LIG4/BCL9L	13	Ank13	Down
GO:0043535	regulation of blood vessel endothelial cell migration	17/982	95/14545	0.000187802	0.00468157	2.32961	ENSG00000034152/ENSG00000048052/ENSG00000096717/ENSG00000097007/ENSG00000099250/ENSG00000100065/ENSG00000100311/ENSG00000108840/ENSG00000126561/ENSG00000133121/ENSG00000134954/ENSG00000136826/ENSG00000137801/ENSG00000154229/ENSG00000169242/ENSG00000173801/ENSG00000176692	MAP2K3/HDAC9/SIRT1/ABL1/NRP1/CARD10/PDGFB/HDAC5/STAT5A/STARD13/ETS1/KLF4/THBS1/PRKCA/EFNA1/JUP/FOXC2	17	Ank13	Down
GO:1902850	microtubule cytoskeleton organization involved in mitosis	21/982	132/14545	0.000198886	0.00492469	2.30762	ENSG00000074054/ENSG00000087586/ENSG00000088325/ENSG00000090889/ENSG00000096093/ENSG00000101972/ENSG00000115163/ENSG00000117650/ENSG00000121957/ENSG00000123473/ENSG00000134222/ENSG00000135476/ENSG00000136158/ENSG00000137807/ENSG00000138160/ENSG00000138778/ENSG00000161800/ENSG00000166851/ENSG00000178999/ENSG00000204388/ENSG00000204389	CLASP1/AURKA/TPX2/KIF4A/EFHC1/STAG2/CENPA/NEK2/GPSM2/STIL/PSRC1/ESPL1/SPRY2/KIF23/KIF11/CENPE/RACGAP1/PLK1/AURKB/HSPA1B/HSPA1A	21	Ank13	Down
GO:0009755	hormone-mediated signaling pathway	29/982	211/14545	0.000199445	0.00492469	2.30762	ENSG00000008405/ENSG00000069869/ENSG00000096717/ENSG00000100320/ENSG00000104517/ENSG00000109819/ENSG00000113580/ENSG00000114861/ENSG00000117713/ENSG00000119508/ENSG00000121671/ENSG00000125686/ENSG00000126368/ENSG00000127870/ENSG00000131023/ENSG00000131759/ENSG00000132471/ENSG00000140526/ENSG00000141027/ENSG00000150457/ENSG00000151623/ENSG00000153234/ENSG00000164463/ENSG00000174738/ENSG00000178951…	CRY1/NEDD4/SIRT1/RBFOX2/UBR5/PPARGC1A/NR3C1/FOXP1/ARID1A/NR4A3/CRY2/MED1/NR1D1/RNF6/LATS1/RARA/WBP2/ABHD2/NCOR1/LATS2/NR3C2/NR4A2/CREBRF/NR1D2/ZBTB7A/PER1/RXRA/NCOR2/STRN3	29	Ank13	Down
GO:0002696	positive regulation of leukocyte activation	35/982	274/14545	0.000201379	0.00494899	2.30548	ENSG00000020633/ENSG00000083799/ENSG00000101096/ENSG00000106571/ENSG00000108175/ENSG00000112149/ENSG00000113916/ENSG00000114315/ENSG00000119508/ENSG00000120694/ENSG00000124508/ENSG00000124762/ENSG00000125266/ENSG00000126226/ENSG00000126804/ENSG00000127666/ENSG00000131759/ENSG00000134215/ENSG00000134352/ENSG00000136244/ENSG00000137801/ENSG00000142867/ENSG00000143507/ENSG00000143772/ENSG00000144802…	RUNX3/CYLD/NFATC2/GLI3/ZMIZ1/CD83/BCL6/HES1/NR4A3/HSPH1/BTN2A2/CDKN1A/EFNB2/PCID2/ZBTB1/TICAM1/RARA/VAV3/IL6ST/IL6/THBS1/BCL10/DUSP10/ITPKB/NFKBIZ/TNFRSF14/ZBTB7B/IL6R/TGFBR2/IL7R/SOCS5/MALT1/IRS2/ZNF335/HLA-F	35	Ank13	Down
GO:0046635	positive regulation of alpha-beta T cell activation	12/982	54/14545	0.000204196	0.00496914	2.30372	ENSG00000020633/ENSG00000106571/ENSG00000112149/ENSG00000120694/ENSG00000131759/ENSG00000143772/ENSG00000144802/ENSG00000160685/ENSG00000160712/ENSG00000163513/ENSG00000171150/ENSG00000172175	RUNX3/GLI3/CD83/HSPH1/RARA/ITPKB/NFKBIZ/ZBTB7B/IL6R/TGFBR2/SOCS5/MALT1	12	Ank13	Down
GO:0051568	histone H3-K4 methylation	12/982	54/14545	0.000204196	0.00496914	2.30372	ENSG00000005483/ENSG00000032219/ENSG00000055609/ENSG00000116539/ENSG00000117000/ENSG00000147050/ENSG00000168298/ENSG00000168769/ENSG00000183337/ENSG00000187605/ENSG00000187837/ENSG00000198026	KMT2E/ARID4A/KMT2C/ASH1L/RLF/KDM6A/HIST1H1E/TET2/BCOR/TET3/HIST1H1C/ZNF335	12	Ank13	Down
GO:0031668	cellular response to extracellular stimulus	33/982	253/14545	0.00020506	0.00496914	2.30372	ENSG00000019549/ENSG00000066735/ENSG00000077254/ENSG00000090339/ENSG00000090905/ENSG00000096717/ENSG00000101126/ENSG00000104381/ENSG00000108821/ENSG00000113742/ENSG00000124762/ENSG00000125686/ENSG00000136492/ENSG00000141052/ENSG00000141510/ENSG00000141564/ENSG00000142178/ENSG00000147883/ENSG00000150907/ENSG00000153234/ENSG00000155090/ENSG00000160007/ENSG00000163545/ENSG00000165272/ENSG00000165861…	SNAI2/KIF26A/USP33/ICAM1/TNRC6A/SIRT1/ADNP/GDAP1/COL1A1/CPEB4/CDKN1A/MED1/BRIP1/MYOCD/TP53/RPTOR/SIK1/CDKN2B/FOXO1/NR4A2/KLF10/ARHGAP35/NUAK2/AQP3/ZFYVE1/SIK2/FOS/PPM1D/FOSL1/JUN/GBA/FNIP1/CH507-42P11.8	33	Ank13	Down
GO:0030856	regulation of epithelial cell differentiation	20/982	123/14545	0.000207152	0.00499658	2.30133	ENSG00000054598/ENSG00000065970/ENSG00000082701/ENSG00000101384/ENSG00000106366/ENSG00000111276/ENSG00000114315/ENSG00000118263/ENSG00000125686/ENSG00000128016/ENSG00000128342/ENSG00000135111/ENSG00000136451/ENSG00000165272/ENSG00000169554/ENSG00000172216/ENSG00000178878/ENSG00000185022/ENSG00000196159/ENSG00000232810	FOXC1/FOXJ2/GSK3B/JAG1/SERPINE1/CDKN1B/HES1/KLF7/MED1/ZFP36/LIF/TBX3/VEZF1/AQP3/ZEB2/CEBPB/APOLD1/MAFF/FAT4/TNF	20	Ank13	Down
GO:0007159	leukocyte cell-cell adhesion	36/982	286/14545	0.000220126	0.00528504	2.27695	ENSG00000020633/ENSG00000083799/ENSG00000090339/ENSG00000102908/ENSG00000106571/ENSG00000108175/ENSG00000110876/ENSG00000112149/ENSG00000113916/ENSG00000114315/ENSG00000119508/ENSG00000120694/ENSG00000124145/ENSG00000124508/ENSG00000125266/ENSG00000125347/ENSG00000126804/ENSG00000131759/ENSG00000134352/ENSG00000134954/ENSG00000136244/ENSG00000136826/ENSG00000142867/ENSG00000143507/ENSG00000143772…	RUNX3/CYLD/ICAM1/NFAT5/GLI3/ZMIZ1/SELPLG/CD83/BCL6/HES1/NR4A3/HSPH1/SDC4/BTN2A2/EFNB2/IRF1/ZBTB1/RARA/IL6ST/ETS1/IL6/KLF4/BCL10/DUSP10/ITPKB/NFKBIZ/TNIP1/TNFRSF14/ZBTB7B/IL6R/TGFBR2/IL7R/SOCS5/MALT1/CEBPB/TNF	36	Ank13	Down
GO:0045747	positive regulation of Notch signaling pathway	11/982	47/14545	0.000229837	0.0054929	2.2602	ENSG00000005339/ENSG00000092969/ENSG00000101384/ENSG00000108175/ENSG00000114315/ENSG00000161021/ENSG00000163435/ENSG00000168214/ENSG00000168610/ENSG00000169855/ENSG00000184384	CREBBP/TGFB2/JAG1/ZMIZ1/HES1/MAML1/ELF3/RBPJ/STAT3/ROBO1/MAML2	11	Ank13	Down
GO:0010632	regulation of epithelial cell migration	29/982	213/14545	0.000234913	0.00558857	2.2527	ENSG00000034152/ENSG00000048052/ENSG00000050820/ENSG00000074054/ENSG00000075213/ENSG00000092969/ENSG00000096717/ENSG00000097007/ENSG00000099250/ENSG00000100065/ENSG00000100311/ENSG00000108840/ENSG00000114861/ENSG00000124782/ENSG00000126561/ENSG00000133121/ENSG00000134954/ENSG00000136826/ENSG00000137801/ENSG00000140403/ENSG00000143507/ENSG00000143878/ENSG00000154229/ENSG00000163513/ENSG00000169242…	MAP2K3/HDAC9/BCAR1/CLASP1/SEMA3A/TGFB2/SIRT1/ABL1/NRP1/CARD10/PDGFB/HDAC5/FOXP1/RREB1/STAT5A/STARD13/ETS1/KLF4/THBS1/DNAJA4/DUSP10/RHOB/PRKCA/TGFBR2/EFNA1/PRKCE/JUP/FOXC2/JUN	29	Ank13	Down
GO:0002694	regulation of leukocyte activation	49/982	432/14545	0.000239868	0.00561966	2.25029	ENSG00000003989/ENSG00000020633/ENSG00000047621/ENSG00000057657/ENSG00000083799/ENSG00000097007/ENSG00000101096/ENSG00000103241/ENSG00000106571/ENSG00000108175/ENSG00000112149/ENSG00000113916/ENSG00000114315/ENSG00000118503/ENSG00000119508/ENSG00000120694/ENSG00000124145/ENSG00000124508/ENSG00000124762/ENSG00000125266/ENSG00000125347/ENSG00000126226/ENSG00000126368/ENSG00000126804/ENSG00000127666…	SLC7A2/RUNX3/C12orf4/PRDM1/CYLD/ABL1/NFATC2/FOXF1/GLI3/ZMIZ1/CD83/BCL6/HES1/TNFAIP3/NR4A3/HSPH1/SDC4/BTN2A2/CDKN1A/EFNB2/IRF1/PCID2/NR1D1/ZBTB1/TICAM1/RARA/VAV3/IL6ST/IL6/THBS1/BCL10/DUSP10/ITPKB/NFKBIZ/ZFP36L2/SH3RF1/BRAF/TNFRSF14/ABR/ZBTB7B/IL6R/TGFBR2/IL7R/SOCS5/MALT1/CEBPB/IRS2/ZNF335/HLA-F	49	Ank13	Down
GO:0016573	histone acetylation	23/982	153/14545	0.00023995	0.00561966	2.25029	ENSG00000005339/ENSG00000019549/ENSG00000025293/ENSG00000043143/ENSG00000048649/ENSG00000077684/ENSG00000083168/ENSG00000096717/ENSG00000100425/ENSG00000109819/ENSG00000112983/ENSG00000120071/ENSG00000120616/ENSG00000128342/ENSG00000132471/ENSG00000139618/ENSG00000141052/ENSG00000144445/ENSG00000154803/ENSG00000156650/ENSG00000168137/ENSG00000179094/ENSG00000198604	CREBBP/SNAI2/PHF20/JADE2/RSF1/JADE1/KAT6A/SIRT1/BRD1/PPARGC1A/BRD8/KANSL1/EPC1/LIF/WBP2/BRCA2/MYOCD/KANSL1L/FLCN/KAT6B/SETD5/PER1/BAZ1A	23	Ank13	Down
GO:0001841	neural tube formation	18/982	106/14545	0.000243733	0.00561966	2.25029	ENSG00000092969/ENSG00000097007/ENSG00000106078/ENSG00000117713/ENSG00000123473/ENSG00000124145/ENSG00000131759/ENSG00000138182/ENSG00000142867/ENSG00000147050/ENSG00000157933/ENSG00000160007/ENSG00000164442/ENSG00000169554/ENSG00000177000/ENSG00000184634/ENSG00000196576/ENSG00000204138	TGFB2/ABL1/COBL/ARID1A/STIL/SDC4/RARA/KIF20B/BCL10/KDM6A/SKI/ARHGAP35/CITED2/ZEB2/MTHFR/MED12/PLXNB2/PHACTR4	18	Ank13	Down
GO:0007052	mitotic spindle organization	18/982	106/14545	0.000243733	0.00561966	2.25029	ENSG00000074054/ENSG00000087586/ENSG00000088325/ENSG00000090889/ENSG00000096093/ENSG00000101972/ENSG00000117650/ENSG00000121957/ENSG00000123473/ENSG00000134222/ENSG00000137807/ENSG00000138160/ENSG00000138778/ENSG00000161800/ENSG00000166851/ENSG00000178999/ENSG00000204388/ENSG00000204389	CLASP1/AURKA/TPX2/KIF4A/EFHC1/STAG2/NEK2/GPSM2/STIL/PSRC1/KIF23/KIF11/CENPE/RACGAP1/PLK1/AURKB/HSPA1B/HSPA1A	18	Ank13	Down
GO:0031109	microtubule polymerization or depolymerization	18/982	106/14545	0.000243733	0.00561966	2.25029	ENSG00000074054/ENSG00000097007/ENSG00000109171/ENSG00000109846/ENSG00000111276/ENSG00000121621/ENSG00000128881/ENSG00000134222/ENSG00000136108/ENSG00000141551/ENSG00000157540/ENSG00000171368/ENSG00000175216/ENSG00000186185/ENSG00000186638/ENSG00000198718/ENSG00000204388/ENSG00000204389	CLASP1/ABL1/SLAIN2/CRYAB/CDKN1B/KIF18A/TTBK2/PSRC1/CKAP2/CSNK1D/DYRK1A/TPPP/CKAP5/KIF18B/KIF24/FAM179B/HSPA1B/HSPA1A	18	Ank13	Down
GO:1903046	meiotic cell cycle process	24/982	163/14545	0.000244598	0.00561966	2.25029	ENSG00000010292/ENSG00000024048/ENSG00000066279/ENSG00000071242/ENSG00000087586/ENSG00000100345/ENSG00000101224/ENSG00000105325/ENSG00000113810/ENSG00000120539/ENSG00000121152/ENSG00000121621/ENSG00000128342/ENSG00000131747/ENSG00000135476/ENSG00000136492/ENSG00000139618/ENSG00000145241/ENSG00000156970/ENSG00000163535/ENSG00000166851/ENSG00000169679/ENSG00000172572/ENSG00000185697	NCAPD2/UBR2/ASPM/RPS6KA2/AURKA/MYH9/CDC25B/FZR1/SMC4/MASTL/NCAPH/KIF18A/LIF/TOP2A/ESPL1/BRIP1/BRCA2/CENPC/BUB1B/SGOL2/PLK1/BUB1/PDE3A/MYBL1	24	Ank13	Down
GO:1905268	negative regulation of chromatin organization	12/982	55/14545	0.000245362	0.00561966	2.25029	ENSG00000008083/ENSG00000073614/ENSG00000096717/ENSG00000104517/ENSG00000107077/ENSG00000119778/ENSG00000157933/ENSG00000168298/ENSG00000172943/ENSG00000183337/ENSG00000187837/ENSG00000189060	JARID2/KDM5A/SIRT1/UBR5/KDM4C/ATAD2B/SKI/HIST1H1E/PHF8/BCOR/HIST1H1C/H1F0	12	Ank13	Down
GO:0034329	cell junction assembly	30/982	224/14545	0.000247299	0.00561966	2.25029	ENSG00000019549/ENSG00000035403/ENSG00000064042/ENSG00000074054/ENSG00000081277/ENSG00000097007/ENSG00000099250/ENSG00000099889/ENSG00000107263/ENSG00000108797/ENSG00000109756/ENSG00000114346/ENSG00000124145/ENSG00000129474/ENSG00000130702/ENSG00000137801/ENSG00000143398/ENSG00000144824/ENSG00000154229/ENSG00000154803/ENSG00000156232/ENSG00000163347/ENSG00000166949/ENSG00000167657/ENSG00000173517…	SNAI2/VCL/LIMCH1/CLASP1/PKP1/ABL1/NRP1/ARVCF/RAPGEF1/CNTNAP1/RAPGEF2/ECT2/SDC4/AJUBA/LAMA5/THBS1/PIP5K1A/PHLDB2/PRKCA/FLCN/WHAMM/CLDN1/SMAD3/DAPK3/PEAK1/JUP/PLEC/GJC1/CTNND1/TNF	30	Ank13	Down
GO:0071560	cellular response to transforming growth factor beta stimulus	30/982	224/14545	0.000247299	0.00561966	2.25029	ENSG00000005339/ENSG00000064393/ENSG00000092969/ENSG00000096717/ENSG00000108821/ENSG00000109819/ENSG00000113580/ENSG00000124486/ENSG00000135655/ENSG00000136603/ENSG00000137801/ENSG00000141052/ENSG00000141510/ENSG00000147883/ENSG00000152518/ENSG00000154803/ENSG00000157933/ENSG00000159840/ENSG00000163347/ENSG00000163513/ENSG00000164442/ENSG00000166949/ENSG00000168542/ENSG00000168675/ENSG00000170345…	CREBBP/HIPK2/TGFB2/SIRT1/COL1A1/PPARGC1A/NR3C1/USP9X/USP15/SKIL/THBS1/MYOCD/TP53/CDKN2B/ZFP36L2/FLCN/SKI/ZYX/CLDN1/TGFBR2/CITED2/SMAD3/COL3A1/LDLRAD4/FOS/PDE3A/JUN/ZBTB7A/BCL9L/HSPA1A	30	Ank13	Down
GO:0000086	G2/M transition of mitotic cell cycle	32/982	245/14545	0.000248085	0.00561966	2.25029	ENSG00000058272/ENSG00000064313/ENSG00000072571/ENSG00000074054/ENSG00000087586/ENSG00000088325/ENSG00000101224/ENSG00000117650/ENSG00000117724/ENSG00000118193/ENSG00000120539/ENSG00000123240/ENSG00000124762/ENSG00000126001/ENSG00000129474/ENSG00000131023/ENSG00000140534/ENSG00000141551/ENSG00000141867/ENSG00000142731/ENSG00000145386/ENSG00000147883/ENSG00000156273/ENSG00000161692/ENSG00000163781…	PPP1R12A/TAF2/HMMR/CLASP1/AURKA/TPX2/CDC25B/NEK2/CENPF/KIF14/MASTL/OPTN/CDKN1A/CEP250/AJUBA/LATS1/TICRR/CSNK1D/BRD4/PLK4/CCNA2/CDKN2B/BACH1/DBF4B/TOPBP1/WEE1/PLK1/USP47/PPM1D/CEP135/CKAP5/AURKB	32	Ank13	Down
GO:0045926	negative regulation of growth	32/982	245/14545	0.000248085	0.00561966	2.25029	ENSG00000007341/ENSG00000008083/ENSG00000075213/ENSG00000077684/ENSG00000092969/ENSG00000096717/ENSG00000099250/ENSG00000100739/ENSG00000108557/ENSG00000109846/ENSG00000111276/ENSG00000113916/ENSG00000115461/ENSG00000123080/ENSG00000124762/ENSG00000127870/ENSG00000134222/ENSG00000134250/ENSG00000135924/ENSG00000141510/ENSG00000143507/ENSG00000143995/ENSG00000153993/ENSG00000154803/ENSG00000163513…	ST7L/JARID2/SEMA3A/JADE1/TGFB2/SIRT1/NRP1/BDKRB1/RAI1/CRYAB/CDKN1B/BCL6/IGFBP5/CDKN2C/CDKN1A/RNF6/PSRC1/NOTCH2/DNAJB2/TP53/DUSP10/MEIS1/SEMA3D/FLCN/TGFBR2/CITED2/SMAD3/CDKN2AIP/SERTAD2/HSPA1B/HSPA1A/TNF	32	Ank13	Down
GO:0045931	positive regulation of mitotic cell cycle	22/982	144/14545	0.00025715	0.0057998	2.23659	ENSG00000005483/ENSG00000087586/ENSG00000097007/ENSG00000100311/ENSG00000101224/ENSG00000113721/ENSG00000114315/ENSG00000115008/ENSG00000126226/ENSG00000126787/ENSG00000135476/ENSG00000138182/ENSG00000139618/ENSG00000141564/ENSG00000141867/ENSG00000146648/ENSG00000146834/ENSG00000154229/ENSG00000161692/ENSG00000164190/ENSG00000175063/ENSG00000204569	KMT2E/AURKA/ABL1/PDGFB/CDC25B/PDGFRB/HES1/IL1A/PCID2/DLGAP5/ESPL1/KIF20B/BRCA2/RPTOR/BRD4/EGFR/MEPCE/PRKCA/DBF4B/NIPBL/UBE2C/PPP1R10	22	Ank13	Down
GO:0042113	B cell activation	28/982	204/14545	0.000260916	0.00585031	2.23282	ENSG00000048052/ENSG00000067082/ENSG00000069399/ENSG00000083799/ENSG00000097007/ENSG00000101096/ENSG00000108840/ENSG00000113916/ENSG00000118503/ENSG00000124762/ENSG00000126226/ENSG00000126804/ENSG00000127666/ENSG00000134215/ENSG00000134250/ENSG00000136244/ENSG00000141510/ENSG00000152518/ENSG00000163374/ENSG00000168214/ENSG00000168264/ENSG00000168685/ENSG00000172175/ENSG00000172845/ENSG00000174405…	HDAC9/KLF6/BCL3/CYLD/ABL1/NFATC2/HDAC5/BCL6/TNFAIP3/CDKN1A/PCID2/ZBTB1/TICAM1/VAV3/NOTCH2/IL6/TP53/ZFP36L2/YY1AP1/RBPJ/IRF2BP2/IL7R/MALT1/SP3/LIG4/ZBTB7A/IRS2/FNIP1	28	Ank13	Down
GO:0002903	negative regulation of B cell apoptotic process	5/982	10/14545	0.000262759	0.00585031	2.23282	ENSG00000113916/ENSG00000114861/ENSG00000142867/ENSG00000178999/ENSG00000185950	BCL6/FOXP1/BCL10/AURKB/IRS2	5	Ank13	Down
GO:0090084	negative regulation of inclusion body assembly	5/982	10/14545	0.000262759	0.00585031	2.23282	ENSG00000132002/ENSG00000135924/ENSG00000140403/ENSG00000204388/ENSG00000204389	DNAJB1/DNAJB2/DNAJA4/HSPA1B/HSPA1A	5	Ank13	Down
GO:0006473	protein acetylation	27/982	194/14545	0.000265764	0.00589206	2.22973	ENSG00000005339/ENSG00000019549/ENSG00000025293/ENSG00000043143/ENSG00000048649/ENSG00000077684/ENSG00000082701/ENSG00000083168/ENSG00000096717/ENSG00000100425/ENSG00000109819/ENSG00000112983/ENSG00000120071/ENSG00000120616/ENSG00000128342/ENSG00000132471/ENSG00000139618/ENSG00000141052/ENSG00000144445/ENSG00000150907/ENSG00000154803/ENSG00000156650/ENSG00000163884/ENSG00000166004/ENSG00000168137…	CREBBP/SNAI2/PHF20/JADE2/RSF1/JADE1/GSK3B/KAT6A/SIRT1/BRD1/PPARGC1A/BRD8/KANSL1/EPC1/LIF/WBP2/BRCA2/MYOCD/KANSL1L/FOXO1/FLCN/KAT6B/KLF15/CEP295/SETD5/PER1/BAZ1A	27	Ank13	Down
GO:0042060	wound healing	54/982	492/14545	0.000271329	0.00598994	2.22258	ENSG00000035403/ENSG00000074054/ENSG00000092969/ENSG00000094916/ENSG00000100311/ENSG00000100345/ENSG00000106366/ENSG00000106571/ENSG00000108515/ENSG00000108821/ENSG00000110756/ENSG00000111276/ENSG00000113721/ENSG00000115008/ENSG00000117525/ENSG00000118503/ENSG00000118898/ENSG00000124145/ENSG00000124762/ENSG00000124782/ENSG00000125347/ENSG00000129474/ENSG00000131669/ENSG00000132155/ENSG00000134215…	VCL/CLASP1/TGFB2/CBX5/PDGFB/MYH9/SERPINE1/GLI3/ENO3/COL1A1/HPS5/CDKN1B/PDGFRB/IL1A/F3/TNFAIP3/PPL/SDC4/CDKN1A/RREB1/IRF1/AJUBA/NINJ1/RAF1/VAV3/ETS1/PHF21A/IL6/THBS1/MYOF/TPM1/GATA6/CYR61/DUSP10/PHLDB2/EGFR/ADRA2A/DGKE/PRKCA/CSRP1/ARHGAP35/TGFBR2/SMAD3/COL3A1/PRKCE/JMJD1C/C1QTNF1/FOXC2/ANO6/PLEC/MAFF/MAFK/C6orf89/DMD	54	Ank13	Down
GO:0002902	regulation of B cell apoptotic process	6/982	15/14545	0.000274884	0.00602897	2.21976	ENSG00000113916/ENSG00000114861/ENSG00000142867/ENSG00000178999/ENSG00000185950/ENSG00000217128	BCL6/FOXP1/BCL10/AURKB/IRS2/FNIP1	6	Ank13	Down
GO:0042752	regulation of circadian rhythm	17/982	98/14545	0.000276569	0.00602897	2.21976	ENSG00000008405/ENSG00000049246/ENSG00000082701/ENSG00000109819/ENSG00000121671/ENSG00000124486/ENSG00000126368/ENSG00000131747/ENSG00000132326/ENSG00000134107/ENSG00000141510/ENSG00000141551/ENSG00000142178/ENSG00000151014/ENSG00000155090/ENSG00000174738/ENSG00000179094	CRY1/PER3/GSK3B/PPARGC1A/CRY2/USP9X/NR1D1/TOP2A/PER2/BHLHE40/TP53/CSNK1D/SIK1/NOCT/KLF10/NR1D2/PER1	17	Ank13	Down
GO:0051983	regulation of chromosome segregation	17/982	98/14545	0.000276569	0.00602897	2.21976	ENSG00000004897/ENSG00000055917/ENSG00000114346/ENSG00000117650/ENSG00000117724/ENSG00000120129/ENSG00000126226/ENSG00000126787/ENSG00000135476/ENSG00000138778/ENSG00000148773/ENSG00000156970/ENSG00000161800/ENSG00000164190/ENSG00000166851/ENSG00000169679/ENSG00000178999	CDC27/PUM2/ECT2/NEK2/CENPF/DUSP1/PCID2/DLGAP5/ESPL1/CENPE/MKI67/BUB1B/RACGAP1/NIPBL/PLK1/BUB1/AURKB	17	Ank13	Down
GO:1904035	regulation of epithelial cell apoptotic process	14/982	72/14545	0.00027902	0.00605706	2.21774	ENSG00000090339/ENSG00000097007/ENSG00000106366/ENSG00000109819/ENSG00000116001/ENSG00000118503/ENSG00000128016/ENSG00000136244/ENSG00000137801/ENSG00000148737/ENSG00000157764/ENSG00000171951/ENSG00000177119/ENSG00000232810	ICAM1/ABL1/SERPINE1/PPARGC1A/TIA1/TNFAIP3/ZFP36/IL6/THBS1/TCF7L2/BRAF/SCG2/ANO6/TNF	14	Ank13	Down
GO:0090307	mitotic spindle assembly	12/982	56/14545	0.000293376	0.00627898	2.20211	ENSG00000074054/ENSG00000088325/ENSG00000090889/ENSG00000101972/ENSG00000117650/ENSG00000137807/ENSG00000138160/ENSG00000161800/ENSG00000166851/ENSG00000178999/ENSG00000204388/ENSG00000204389	CLASP1/TPX2/KIF4A/STAG2/NEK2/KIF23/KIF11/RACGAP1/PLK1/AURKB/HSPA1B/HSPA1A	12	Ank13	Down
GO:1904705	regulation of vascular smooth muscle cell proliferation	12/982	56/14545	0.000293376	0.00627898	2.20211	ENSG00000065970/ENSG00000100311/ENSG00000111276/ENSG00000112096/ENSG00000115461/ENSG00000116604/ENSG00000119508/ENSG00000124762/ENSG00000140416/ENSG00000141052/ENSG00000177606/ENSG00000232810	FOXJ2/PDGFB/CDKN1B/SOD2/IGFBP5/MEF2D/NR4A3/CDKN1A/TPM1/MYOCD/JUN/TNF	12	Ank13	Down
GO:1990874	vascular smooth muscle cell proliferation	12/982	56/14545	0.000293376	0.00627898	2.20211	ENSG00000065970/ENSG00000100311/ENSG00000111276/ENSG00000112096/ENSG00000115461/ENSG00000116604/ENSG00000119508/ENSG00000124762/ENSG00000140416/ENSG00000141052/ENSG00000177606/ENSG00000232810	FOXJ2/PDGFB/CDKN1B/SOD2/IGFBP5/MEF2D/NR4A3/CDKN1A/TPM1/MYOCD/JUN/TNF	12	Ank13	Down
GO:0018394	peptidyl-lysine acetylation	24/982	165/14545	0.000294713	0.00627898	2.20211	ENSG00000005339/ENSG00000019549/ENSG00000025293/ENSG00000043143/ENSG00000048649/ENSG00000077684/ENSG00000083168/ENSG00000096717/ENSG00000100425/ENSG00000109819/ENSG00000112983/ENSG00000120071/ENSG00000120616/ENSG00000128342/ENSG00000132471/ENSG00000139618/ENSG00000141052/ENSG00000144445/ENSG00000154803/ENSG00000156650/ENSG00000163884/ENSG00000168137/ENSG00000179094/ENSG00000198604	CREBBP/SNAI2/PHF20/JADE2/RSF1/JADE1/KAT6A/SIRT1/BRD1/PPARGC1A/BRD8/KANSL1/EPC1/LIF/WBP2/BRCA2/MYOCD/KANSL1L/FLCN/KAT6B/KLF15/SETD5/PER1/BAZ1A	24	Ank13	Down
GO:0050870	positive regulation of T cell activation	25/982	175/14545	0.000295269	0.00627898	2.20211	ENSG00000020633/ENSG00000083799/ENSG00000106571/ENSG00000108175/ENSG00000112149/ENSG00000113916/ENSG00000114315/ENSG00000120694/ENSG00000124508/ENSG00000125266/ENSG00000126804/ENSG00000131759/ENSG00000134352/ENSG00000136244/ENSG00000142867/ENSG00000143507/ENSG00000143772/ENSG00000144802/ENSG00000157873/ENSG00000160685/ENSG00000160712/ENSG00000163513/ENSG00000168685/ENSG00000171150/ENSG00000172175	RUNX3/CYLD/GLI3/ZMIZ1/CD83/BCL6/HES1/HSPH1/BTN2A2/EFNB2/ZBTB1/RARA/IL6ST/IL6/BCL10/DUSP10/ITPKB/NFKBIZ/TNFRSF14/ZBTB7B/IL6R/TGFBR2/IL7R/SOCS5/MALT1	25	Ank13	Down
GO:0030879	mammary gland development	21/982	136/14545	0.000303362	0.00639886	2.1939	ENSG00000100852/ENSG00000103241/ENSG00000106571/ENSG00000115461/ENSG00000117139/ENSG00000124782/ENSG00000125686/ENSG00000126561/ENSG00000131023/ENSG00000135111/ENSG00000139618/ENSG00000160007/ENSG00000160685/ENSG00000163435/ENSG00000163513/ENSG00000169855/ENSG00000170689/ENSG00000172216/ENSG00000184371/ENSG00000185950/ENSG00000196498	ARHGAP5/FOXF1/GLI3/IGFBP5/KDM5B/RREB1/MED1/STAT5A/LATS1/TBX3/BRCA2/ARHGAP35/ZBTB7B/ELF3/TGFBR2/ROBO1/HOXB9/CEBPB/CSF1/IRS2/NCOR2	21	Ank13	Down
GO:0035051	cardiocyte differentiation	21/982	136/14545	0.000303362	0.00639886	2.1939	ENSG00000084093/ENSG00000092969/ENSG00000101384/ENSG00000113721/ENSG00000114315/ENSG00000117713/ENSG00000125266/ENSG00000131759/ENSG00000132510/ENSG00000135111/ENSG00000141052/ENSG00000141448/ENSG00000142178/ENSG00000146648/ENSG00000154556/ENSG00000154639/ENSG00000159251/ENSG00000161021/ENSG00000164442/ENSG00000168214/ENSG00000186350	REST/TGFB2/JAG1/PDGFRB/HES1/ARID1A/EFNB2/RARA/KDM6B/TBX3/MYOCD/GATA6/SIK1/EGFR/SORBS2/CXADR/ACTC1/MAML1/CITED2/RBPJ/RXRA	21	Ank13	Down
GO:0046638	positive regulation of alpha-beta T cell differentiation	10/982	41/14545	0.000307256	0.00642893	2.19186	ENSG00000020633/ENSG00000106571/ENSG00000112149/ENSG00000131759/ENSG00000143772/ENSG00000144802/ENSG00000160685/ENSG00000163513/ENSG00000171150/ENSG00000172175	RUNX3/GLI3/CD83/RARA/ITPKB/NFKBIZ/ZBTB7B/TGFBR2/SOCS5/MALT1	10	Ank13	Down
GO:0071354	cellular response to interleukin-6	10/982	41/14545	0.000307256	0.00642893	2.19186	ENSG00000064932/ENSG00000090339/ENSG00000109320/ENSG00000109819/ENSG00000110876/ENSG00000134352/ENSG00000136244/ENSG00000160712/ENSG00000168610/ENSG00000184557	SBNO2/ICAM1/NFKB1/PPARGC1A/SELPLG/IL6ST/IL6/IL6R/STAT3/SOCS3	10	Ank13	Down
GO:0060485	mesenchyme development	32/982	248/14545	0.000309501	0.00644765	2.1906	ENSG00000019144/ENSG00000019549/ENSG00000054598/ENSG00000074054/ENSG00000075213/ENSG00000082701/ENSG00000092969/ENSG00000099250/ENSG00000101384/ENSG00000101447/ENSG00000103241/ENSG00000108821/ENSG00000113721/ENSG00000114315/ENSG00000130558/ENSG00000130702/ENSG00000136244/ENSG00000144824/ENSG00000153993/ENSG00000159251/ENSG00000163513/ENSG00000164442/ENSG00000166949/ENSG00000168214/ENSG00000168675…	PHLDB1/SNAI2/FOXC1/CLASP1/SEMA3A/GSK3B/TGFB2/NRP1/JAG1/FAM83D/FOXF1/COL1A1/PDGFRB/HES1/OLFM1/LAMA5/IL6/PHLDB2/SEMA3D/ACTC1/TGFBR2/CITED2/SMAD3/RBPJ/LDLRAD4/EFNA1/ZEB2/ROBO1/FOXC2/BCL9L/MDM4/PHACTR4	32	Ank13	Down
GO:0006476	protein deacetylation	16/982	90/14545	0.000310626	0.00644765	2.1906	ENSG00000048052/ENSG00000073614/ENSG00000084093/ENSG00000096717/ENSG00000108840/ENSG00000113916/ENSG00000132326/ENSG00000141510/ENSG00000145349/ENSG00000157540/ENSG00000157933/ENSG00000160685/ENSG00000164190/ENSG00000179094/ENSG00000198160/ENSG00000198663	HDAC9/KDM5A/REST/SIRT1/HDAC5/BCL6/PER2/TP53/CAMK2D/DYRK1A/SKI/ZBTB7B/NIPBL/PER1/MIER1/C6orf89	16	Ank13	Down
GO:0033144	negative regulation of intracellular steroid hormone receptor signaling pathway	9/982	34/14545	0.000316333	0.00654006	2.18442	ENSG00000008405/ENSG00000096717/ENSG00000114861/ENSG00000121671/ENSG00000141027/ENSG00000178951/ENSG00000179094/ENSG00000196498/ENSG00000196792	CRY1/SIRT1/FOXP1/CRY2/NCOR1/ZBTB7A/PER1/NCOR2/STRN3	9	Ank13	Down
GO:0007266	Rho protein signal transduction	26/982	186/14545	0.000319588	0.00655885	2.18317	ENSG00000038382/ENSG00000090924/ENSG00000097007/ENSG00000099250/ENSG00000100852/ENSG00000107554/ENSG00000110237/ENSG00000113721/ENSG00000113916/ENSG00000114346/ENSG00000132155/ENSG00000134215/ENSG00000143322/ENSG00000143878/ENSG00000150594/ENSG00000154803/ENSG00000159842/ENSG00000160007/ENSG00000168542/ENSG00000169855/ENSG00000179604/ENSG00000196155/ENSG00000198399/ENSG00000204138/ENSG00000205336…	TRIO/PLEKHG2/ABL1/NRP1/ARHGAP5/DNMBP/ARHGEF17/PDGFRB/BCL6/ECT2/RAF1/VAV3/ABL2/RHOB/ADRA2A/FLCN/ABR/ARHGAP35/COL3A1/ROBO1/CDC42EP4/PLEKHG4/ITSN2/PHACTR4/ADGRG1/ARHGEF28	26	Ank13	Down
GO:0042770	signal transduction in response to DNA damage	20/982	127/14545	0.000321018	0.00655885	2.18317	ENSG00000019549/ENSG00000064393/ENSG00000069399/ENSG00000075218/ENSG00000080802/ENSG00000087586/ENSG00000096717/ENSG00000097007/ENSG00000105325/ENSG00000111276/ENSG00000116017/ENSG00000124762/ENSG00000139618/ENSG00000141510/ENSG00000149115/ENSG00000157540/ENSG00000159388/ENSG00000166851/ENSG00000170836/ENSG00000198625	SNAI2/HIPK2/BCL3/GTSE1/CNOT4/AURKA/SIRT1/ABL1/FZR1/CDKN1B/ARID3A/CDKN1A/BRCA2/TP53/TNKS1BP1/DYRK1A/BTG2/PLK1/PPM1D/MDM4	20	Ank13	Down
GO:0061041	regulation of wound healing	20/982	127/14545	0.000321018	0.00655885	2.18317	ENSG00000074054/ENSG00000100311/ENSG00000100345/ENSG00000106366/ENSG00000111276/ENSG00000117525/ENSG00000118503/ENSG00000124762/ENSG00000124782/ENSG00000137801/ENSG00000143507/ENSG00000144824/ENSG00000150594/ENSG00000154229/ENSG00000163513/ENSG00000166949/ENSG00000171132/ENSG00000173918/ENSG00000176692/ENSG00000177119	CLASP1/PDGFB/MYH9/SERPINE1/CDKN1B/F3/TNFAIP3/CDKN1A/RREB1/THBS1/DUSP10/PHLDB2/ADRA2A/PRKCA/TGFBR2/SMAD3/PRKCE/C1QTNF1/FOXC2/ANO6	20	Ank13	Down
GO:0051249	regulation of lymphocyte activation	42/982	358/14545	0.000323025	0.00657406	2.18217	ENSG00000020633/ENSG00000057657/ENSG00000083799/ENSG00000097007/ENSG00000101096/ENSG00000106571/ENSG00000108175/ENSG00000112149/ENSG00000113916/ENSG00000114315/ENSG00000118503/ENSG00000120694/ENSG00000124145/ENSG00000124508/ENSG00000124762/ENSG00000125266/ENSG00000125347/ENSG00000126226/ENSG00000126804/ENSG00000127666/ENSG00000131759/ENSG00000134215/ENSG00000134352/ENSG00000136244/ENSG00000142867…	RUNX3/PRDM1/CYLD/ABL1/NFATC2/GLI3/ZMIZ1/CD83/BCL6/HES1/TNFAIP3/HSPH1/SDC4/BTN2A2/CDKN1A/EFNB2/IRF1/PCID2/ZBTB1/TICAM1/RARA/VAV3/IL6ST/IL6/BCL10/DUSP10/ITPKB/NFKBIZ/ZFP36L2/SH3RF1/BRAF/TNFRSF14/ZBTB7B/IL6R/TGFBR2/IL7R/SOCS5/MALT1/CEBPB/IRS2/ZNF335/HLA-F	42	Ank13	Down
GO:0018393	internal peptidyl-lysine acetylation	23/982	157/14545	0.000351805	0.00713192	2.14679	ENSG00000005339/ENSG00000019549/ENSG00000025293/ENSG00000043143/ENSG00000048649/ENSG00000077684/ENSG00000083168/ENSG00000096717/ENSG00000100425/ENSG00000109819/ENSG00000112983/ENSG00000120071/ENSG00000120616/ENSG00000128342/ENSG00000132471/ENSG00000139618/ENSG00000141052/ENSG00000144445/ENSG00000154803/ENSG00000156650/ENSG00000168137/ENSG00000179094/ENSG00000198604	CREBBP/SNAI2/PHF20/JADE2/RSF1/JADE1/KAT6A/SIRT1/BRD1/PPARGC1A/BRD8/KANSL1/EPC1/LIF/WBP2/BRCA2/MYOCD/KANSL1L/FLCN/KAT6B/SETD5/PER1/BAZ1A	23	Ank13	Down
GO:1905269	positive regulation of chromatin organization	17/982	100/14545	0.000354226	0.00715317	2.1455	ENSG00000005483/ENSG00000008083/ENSG00000019549/ENSG00000096717/ENSG00000103549/ENSG00000109819/ENSG00000113916/ENSG00000119403/ENSG00000128342/ENSG00000132471/ENSG00000141510/ENSG00000141867/ENSG00000160685/ENSG00000164190/ENSG00000171681/ENSG00000198160/ENSG00000198663	KMT2E/JARID2/SNAI2/SIRT1/RNF40/PPARGC1A/BCL6/PHF19/LIF/WBP2/TP53/BRD4/ZBTB7B/NIPBL/ATF7IP/MIER1/C6orf89	17	Ank13	Down
GO:0043542	endothelial cell migration	27/982	198/14545	0.000370544	0.00745381	2.12762	ENSG00000034152/ENSG00000048052/ENSG00000050820/ENSG00000096717/ENSG00000097007/ENSG00000099250/ENSG00000100065/ENSG00000100311/ENSG00000100345/ENSG00000108840/ENSG00000114861/ENSG00000117461/ENSG00000125266/ENSG00000126561/ENSG00000133121/ENSG00000134954/ENSG00000136826/ENSG00000137801/ENSG00000138061/ENSG00000140403/ENSG00000143878/ENSG00000154229/ENSG00000169242/ENSG00000169855/ENSG00000171951…	MAP2K3/HDAC9/BCAR1/SIRT1/ABL1/NRP1/CARD10/PDGFB/MYH9/HDAC5/FOXP1/PIK3R3/EFNB2/STAT5A/STARD13/ETS1/KLF4/THBS1/CYP1B1/DNAJA4/RHOB/PRKCA/EFNA1/ROBO1/SCG2/JUP/FOXC2	27	Ank13	Down
GO:0006338	chromatin remodeling	24/982	168/14545	0.000386841	0.0077517	2.1106	ENSG00000008083/ENSG00000010803/ENSG00000048649/ENSG00000073614/ENSG00000107077/ENSG00000108840/ENSG00000115163/ENSG00000117139/ENSG00000117713/ENSG00000120334/ENSG00000123485/ENSG00000123636/ENSG00000126804/ENSG00000132510/ENSG00000143614/ENSG00000145241/ENSG00000147050/ENSG00000153922/ENSG00000158406/ENSG00000170004/ENSG00000171634/ENSG00000178951/ENSG00000198604/ENSG00000270882	JARID2/SCMH1/RSF1/KDM5A/KDM4C/HDAC5/CENPA/KDM5B/ARID1A/CENPL/HJURP/BAZ2B/ZBTB1/KDM6B/GATAD2B/CENPC/KDM6A/CHD1/HIST1H4H/CHD3/BPTF/ZBTB7A/BAZ1A/HIST2H4A	24	Ank13	Down
GO:0048872	homeostasis of number of cells	30/982	230/14545	0.000391378	0.00781256	2.10721	ENSG00000005483/ENSG00000032219/ENSG00000064393/ENSG00000083799/ENSG00000097007/ENSG00000100320/ENSG00000105810/ENSG00000113916/ENSG00000114742/ENSG00000116016/ENSG00000118503/ENSG00000125686/ENSG00000128016/ENSG00000134954/ENSG00000136244/ENSG00000136603/ENSG00000142867/ENSG00000143569/ENSG00000143772/ENSG00000164442/ENSG00000168610/ENSG00000168685/ENSG00000171456/ENSG00000172845/ENSG00000173757…	KMT2E/ARID4A/HIPK2/CYLD/ABL1/RBFOX2/CDK6/BCL6/WDR48/EPAS1/TNFAIP3/MED1/ZFP36/ETS1/IL6/SKIL/BCL10/UBAP2L/ITPKB/CITED2/STAT3/IL7R/ASXL1/SP3/STAT5B/ZBTB7A/CSF1/GIGYF2/HSPA1B/HSPA1A	30	Ank13	Down
GO:2000106	regulation of leukocyte apoptotic process	13/982	66/14545	0.000400118	0.007936	2.1004	ENSG00000096717/ENSG00000109756/ENSG00000113916/ENSG00000114861/ENSG00000119508/ENSG00000141510/ENSG00000142867/ENSG00000143772/ENSG00000168685/ENSG00000169242/ENSG00000178999/ENSG00000185950/ENSG00000217128	SIRT1/RAPGEF2/BCL6/FOXP1/NR4A3/TP53/BCL10/ITPKB/IL7R/EFNA1/AURKB/IRS2/FNIP1	13	Ank13	Down
GO:0051567	histone H3-K9 methylation	9/982	35/14545	0.000400608	0.007936	2.1004	ENSG00000008083/ENSG00000032219/ENSG00000054267/ENSG00000085276/ENSG00000096717/ENSG00000107077/ENSG00000116539/ENSG00000136169/ENSG00000168137	JARID2/ARID4A/ARID4B/MECOM/SIRT1/KDM4C/ASH1L/SETDB2/SETD5	9	Ank13	Down
GO:0072132	mesenchyme morphogenesis	11/982	50/14545	0.000409196	0.00807543	2.09283	ENSG00000019549/ENSG00000054598/ENSG00000092969/ENSG00000103241/ENSG00000159251/ENSG00000163513/ENSG00000166949/ENSG00000168214/ENSG00000169855/ENSG00000176692/ENSG00000198625	SNAI2/FOXC1/TGFB2/FOXF1/ACTC1/TGFBR2/SMAD3/RBPJ/ROBO1/FOXC2/MDM4	11	Ank13	Down
GO:0003170	heart valve development	12/982	58/14545	0.000413582	0.00809398	2.09184	ENSG00000019549/ENSG00000057657/ENSG00000092969/ENSG00000101384/ENSG00000130558/ENSG00000134250/ENSG00000142871/ENSG00000163513/ENSG00000168214/ENSG00000169242/ENSG00000169855/ENSG00000198625	SNAI2/PRDM1/TGFB2/JAG1/OLFM1/NOTCH2/CYR61/TGFBR2/RBPJ/EFNA1/ROBO1/MDM4	12	Ank13	Down
GO:0070988	demethylation	12/982	58/14545	0.000413582	0.00809398	2.09184	ENSG00000008083/ENSG00000073614/ENSG00000107077/ENSG00000117139/ENSG00000124486/ENSG00000132510/ENSG00000147050/ENSG00000168453/ENSG00000168769/ENSG00000171988/ENSG00000172943/ENSG00000187605	JARID2/KDM5A/KDM4C/KDM5B/USP9X/KDM6B/KDM6A/HR/TET2/JMJD1C/PHF8/TET3	12	Ank13	Down
GO:0042921	glucocorticoid receptor signaling pathway	6/982	16/14545	0.000414797	0.00809398	2.09184	ENSG00000008405/ENSG00000069869/ENSG00000113580/ENSG00000117713/ENSG00000121671/ENSG00000179094	CRY1/NEDD4/NR3C1/ARID1A/CRY2/PER1	6	Ank13	Down
GO:0033135	regulation of peptidyl-serine phosphorylation	19/982	120/14545	0.000418361	0.00812333	2.09027	ENSG00000052795/ENSG00000113448/ENSG00000128342/ENSG00000131023/ENSG00000132155/ENSG00000136158/ENSG00000136244/ENSG00000137936/ENSG00000141564/ENSG00000146648/ENSG00000149115/ENSG00000157764/ENSG00000164327/ENSG00000165671/ENSG00000168398/ENSG00000183735/ENSG00000198947/ENSG00000217128/ENSG00000232810	FNIP2/PDE4D/LIF/LATS1/RAF1/SPRY2/IL6/BCAR3/RPTOR/EGFR/TNKS1BP1/BRAF/RICTOR/NSD1/BDKRB2/TBK1/DMD/FNIP1/TNF	19	Ank13	Down
GO:0140013	meiotic nuclear division	22/982	149/14545	0.00041942	0.00812333	2.09027	ENSG00000024048/ENSG00000066279/ENSG00000071242/ENSG00000087586/ENSG00000101224/ENSG00000105325/ENSG00000113810/ENSG00000120539/ENSG00000121152/ENSG00000121621/ENSG00000128342/ENSG00000131747/ENSG00000135476/ENSG00000136492/ENSG00000139618/ENSG00000145241/ENSG00000156970/ENSG00000163535/ENSG00000166851/ENSG00000169679/ENSG00000172572/ENSG00000185697	UBR2/ASPM/RPS6KA2/AURKA/CDC25B/FZR1/SMC4/MASTL/NCAPH/KIF18A/LIF/TOP2A/ESPL1/BRIP1/BRCA2/CENPC/BUB1B/SGOL2/PLK1/BUB1/PDE3A/MYBL1	22	Ank13	Down
GO:0002221	pattern recognition receptor signaling pathway	24/982	169/14545	0.000422725	0.00815702	2.08847	ENSG00000023445/ENSG00000055208/ENSG00000055917/ENSG00000083799/ENSG00000095015/ENSG00000100906/ENSG00000101966/ENSG00000107560/ENSG00000110330/ENSG00000112851/ENSG00000118503/ENSG00000125347/ENSG00000126368/ENSG00000127666/ENSG00000131323/ENSG00000134070/ENSG00000142867/ENSG00000145901/ENSG00000152223/ENSG00000171132/ENSG00000183735/ENSG00000187908/ENSG00000204388/ENSG00000204389	BIRC3/TAB2/PUM2/CYLD/MAP3K1/NFKBIA/XIAP/RAB11FIP2/BIRC2/ERBB2IP/TNFAIP3/IRF1/NR1D1/TICAM1/TRAF3/IRAK2/BCL10/TNIP1/EPG5/PRKCE/TBK1/DMBT1/HSPA1B/HSPA1A	24	Ank13	Down
GO:0000288	nuclear-transcribed mRNA catabolic process, deadenylation-dependent decay	14/982	75/14545	0.000433375	0.00831819	2.07997	ENSG00000020577/ENSG00000080802/ENSG00000083223/ENSG00000090905/ENSG00000123908/ENSG00000128016/ENSG00000135473/ENSG00000141232/ENSG00000149115/ENSG00000151014/ENSG00000152518/ENSG00000159388/ENSG00000166889/ENSG00000174840	SAMD4A/CNOT4/ZCCHC6/TNRC6A/AGO2/ZFP36/PAN2/TOB1/TNKS1BP1/NOCT/ZFP36L2/BTG2/PATL1/PDE12	14	Ank13	Down
GO:2000637	positive regulation of gene silencing by miRNA	7/982	22/14545	0.00043427	0.00831819	2.07997	ENSG00000055917/ENSG00000123908/ENSG00000128016/ENSG00000129474/ENSG00000141510/ENSG00000146648/ENSG00000168610	PUM2/AGO2/ZFP36/AJUBA/TP53/EGFR/STAT3	7	Ank13	Down
GO:0010717	regulation of epithelial to mesenchymal transition	15/982	84/14545	0.00045095	0.00860604	2.0652	ENSG00000019144/ENSG00000054598/ENSG00000074054/ENSG00000092969/ENSG00000101384/ENSG00000108821/ENSG00000130558/ENSG00000136244/ENSG00000144824/ENSG00000148737/ENSG00000163513/ENSG00000166949/ENSG00000168675/ENSG00000169242/ENSG00000186174	PHLDB1/FOXC1/CLASP1/TGFB2/JAG1/COL1A1/OLFM1/IL6/PHLDB2/TCF7L2/TGFBR2/SMAD3/LDLRAD4/EFNA1/BCL9L	15	Ank13	Down
GO:0060968	regulation of gene silencing	21/982	140/14545	0.000453066	0.00861487	2.06475	ENSG00000055917/ENSG00000090905/ENSG00000096717/ENSG00000119778/ENSG00000123908/ENSG00000124789/ENSG00000128016/ENSG00000129474/ENSG00000141027/ENSG00000141510/ENSG00000146648/ENSG00000158406/ENSG00000168298/ENSG00000168610/ENSG00000171681/ENSG00000172943/ENSG00000187837/ENSG00000189060/ENSG00000196498/ENSG00000198160/ENSG00000270882	PUM2/TNRC6A/SIRT1/ATAD2B/AGO2/NUP153/ZFP36/AJUBA/NCOR1/TP53/EGFR/HIST1H4H/HIST1H1E/STAT3/ATF7IP/PHF8/HIST1H1C/H1F0/NCOR2/MIER1/HIST2H4A	21	Ank13	Down
GO:0032147	activation of protein kinase activity	37/982	308/14545	0.000456195	0.00864283	2.06334	ENSG00000006062/ENSG00000008294/ENSG00000034152/ENSG00000055208/ENSG00000088325/ENSG00000092969/ENSG00000095015/ENSG00000097007/ENSG00000099860/ENSG00000100065/ENSG00000100311/ENSG00000101126/ENSG00000106617/ENSG00000107263/ENSG00000114346/ENSG00000118193/ENSG00000120889/ENSG00000127191/ENSG00000132155/ENSG00000134070/ENSG00000134313/ENSG00000137801/ENSG00000138166/ENSG00000139318/ENSG00000141564…	MAP3K14/SPAG9/MAP2K3/TAB2/TPX2/TGFB2/MAP3K1/ABL1/GADD45B/CARD10/PDGFB/ADNP/PRKAG2/RAPGEF1/ECT2/KIF14/TNFRSF10B/TRAF2/RAF1/IRAK2/KIDINS220/THBS1/DUSP5/DUSP6/RPTOR/EGFR/ADRA2A/BRAF/IL6R/DBF4B/ADCY9/TGFBR2/RICTOR/MAP3K2/MALT1/ZFP91/TNF	37	Ank13	Down
GO:0070741	response to interleukin-6	10/982	43/14545	0.00046459	0.00876998	2.057	ENSG00000064932/ENSG00000090339/ENSG00000109320/ENSG00000109819/ENSG00000110876/ENSG00000134352/ENSG00000136244/ENSG00000160712/ENSG00000168610/ENSG00000184557	SBNO2/ICAM1/NFKB1/PPARGC1A/SELPLG/IL6ST/IL6/IL6R/STAT3/SOCS3	10	Ank13	Down
GO:0070373	negative regulation of ERK1 and ERK2 cascade	13/982	67/14545	0.000466287	0.00877024	2.05699	ENSG00000097007/ENSG00000107263/ENSG00000117228/ENSG00000120129/ENSG00000124508/ENSG00000128342/ENSG00000136158/ENSG00000136826/ENSG00000139318/ENSG00000143507/ENSG00000145901/ENSG00000154803/ENSG00000198947	ABL1/RAPGEF1/GBP1/DUSP1/BTN2A2/LIF/SPRY2/KLF4/DUSP6/DUSP10/TNIP1/FLCN/DMD	13	Ank13	Down
GO:1901652	response to peptide	51/982	468/14545	0.000470246	0.00881288	2.05488	ENSG00000008405/ENSG00000021826/ENSG00000033627/ENSG00000047249/ENSG00000048052/ENSG00000050820/ENSG00000082701/ENSG00000090339/ENSG00000096717/ENSG00000100906/ENSG00000101384/ENSG00000101577/ENSG00000103549/ENSG00000108821/ENSG00000108840/ENSG00000109320/ENSG00000111276/ENSG00000112851/ENSG00000114573/ENSG00000115461/ENSG00000117461/ENSG00000118503/ENSG00000119508/ENSG00000120738/ENSG00000121671…	CRY1/CPS1/ATP6V0A1/ATP6V1H/HDAC9/BCAR1/GSK3B/ICAM1/SIRT1/NFKBIA/JAG1/LPIN2/RNF40/COL1A1/HDAC5/NFKB1/CDKN1B/ERBB2IP/ATP6V1A/IGFBP5/PIK3R3/TNFAIP3/NR4A3/EGR1/CRY2/STAT5A/VGF/BRIP1/KLF4/DENND4C/CPEB2/TP53/CCNA2/SOGA1/FOXO1/NR4A2/KLF10/BRAF/BTG2/ATP6V0D1/ZBTB7B/ADCY9/KLF15/STAT3/IRS1/SIK2/KLF11/STAT5B/FOXC2/SOCS3/IRS2	51	Ank13	Down
GO:0050863	regulation of T cell activation	33/982	265/14545	0.000480649	0.00897556	2.04694	ENSG00000020633/ENSG00000057657/ENSG00000083799/ENSG00000097007/ENSG00000101096/ENSG00000106571/ENSG00000108175/ENSG00000112149/ENSG00000113916/ENSG00000114315/ENSG00000120694/ENSG00000124145/ENSG00000124508/ENSG00000125266/ENSG00000125347/ENSG00000126804/ENSG00000131759/ENSG00000134352/ENSG00000136244/ENSG00000142867/ENSG00000143507/ENSG00000143772/ENSG00000144802/ENSG00000154447/ENSG00000157764…	RUNX3/PRDM1/CYLD/ABL1/NFATC2/GLI3/ZMIZ1/CD83/BCL6/HES1/HSPH1/SDC4/BTN2A2/EFNB2/IRF1/ZBTB1/RARA/IL6ST/IL6/BCL10/DUSP10/ITPKB/NFKBIZ/SH3RF1/BRAF/TNFRSF14/ZBTB7B/IL6R/TGFBR2/IL7R/SOCS5/MALT1/CEBPB	33	Ank13	Down
GO:1901214	regulation of neuron death	35/982	287/14545	0.000486909	0.00904422	2.04363	ENSG00000064393/ENSG00000082701/ENSG00000084093/ENSG00000090861/ENSG00000092969/ENSG00000096717/ENSG00000097007/ENSG00000099250/ENSG00000101126/ENSG00000109819/ENSG00000111912/ENSG00000112096/ENSG00000113742/ENSG00000118193/ENSG00000119508/ENSG00000120738/ENSG00000125266/ENSG00000127191/ENSG00000141510/ENSG00000143384/ENSG00000143514/ENSG00000153234/ENSG00000157764/ENSG00000159388/ENSG00000162924…	HIPK2/GSK3B/REST/AARS/TGFB2/SIRT1/ABL1/NRP1/ADNP/PPARGC1A/NCOA7/SOD2/CPEB4/KIF14/NR4A3/EGR1/EFNB2/TRAF2/TP53/MCL1/TP53BP2/NR4A2/BRAF/BTG2/REL/STAT3/FOS/CEBPB/LIG4/JUN/GBA/TBK1/CSF1/HLA-F/TNF	35	Ank13	Down
GO:0002042	cell migration involved in sprouting angiogenesis	12/982	59/14545	0.000487798	0.00904422	2.04363	ENSG00000048052/ENSG00000097007/ENSG00000099250/ENSG00000100065/ENSG00000108840/ENSG00000117461/ENSG00000125266/ENSG00000133121/ENSG00000136826/ENSG00000137801/ENSG00000169855/ENSG00000176692	HDAC9/ABL1/NRP1/CARD10/HDAC5/PIK3R3/EFNB2/STARD13/KLF4/THBS1/ROBO1/FOXC2	12	Ank13	Down
GO:0031063	regulation of histone deacetylation	8/982	29/14545	0.000502101	0.00927641	2.03262	ENSG00000073614/ENSG00000113916/ENSG00000141510/ENSG00000145349/ENSG00000157933/ENSG00000160685/ENSG00000164190/ENSG00000198663	KDM5A/BCL6/TP53/CAMK2D/SKI/ZBTB7B/NIPBL/C6orf89	8	Ank13	Down
GO:0048762	mesenchymal cell differentiation	27/982	202/14545	0.000510201	0.00939274	2.02721	ENSG00000019144/ENSG00000019549/ENSG00000054598/ENSG00000074054/ENSG00000075213/ENSG00000082701/ENSG00000092969/ENSG00000099250/ENSG00000101384/ENSG00000101447/ENSG00000108821/ENSG00000114315/ENSG00000130558/ENSG00000130702/ENSG00000136244/ENSG00000144824/ENSG00000153993/ENSG00000163513/ENSG00000164442/ENSG00000166949/ENSG00000168214/ENSG00000168675/ENSG00000169242/ENSG00000169554/ENSG00000176692…	PHLDB1/SNAI2/FOXC1/CLASP1/SEMA3A/GSK3B/TGFB2/NRP1/JAG1/FAM83D/COL1A1/HES1/OLFM1/LAMA5/IL6/PHLDB2/SEMA3D/TGFBR2/CITED2/SMAD3/RBPJ/LDLRAD4/EFNA1/ZEB2/FOXC2/BCL9L/PHACTR4	27	Ank13	Down
GO:0071887	leukocyte apoptotic process	15/982	85/14545	0.000514068	0.00939752	2.02699	ENSG00000096717/ENSG00000106571/ENSG00000109756/ENSG00000113916/ENSG00000114861/ENSG00000119508/ENSG00000136244/ENSG00000141510/ENSG00000142867/ENSG00000143772/ENSG00000168685/ENSG00000169242/ENSG00000178999/ENSG00000185950/ENSG00000217128	SIRT1/GLI3/RAPGEF2/BCL6/FOXP1/NR4A3/IL6/TP53/BCL10/ITPKB/IL7R/EFNA1/AURKB/IRS2/FNIP1	15	Ank13	Down
GO:1901888	regulation of cell junction assembly	15/982	85/14545	0.000514068	0.00939752	2.02699	ENSG00000019549/ENSG00000064042/ENSG00000074054/ENSG00000097007/ENSG00000099250/ENSG00000107263/ENSG00000109756/ENSG00000124145/ENSG00000137801/ENSG00000144824/ENSG00000163347/ENSG00000166949/ENSG00000167657/ENSG00000173517/ENSG00000232810	SNAI2/LIMCH1/CLASP1/ABL1/NRP1/RAPGEF1/RAPGEF2/SDC4/THBS1/PHLDB2/CLDN1/SMAD3/DAPK3/PEAK1/TNF	15	Ank13	Down
GO:0006470	protein dephosphorylation	36/982	299/14545	0.000518847	0.00942772	2.02559	ENSG00000058272/ENSG00000082701/ENSG00000087074/ENSG00000101224/ENSG00000111077/ENSG00000111266/ENSG00000112319/ENSG00000113721/ENSG00000119938/ENSG00000120129/ENSG00000120539/ENSG00000121671/ENSG00000126787/ENSG00000138166/ENSG00000139318/ENSG00000141298/ENSG00000143079/ENSG00000143507/ENSG00000146674/ENSG00000152104/ENSG00000158050/ENSG00000158615/ENSG00000159200/ENSG00000164332/ENSG00000164715…	PPP1R12A/GSK3B/PPP1R15A/CDC25B/TNS2/DUSP16/EYA4/PDGFRB/PPP1R3C/DUSP1/MASTL/CRY2/DLGAP5/DUSP5/DUSP6/SSH2/CTTNBP2NL/DUSP10/IGFBP3/PTPN14/DUSP2/PPP1R15B/RCAN1/UBLCP1/LMTK2/SMPD1/PPM1D/PPP1R3B/ANKLE2/GBA/DUSP8/CDCA2/MKL1/PHACTR4/PPP1R10/TNF	36	Ank13	Down
GO:0007568	aging	35/982	288/14545	0.000519339	0.00942772	2.02559	ENSG00000077150/ENSG00000080839/ENSG00000083168/ENSG00000090339/ENSG00000096717/ENSG00000097007/ENSG00000105325/ENSG00000105810/ENSG00000106366/ENSG00000107554/ENSG00000108175/ENSG00000108515/ENSG00000109819/ENSG00000109846/ENSG00000112096/ENSG00000113448/ENSG00000113721/ENSG00000113916/ENSG00000115461/ENSG00000115919/ENSG00000124762/ENSG00000135111/ENSG00000139618/ENSG00000141510/ENSG00000147883…	NFKB2/RBL1/KAT6A/ICAM1/SIRT1/ABL1/FZR1/CDK6/SERPINE1/DNMBP/ZMIZ1/ENO3/PPARGC1A/CRYAB/SOD2/PDE4D/PDGFRB/BCL6/IGFBP5/KYNU/CDKN1A/TBX3/BRCA2/TP53/CDKN2B/CLDN1/TGFBR2/TPRA1/CITED2/STAT3/FOS/JUN/AURKB/LITAF/DMD	35	Ank13	Down
GO:0051384	response to glucocorticoid	20/982	132/14545	0.000537403	0.00972177	2.01225	ENSG00000021826/ENSG00000084093/ENSG00000090339/ENSG00000113580/ENSG00000120129/ENSG00000124762/ENSG00000125740/ENSG00000128016/ENSG00000136244/ENSG00000146648/ENSG00000150907/ENSG00000152518/ENSG00000156804/ENSG00000163347/ENSG00000164463/ENSG00000170345/ENSG00000175592/ENSG00000177628/ENSG00000182752/ENSG00000232810	CPS1/REST/ICAM1/NR3C1/DUSP1/CDKN1A/FOSB/ZFP36/IL6/EGFR/FOXO1/ZFP36L2/FBXO32/CLDN1/CREBRF/FOS/FOSL1/GBA/PAPPA/TNF	20	Ank13	Down
GO:0006475	internal protein amino acid acetylation	23/982	162/14545	0.000554102	0.00998918	2.00047	ENSG00000005339/ENSG00000019549/ENSG00000025293/ENSG00000043143/ENSG00000048649/ENSG00000077684/ENSG00000083168/ENSG00000096717/ENSG00000100425/ENSG00000109819/ENSG00000112983/ENSG00000120071/ENSG00000120616/ENSG00000128342/ENSG00000132471/ENSG00000139618/ENSG00000141052/ENSG00000144445/ENSG00000154803/ENSG00000156650/ENSG00000168137/ENSG00000179094/ENSG00000198604	CREBBP/SNAI2/PHF20/JADE2/RSF1/JADE1/KAT6A/SIRT1/BRD1/PPARGC1A/BRD8/KANSL1/EPC1/LIF/WBP2/BRCA2/MYOCD/KANSL1L/FLCN/KAT6B/SETD5/PER1/BAZ1A	23	Ank13	Down
GO:0007265	Ras protein signal transduction	47/982	425/14545	0.000561711	0.0100914	1.99605	ENSG00000038382/ENSG00000075651/ENSG00000090924/ENSG00000092969/ENSG00000097007/ENSG00000099250/ENSG00000100852/ENSG00000107263/ENSG00000107554/ENSG00000107862/ENSG00000108669/ENSG00000109756/ENSG00000110237/ENSG00000113721/ENSG00000113916/ENSG00000114346/ENSG00000118193/ENSG00000121957/ENSG00000123595/ENSG00000124762/ENSG00000124782/ENSG00000132155/ENSG00000134215/ENSG00000134250/ENSG00000136158…	TRIO/PLD1/PLEKHG2/TGFB2/ABL1/NRP1/ARHGAP5/RAPGEF1/DNMBP/GBF1/CYTH1/RAPGEF2/ARHGEF17/PDGFRB/BCL6/ECT2/KIF14/GPSM2/RAB9A/CDKN1A/RREB1/RAF1/VAV3/NOTCH2/SPRY2/RAB30/TP53/ABL2/ITPKB/RHOB/CCNA2/ADRA2A/FLCN/RAPGEF6/ABR/ARHGAP35/COL3A1/ROBO1/JUN/CDC42EP4/CSF1/IRS2/PLEKHG4/ITSN2/PHACTR4/ADGRG1/ARHGEF28	47	Ank13	Down
GO:0035196	production of miRNAs involved in gene silencing by miRNA	10/982	44/14545	0.000565366	0.0101222	1.99473	ENSG00000055917/ENSG00000083223/ENSG00000100403/ENSG00000122299/ENSG00000123908/ENSG00000141027/ENSG00000141510/ENSG00000146648/ENSG00000166949/ENSG00000196498	PUM2/ZCCHC6/ZC3H7B/ZC3H7A/AGO2/NCOR1/TP53/EGFR/SMAD3/NCOR2	10	Ank13	Down
GO:0030330	DNA damage response, signal transduction by p53 class mediator	17/982	104/14545	0.000567456	0.0101248	1.99461	ENSG00000019549/ENSG00000064393/ENSG00000069399/ENSG00000075218/ENSG00000080802/ENSG00000087586/ENSG00000096717/ENSG00000111276/ENSG00000116017/ENSG00000124762/ENSG00000139618/ENSG00000141510/ENSG00000149115/ENSG00000157540/ENSG00000159388/ENSG00000170836/ENSG00000198625	SNAI2/HIPK2/BCL3/GTSE1/CNOT4/AURKA/SIRT1/CDKN1B/ARID3A/CDKN1A/BRCA2/TP53/TNKS1BP1/DYRK1A/BTG2/PPM1D/MDM4	17	Ank13	Down
GO:0032886	regulation of microtubule-based process	28/982	214/14545	0.000573381	0.0101956	1.99159	ENSG00000019144/ENSG00000074054/ENSG00000082701/ENSG00000083799/ENSG00000087586/ENSG00000088325/ENSG00000097007/ENSG00000101972/ENSG00000109171/ENSG00000111276/ENSG00000117650/ENSG00000121621/ENSG00000121957/ENSG00000123094/ENSG00000123473/ENSG00000126001/ENSG00000128881/ENSG00000134222/ENSG00000136108/ENSG00000138160/ENSG00000142731/ENSG00000144824/ENSG00000157540/ENSG00000166004/ENSG00000166851…	PHLDB1/CLASP1/GSK3B/CYLD/AURKA/TPX2/ABL1/STAG2/SLAIN2/CDKN1B/NEK2/KIF18A/GPSM2/RASSF8/STIL/CEP250/TTBK2/PSRC1/CKAP2/KIF11/PLK4/PHLDB2/DYRK1A/CEP295/PLK1/FAM179B/HSPA1B/HSPA1A	28	Ank13	Down
GO:0016579	protein deubiquitination	32/982	257/14545	0.000582517	0.0102148	1.99077	ENSG00000019995/ENSG00000023445/ENSG00000055483/ENSG00000077254/ENSG00000083799/ENSG00000100906/ENSG00000102226/ENSG00000110330/ENSG00000114742/ENSG00000118503/ENSG00000124486/ENSG00000127191/ENSG00000131323/ENSG00000134574/ENSG00000135655/ENSG00000135913/ENSG00000136738/ENSG00000141510/ENSG00000143970/ENSG00000145386/ENSG00000145390/ENSG00000145901/ENSG00000165312/ENSG00000166348/ENSG00000166949…	ZRANB1/BIRC3/USP36/USP33/CYLD/NFKBIA/USP11/BIRC2/WDR48/TNFAIP3/USP9X/TRAF2/TRAF3/DDB2/USP15/USP37/STAM/TP53/ASXL2/CCNA2/USP53/TNIP1/OTUD1/USP54/SMAD3/MBD6/USP38/USP47/USP32/ASXL1/MDM4/OTUD7B	32	Ank13	Down
GO:0048661	positive regulation of smooth muscle cell proliferation	15/982	86/14545	0.000584578	0.0102148	1.99077	ENSG00000065970/ENSG00000100311/ENSG00000109819/ENSG00000113721/ENSG00000114861/ENSG00000115461/ENSG00000116604/ENSG00000119508/ENSG00000136244/ENSG00000137801/ENSG00000146648/ENSG00000160712/ENSG00000163513/ENSG00000177606/ENSG00000232810	FOXJ2/PDGFB/PPARGC1A/PDGFRB/FOXP1/IGFBP5/MEF2D/NR4A3/IL6/THBS1/EGFR/IL6R/TGFBR2/JUN/TNF	15	Ank13	Down
GO:0042093	T-helper cell differentiation	11/982	52/14545	0.000584582	0.0102148	1.99077	ENSG00000069399/ENSG00000104856/ENSG00000113916/ENSG00000114861/ENSG00000131759/ENSG00000136244/ENSG00000144802/ENSG00000160685/ENSG00000168610/ENSG00000171150/ENSG00000172175	BCL3/RELB/BCL6/FOXP1/RARA/IL6/NFKBIZ/ZBTB7B/STAT3/SOCS5/MALT1	11	Ank13	Down
GO:0034599	cellular response to oxidative stress	33/982	268/14545	0.000587528	0.0102148	1.99077	ENSG00000006534/ENSG00000084093/ENSG00000096717/ENSG00000097007/ENSG00000101544/ENSG00000109819/ENSG00000111912/ENSG00000112096/ENSG00000114346/ENSG00000116016/ENSG00000118503/ENSG00000119508/ENSG00000127191/ENSG00000132510/ENSG00000134954/ENSG00000136244/ENSG00000136826/ENSG00000137449/ENSG00000138061/ENSG00000140416/ENSG00000141510/ENSG00000143384/ENSG00000143878/ENSG00000145386/ENSG00000146648…	ALDH3B1/REST/SIRT1/ABL1/ADNP2/PPARGC1A/NCOA7/SOD2/ECT2/EPAS1/TNFAIP3/NR4A3/TRAF2/KDM6B/ETS1/IL6/KLF4/CPEB2/CYP1B1/TPM1/TP53/MCL1/RHOB/CCNA2/EGFR/FOXO1/NR4A2/FOS/GPR37/JUN/HSPA1B/HSPA1A/TNF	33	Ank13	Down
GO:0060148	positive regulation of posttranscriptional gene silencing	7/982	23/14545	0.000588184	0.0102148	1.99077	ENSG00000055917/ENSG00000123908/ENSG00000128016/ENSG00000129474/ENSG00000141510/ENSG00000146648/ENSG00000168610	PUM2/AGO2/ZFP36/AJUBA/TP53/EGFR/STAT3	7	Ank13	Down
GO:0061437	renal system vasculature development	7/982	23/14545	0.000588184	0.0102148	1.99077	ENSG00000099250/ENSG00000100311/ENSG00000113721/ENSG00000114315/ENSG00000120738/ENSG00000160712/ENSG00000176692	NRP1/PDGFB/PDGFRB/HES1/EGR1/IL6R/FOXC2	7	Ank13	Down
GO:0061440	kidney vasculature development	7/982	23/14545	0.000588184	0.0102148	1.99077	ENSG00000099250/ENSG00000100311/ENSG00000113721/ENSG00000114315/ENSG00000120738/ENSG00000160712/ENSG00000176692	NRP1/PDGFB/PDGFRB/HES1/EGR1/IL6R/FOXC2	7	Ank13	Down
GO:0031958	corticosteroid receptor signaling pathway	6/982	17/14545	0.000604637	0.0103966	1.98311	ENSG00000008405/ENSG00000069869/ENSG00000113580/ENSG00000117713/ENSG00000121671/ENSG00000179094	CRY1/NEDD4/NR3C1/ARID1A/CRY2/PER1	6	Ank13	Down
GO:0035994	response to muscle stretch	6/982	17/14545	0.000604637	0.0103966	1.98311	ENSG00000100906/ENSG00000109320/ENSG00000132155/ENSG00000170345/ENSG00000177606/ENSG00000198947	NFKBIA/NFKB1/RAF1/FOS/JUN/DMD	6	Ank13	Down
GO:1900153	positive regulation of nuclear-transcribed mRNA catabolic process, deadenylation-dependent decay	6/982	17/14545	0.000604637	0.0103966	1.98311	ENSG00000090905/ENSG00000123908/ENSG00000128016/ENSG00000141232/ENSG00000152518/ENSG00000159388	TNRC6A/AGO2/ZFP36/TOB1/ZFP36L2/BTG2	6	Ank13	Down
GO:0045598	regulation of fat cell differentiation	18/982	114/14545	0.000607419	0.01041	1.98255	ENSG00000019549/ENSG00000038382/ENSG00000096717/ENSG00000101384/ENSG00000114315/ENSG00000126368/ENSG00000128016/ENSG00000136244/ENSG00000143507/ENSG00000143970/ENSG00000150907/ENSG00000151014/ENSG00000152518/ENSG00000160685/ENSG00000166949/ENSG00000171456/ENSG00000172216/ENSG00000232810	SNAI2/TRIO/SIRT1/JAG1/HES1/NR1D1/ZFP36/IL6/DUSP10/ASXL2/FOXO1/NOCT/ZFP36L2/ZBTB7B/SMAD3/ASXL1/CEBPB/TNF	18	Ank13	Down
GO:0017015	regulation of transforming growth factor beta receptor signaling pathway	17/982	105/14545	0.000635412	0.010828	1.96545	ENSG00000005339/ENSG00000064393/ENSG00000096717/ENSG00000136603/ENSG00000137801/ENSG00000141052/ENSG00000141510/ENSG00000147883/ENSG00000154803/ENSG00000157933/ENSG00000163513/ENSG00000164442/ENSG00000166949/ENSG00000168675/ENSG00000178951/ENSG00000186174/ENSG00000204389	CREBBP/HIPK2/SIRT1/SKIL/THBS1/MYOCD/TP53/CDKN2B/FLCN/SKI/TGFBR2/CITED2/SMAD3/LDLRAD4/ZBTB7A/BCL9L/HSPA1A	17	Ank13	Down
GO:0030518	intracellular steroid hormone receptor signaling pathway	19/982	124/14545	0.000635963	0.010828	1.96545	ENSG00000008405/ENSG00000069869/ENSG00000096717/ENSG00000100320/ENSG00000104517/ENSG00000109819/ENSG00000113580/ENSG00000114861/ENSG00000117713/ENSG00000121671/ENSG00000125686/ENSG00000127870/ENSG00000131023/ENSG00000132471/ENSG00000141027/ENSG00000178951/ENSG00000179094/ENSG00000196498/ENSG00000196792	CRY1/NEDD4/SIRT1/RBFOX2/UBR5/PPARGC1A/NR3C1/FOXP1/ARID1A/CRY2/MED1/RNF6/LATS1/WBP2/NCOR1/ZBTB7A/PER1/NCOR2/STRN3	19	Ank13	Down
GO:0070482	response to oxygen levels	42/982	370/14545	0.000641022	0.0108686	1.96383	ENSG00000005339/ENSG00000064393/ENSG00000084093/ENSG00000090339/ENSG00000092969/ENSG00000096717/ENSG00000108821/ENSG00000109819/ENSG00000109846/ENSG00000110330/ENSG00000111276/ENSG00000113721/ENSG00000113742/ENSG00000114573/ENSG00000116016/ENSG00000120738/ENSG00000124762/ENSG00000129474/ENSG00000132155/ENSG00000134954/ENSG00000135766/ENSG00000136492/ENSG00000137449/ENSG00000137801/ENSG00000141052…	CREBBP/HIPK2/REST/ICAM1/TGFB2/SIRT1/COL1A1/PPARGC1A/CRYAB/BIRC2/CDKN1B/PDGFRB/CPEB4/ATP6V1A/EPAS1/EGR1/CDKN1A/AJUBA/RAF1/ETS1/EGLN1/BRIP1/CPEB2/THBS1/MYOCD/GATA6/TP53/CCNA2/FOXO1/NR4A2/DDAH1/BACH1/ATP6V0D1/TGFBR2/CITED2/AQP3/SMAD3/RBPJ/PRKCE/MTHFR/APOLD1/MDM4	42	Ank13	Down
GO:0060969	negative regulation of gene silencing	8/982	30/14545	0.000644607	0.0108686	1.96383	ENSG00000119778/ENSG00000141027/ENSG00000141510/ENSG00000168298/ENSG00000172943/ENSG00000187837/ENSG00000189060/ENSG00000196498	ATAD2B/NCOR1/TP53/HIST1H1E/PHF8/HIST1H1C/H1F0/NCOR2	8	Ank13	Down
GO:1902895	positive regulation of pri-miRNA transcription by RNA polymerase II	8/982	30/14545	0.000644607	0.0108686	1.96383	ENSG00000092969/ENSG00000100311/ENSG00000113580/ENSG00000141510/ENSG00000166949/ENSG00000168610/ENSG00000170345/ENSG00000177606	TGFB2/PDGFB/NR3C1/TP53/SMAD3/STAT3/FOS/JUN	8	Ank13	Down
GO:0031058	positive regulation of histone modification	15/982	87/14545	0.000663166	0.0111379	1.9532	ENSG00000005483/ENSG00000008083/ENSG00000019549/ENSG00000096717/ENSG00000103549/ENSG00000109819/ENSG00000113916/ENSG00000119403/ENSG00000128342/ENSG00000132471/ENSG00000141510/ENSG00000141867/ENSG00000160685/ENSG00000164190/ENSG00000198663	KMT2E/JARID2/SNAI2/SIRT1/RNF40/PPARGC1A/BCL6/PHF19/LIF/WBP2/TP53/BRD4/ZBTB7B/NIPBL/C6orf89	15	Ank13	Down
GO:0031570	DNA integrity checkpoint	22/982	154/14545	0.000664852	0.0111379	1.9532	ENSG00000008405/ENSG00000075218/ENSG00000080802/ENSG00000087586/ENSG00000095787/ENSG00000105325/ENSG00000111276/ENSG00000116017/ENSG00000124762/ENSG00000131747/ENSG00000136492/ENSG00000137337/ENSG00000140534/ENSG00000141510/ENSG00000143971/ENSG00000149115/ENSG00000159388/ENSG00000163781/ENSG00000166851/ENSG00000198625/ENSG00000204120/ENSG00000204569	CRY1/GTSE1/CNOT4/AURKA/WAC/FZR1/CDKN1B/ARID3A/CDKN1A/TOP2A/BRIP1/MDC1/TICRR/TP53/ETAA1/TNKS1BP1/BTG2/TOPBP1/PLK1/MDM4/GIGYF2/PPP1R10	22	Ank13	Down
GO:0048738	cardiac muscle tissue development	26/982	195/14545	0.000667035	0.0111386	1.95317	ENSG00000008083/ENSG00000054598/ENSG00000092969/ENSG00000113721/ENSG00000117713/ENSG00000125266/ENSG00000125686/ENSG00000131759/ENSG00000132510/ENSG00000135111/ENSG00000140416/ENSG00000141052/ENSG00000141448/ENSG00000142178/ENSG00000143995/ENSG00000154556/ENSG00000154639/ENSG00000159251/ENSG00000161021/ENSG00000163513/ENSG00000164442/ENSG00000168214/ENSG00000176692/ENSG00000182963/ENSG00000186350…	JARID2/FOXC1/TGFB2/PDGFRB/ARID1A/EFNB2/MED1/RARA/KDM6B/TBX3/TPM1/MYOCD/GATA6/SIK1/MEIS1/SORBS2/CXADR/ACTC1/MAML1/TGFBR2/CITED2/RBPJ/FOXC2/GJC1/RXRA/ARID2	26	Ank13	Down
GO:0002753	cytoplasmic pattern recognition receptor signaling pathway	12/982	61/14545	0.000670156	0.011155	1.95253	ENSG00000023445/ENSG00000055208/ENSG00000055917/ENSG00000083799/ENSG00000100906/ENSG00000101966/ENSG00000110330/ENSG00000112851/ENSG00000118503/ENSG00000134070/ENSG00000204388/ENSG00000204389	BIRC3/TAB2/PUM2/CYLD/NFKBIA/XIAP/BIRC2/ERBB2IP/TNFAIP3/IRAK2/HSPA1B/HSPA1A	12	Ank13	Down
GO:0045814	negative regulation of gene expression, epigenetic	18/982	115/14545	0.000675715	0.0112117	1.95033	ENSG00000008083/ENSG00000024048/ENSG00000096717/ENSG00000108840/ENSG00000117713/ENSG00000119403/ENSG00000119778/ENSG00000120616/ENSG00000139154/ENSG00000158406/ENSG00000168298/ENSG00000170836/ENSG00000171681/ENSG00000172943/ENSG00000187837/ENSG00000189060/ENSG00000198160/ENSG00000270882	JARID2/UBR2/SIRT1/HDAC5/ARID1A/PHF19/ATAD2B/EPC1/AEBP2/HIST1H4H/HIST1H1E/PPM1D/ATF7IP/PHF8/HIST1H1C/H1F0/MIER1/HIST2H4A	18	Ank13	Down
GO:0002294	CD4-positive, alpha-beta T cell differentiation involved in immune response	11/982	53/14545	0.000693408	0.0114325	1.94186	ENSG00000069399/ENSG00000104856/ENSG00000113916/ENSG00000114861/ENSG00000131759/ENSG00000136244/ENSG00000144802/ENSG00000160685/ENSG00000168610/ENSG00000171150/ENSG00000172175	BCL3/RELB/BCL6/FOXP1/RARA/IL6/NFKBIZ/ZBTB7B/STAT3/SOCS5/MALT1	11	Ank13	Down
GO:0060038	cardiac muscle cell proliferation	11/982	53/14545	0.000693408	0.0114325	1.94186	ENSG00000008083/ENSG00000054598/ENSG00000092969/ENSG00000141448/ENSG00000143995/ENSG00000163513/ENSG00000164442/ENSG00000168214/ENSG00000176692/ENSG00000186350/ENSG00000189079	JARID2/FOXC1/TGFB2/GATA6/MEIS1/TGFBR2/CITED2/RBPJ/FOXC2/RXRA/ARID2	11	Ank13	Down
GO:0051781	positive regulation of cell division	13/982	70/14545	0.000722962	0.011868	1.92562	ENSG00000092969/ENSG00000100311/ENSG00000101224/ENSG00000104218/ENSG00000114346/ENSG00000115008/ENSG00000118193/ENSG00000137807/ENSG00000138182/ENSG00000161800/ENSG00000171132/ENSG00000178999/ENSG00000197321	TGFB2/PDGFB/CDC25B/CSPP1/ECT2/IL1A/KIF14/KIF23/KIF20B/RACGAP1/PRKCE/AURKB/SVIL	13	Ank13	Down
GO:0010921	regulation of phosphatase activity	22/982	155/14545	0.000726661	0.011868	1.92562	ENSG00000058272/ENSG00000082701/ENSG00000087074/ENSG00000092969/ENSG00000100982/ENSG00000105656/ENSG00000113721/ENSG00000120539/ENSG00000121671/ENSG00000146674/ENSG00000158615/ENSG00000159200/ENSG00000162852/ENSG00000164715/ENSG00000165861/ENSG00000166949/ENSG00000173281/ENSG00000176915/ENSG00000196588/ENSG00000204138/ENSG00000204569/ENSG00000232810	PPP1R12A/GSK3B/PPP1R15A/TGFB2/PCIF1/ELL/PDGFRB/MASTL/CRY2/IGFBP3/PPP1R15B/RCAN1/CNST/LMTK2/ZFYVE1/SMAD3/PPP1R3B/ANKLE2/MKL1/PHACTR4/PPP1R10/TNF	22	Ank13	Down
GO:1903034	regulation of response to wounding	22/982	155/14545	0.000726661	0.011868	1.92562	ENSG00000074054/ENSG00000100311/ENSG00000100345/ENSG00000106366/ENSG00000111276/ENSG00000117525/ENSG00000118503/ENSG00000124762/ENSG00000124782/ENSG00000136826/ENSG00000137801/ENSG00000143507/ENSG00000144824/ENSG00000150594/ENSG00000154229/ENSG00000157764/ENSG00000163513/ENSG00000166949/ENSG00000171132/ENSG00000173918/ENSG00000176692/ENSG00000177119	CLASP1/PDGFB/MYH9/SERPINE1/CDKN1B/F3/TNFAIP3/CDKN1A/RREB1/KLF4/THBS1/DUSP10/PHLDB2/ADRA2A/PRKCA/BRAF/TGFBR2/SMAD3/PRKCE/C1QTNF1/FOXC2/ANO6	22	Ank13	Down
GO:0045446	endothelial cell differentiation	16/982	97/14545	0.000736457	0.0118834	1.92506	ENSG00000065970/ENSG00000090339/ENSG00000099250/ENSG00000101384/ENSG00000107263/ENSG00000109756/ENSG00000113448/ENSG00000130702/ENSG00000132510/ENSG00000136451/ENSG00000163347/ENSG00000168214/ENSG00000178878/ENSG00000179820/ENSG00000198947/ENSG00000232810	FOXJ2/ICAM1/NRP1/JAG1/RAPGEF1/RAPGEF2/PDE4D/LAMA5/KDM6B/VEZF1/CLDN1/RBPJ/APOLD1/MYADM/DMD/TNF	16	Ank13	Down
GO:0060213	positive regulation of nuclear-transcribed mRNA poly(A) tail shortening	5/982	12/14545	0.000736728	0.0118834	1.92506	ENSG00000090905/ENSG00000123908/ENSG00000128016/ENSG00000141232/ENSG00000159388	TNRC6A/AGO2/ZFP36/TOB1/BTG2	5	Ank13	Down
GO:0072109	glomerular mesangium development	5/982	12/14545	0.000736728	0.0118834	1.92506	ENSG00000100311/ENSG00000113721/ENSG00000120738/ENSG00000160712/ENSG00000176692	PDGFB/PDGFRB/EGR1/IL6R/FOXC2	5	Ank13	Down
GO:0097201	negative regulation of transcription from RNA polymerase II promoter in response to stress	5/982	12/14545	0.000736728	0.0118834	1.92506	ENSG00000132002/ENSG00000151929/ENSG00000164442/ENSG00000177606/ENSG00000204389	DNAJB1/BAG3/CITED2/JUN/HSPA1A	5	Ank13	Down
GO:0035303	regulation of dephosphorylation	25/982	186/14545	0.000745305	0.0118858	1.92497	ENSG00000058272/ENSG00000082701/ENSG00000087074/ENSG00000092969/ENSG00000100982/ENSG00000105656/ENSG00000113721/ENSG00000120539/ENSG00000121671/ENSG00000146674/ENSG00000158615/ENSG00000159200/ENSG00000162852/ENSG00000164715/ENSG00000165861/ENSG00000166311/ENSG00000166949/ENSG00000173281/ENSG00000176915/ENSG00000177628/ENSG00000184661/ENSG00000196588/ENSG00000204138/ENSG00000204569/ENSG00000232810	PPP1R12A/GSK3B/PPP1R15A/TGFB2/PCIF1/ELL/PDGFRB/MASTL/CRY2/IGFBP3/PPP1R15B/RCAN1/CNST/LMTK2/ZFYVE1/SMPD1/SMAD3/PPP1R3B/ANKLE2/GBA/CDCA2/MKL1/PHACTR4/PPP1R10/TNF	25	Ank13	Down
GO:0007045	cell-substrate adherens junction assembly	14/982	79/14545	0.000747866	0.0118858	1.92497	ENSG00000064042/ENSG00000074054/ENSG00000097007/ENSG00000099250/ENSG00000124145/ENSG00000129474/ENSG00000130702/ENSG00000137801/ENSG00000143398/ENSG00000144824/ENSG00000156232/ENSG00000166949/ENSG00000167657/ENSG00000173517	LIMCH1/CLASP1/ABL1/NRP1/SDC4/AJUBA/LAMA5/THBS1/PIP5K1A/PHLDB2/WHAMM/SMAD3/DAPK3/PEAK1	14	Ank13	Down
GO:0035282	segmentation	14/982	79/14545	0.000747866	0.0118858	1.92497	ENSG00000054598/ENSG00000075213/ENSG00000083093/ENSG00000099250/ENSG00000103241/ENSG00000106078/ENSG00000135111/ENSG00000141510/ENSG00000147050/ENSG00000166949/ENSG00000168214/ENSG00000169554/ENSG00000176692/ENSG00000184634	FOXC1/SEMA3A/PALB2/NRP1/FOXF1/COBL/TBX3/TP53/KDM6A/SMAD3/RBPJ/ZEB2/FOXC2/MED12	14	Ank13	Down
GO:0048041	focal adhesion assembly	14/982	79/14545	0.000747866	0.0118858	1.92497	ENSG00000064042/ENSG00000074054/ENSG00000097007/ENSG00000099250/ENSG00000124145/ENSG00000129474/ENSG00000130702/ENSG00000137801/ENSG00000143398/ENSG00000144824/ENSG00000156232/ENSG00000166949/ENSG00000167657/ENSG00000173517	LIMCH1/CLASP1/ABL1/NRP1/SDC4/AJUBA/LAMA5/THBS1/PIP5K1A/PHLDB2/WHAMM/SMAD3/DAPK3/PEAK1	14	Ank13	Down
GO:0003231	cardiac ventricle development	18/982	116/14545	0.000750504	0.0118858	1.92497	ENSG00000054598/ENSG00000057657/ENSG00000092969/ENSG00000101384/ENSG00000103241/ENSG00000114315/ENSG00000125686/ENSG00000135111/ENSG00000140416/ENSG00000141052/ENSG00000142871/ENSG00000163513/ENSG00000164442/ENSG00000168214/ENSG00000169855/ENSG00000176692/ENSG00000186350/ENSG00000198625	FOXC1/PRDM1/TGFB2/JAG1/FOXF1/HES1/MED1/TBX3/TPM1/MYOCD/CYR61/TGFBR2/CITED2/RBPJ/ROBO1/FOXC2/RXRA/MDM4	18	Ank13	Down
GO:0034333	adherens junction assembly	15/982	88/14545	0.000750562	0.0118858	1.92497	ENSG00000035403/ENSG00000064042/ENSG00000074054/ENSG00000097007/ENSG00000099250/ENSG00000124145/ENSG00000129474/ENSG00000130702/ENSG00000137801/ENSG00000143398/ENSG00000144824/ENSG00000156232/ENSG00000166949/ENSG00000167657/ENSG00000173517	VCL/LIMCH1/CLASP1/ABL1/NRP1/SDC4/AJUBA/LAMA5/THBS1/PIP5K1A/PHLDB2/WHAMM/SMAD3/DAPK3/PEAK1	15	Ank13	Down
GO:0007179	transforming growth factor beta receptor signaling pathway	24/982	176/14545	0.000766201	0.0120967	1.91733	ENSG00000005339/ENSG00000064393/ENSG00000092969/ENSG00000096717/ENSG00000124486/ENSG00000135655/ENSG00000136603/ENSG00000137801/ENSG00000141052/ENSG00000141510/ENSG00000147883/ENSG00000154803/ENSG00000157933/ENSG00000159840/ENSG00000163513/ENSG00000164442/ENSG00000166949/ENSG00000168542/ENSG00000168675/ENSG00000170345/ENSG00000177606/ENSG00000178951/ENSG00000186174/ENSG00000204389	CREBBP/HIPK2/TGFB2/SIRT1/USP9X/USP15/SKIL/THBS1/MYOCD/TP53/CDKN2B/FLCN/SKI/ZYX/TGFBR2/CITED2/SMAD3/COL3A1/LDLRAD4/FOS/JUN/ZBTB7A/BCL9L/HSPA1A	24	Ank13	Down
GO:2001222	regulation of neuron migration	9/982	38/14545	0.000770294	0.0121246	1.91633	ENSG00000075213/ENSG00000109756/ENSG00000138182/ENSG00000164190/ENSG00000168542/ENSG00000168610/ENSG00000180357/ENSG00000196576/ENSG00000205336	SEMA3A/RAPGEF2/KIF20B/NIPBL/COL3A1/STAT3/ZNF609/PLXNB2/ADGRG1	9	Ank13	Down
GO:0034605	cellular response to heat	19/982	126/14545	0.000777327	0.0121467	1.91554	ENSG00000005339/ENSG00000082701/ENSG00000096717/ENSG00000109846/ENSG00000115008/ENSG00000120694/ENSG00000124762/ENSG00000124789/ENSG00000132002/ENSG00000137801/ENSG00000138119/ENSG00000141564/ENSG00000145349/ENSG00000151929/ENSG00000152137/ENSG00000173110/ENSG00000176907/ENSG00000204388/ENSG00000204389	CREBBP/GSK3B/SIRT1/CRYAB/IL1A/HSPH1/CDKN1A/NUP153/DNAJB1/THBS1/MYOF/RPTOR/CAMK2D/BAG3/HSPB8/HSPA6/C8orf4/HSPA1B/HSPA1A	19	Ank13	Down
GO:0035304	regulation of protein dephosphorylation	19/982	126/14545	0.000777327	0.0121467	1.91554	ENSG00000058272/ENSG00000082701/ENSG00000087074/ENSG00000113721/ENSG00000120539/ENSG00000121671/ENSG00000146674/ENSG00000158615/ENSG00000159200/ENSG00000164715/ENSG00000166311/ENSG00000173281/ENSG00000176915/ENSG00000177628/ENSG00000184661/ENSG00000196588/ENSG00000204138/ENSG00000204569/ENSG00000232810	PPP1R12A/GSK3B/PPP1R15A/PDGFRB/MASTL/CRY2/IGFBP3/PPP1R15B/RCAN1/LMTK2/SMPD1/PPP1R3B/ANKLE2/GBA/CDCA2/MKL1/PHACTR4/PPP1R10/TNF	19	Ank13	Down
GO:0001649	osteoblast differentiation	26/982	197/14545	0.000778693	0.0121467	1.91554	ENSG00000019549/ENSG00000078804/ENSG00000084093/ENSG00000101384/ENSG00000105810/ENSG00000106571/ENSG00000108821/ENSG00000115461/ENSG00000116604/ENSG00000117318/ENSG00000124813/ENSG00000134352/ENSG00000136244/ENSG00000141232/ENSG00000142871/ENSG00000146674/ENSG00000151014/ENSG00000157613/ENSG00000157933/ENSG00000160712/ENSG00000166949/ENSG00000171223/ENSG00000172216/ENSG00000188554/ENSG00000221869…	SNAI2/TP53INP2/REST/JAG1/CDK6/GLI3/COL1A1/IGFBP5/MEF2D/ID3/RUNX2/IL6ST/IL6/TOB1/CYR61/IGFBP3/NOCT/CREB3L1/SKI/IL6R/SMAD3/JUNB/CEBPB/NBR1/CEBPD/TNF	26	Ank13	Down
GO:0070229	negative regulation of lymphocyte apoptotic process	7/982	24/14545	0.000782439	0.0121687	1.91476	ENSG00000113916/ENSG00000114861/ENSG00000142867/ENSG00000168685/ENSG00000169242/ENSG00000178999/ENSG00000185950	BCL6/FOXP1/BCL10/IL7R/EFNA1/AURKB/IRS2	7	Ank13	Down
GO:0071236	cellular response to antibiotic	20/982	136/14545	0.000792305	0.0121825	1.91426	ENSG00000096717/ENSG00000097007/ENSG00000100311/ENSG00000111276/ENSG00000114127/ENSG00000114346/ENSG00000117318/ENSG00000118503/ENSG00000119508/ENSG00000120738/ENSG00000132510/ENSG00000134954/ENSG00000136244/ENSG00000136826/ENSG00000138061/ENSG00000141510/ENSG00000143878/ENSG00000150907/ENSG00000170775/ENSG00000171132	SIRT1/ABL1/PDGFB/CDKN1B/XRN1/ECT2/ID3/TNFAIP3/NR4A3/EGR1/KDM6B/ETS1/IL6/KLF4/CYP1B1/TP53/RHOB/FOXO1/GPR37/PRKCE	20	Ank13	Down
GO:0051225	spindle assembly	17/982	107/14545	0.000792454	0.0121825	1.91426	ENSG00000066279/ENSG00000074054/ENSG00000087586/ENSG00000088325/ENSG00000090889/ENSG00000101972/ENSG00000117650/ENSG00000121957/ENSG00000137807/ENSG00000138160/ENSG00000141027/ENSG00000141551/ENSG00000161800/ENSG00000166851/ENSG00000178999/ENSG00000204388/ENSG00000204389	ASPM/CLASP1/AURKA/TPX2/KIF4A/STAG2/NEK2/GPSM2/KIF23/KIF11/NCOR1/CSNK1D/RACGAP1/PLK1/AURKB/HSPA1B/HSPA1A	17	Ank13	Down
GO:1903844	regulation of cellular response to transforming growth factor beta stimulus	17/982	107/14545	0.000792454	0.0121825	1.91426	ENSG00000005339/ENSG00000064393/ENSG00000096717/ENSG00000136603/ENSG00000137801/ENSG00000141052/ENSG00000141510/ENSG00000147883/ENSG00000154803/ENSG00000157933/ENSG00000163513/ENSG00000164442/ENSG00000166949/ENSG00000168675/ENSG00000178951/ENSG00000186174/ENSG00000204389	CREBBP/HIPK2/SIRT1/SKIL/THBS1/MYOCD/TP53/CDKN2B/FLCN/SKI/TGFBR2/CITED2/SMAD3/LDLRAD4/ZBTB7A/BCL9L/HSPA1A	17	Ank13	Down
GO:0031960	response to corticosteroid	21/982	146/14545	0.000797116	0.0121825	1.91426	ENSG00000021826/ENSG00000084093/ENSG00000090339/ENSG00000108821/ENSG00000113580/ENSG00000120129/ENSG00000124762/ENSG00000125740/ENSG00000128016/ENSG00000136244/ENSG00000146648/ENSG00000150907/ENSG00000152518/ENSG00000156804/ENSG00000163347/ENSG00000164463/ENSG00000170345/ENSG00000175592/ENSG00000177628/ENSG00000182752/ENSG00000232810	CPS1/REST/ICAM1/COL1A1/NR3C1/DUSP1/CDKN1A/FOSB/ZFP36/IL6/EGFR/FOXO1/ZFP36L2/FBXO32/CLDN1/CREBRF/FOS/FOSL1/GBA/PAPPA/TNF	21	Ank13	Down
GO:0034614	cellular response to reactive oxygen species	21/982	146/14545	0.000797116	0.0121825	1.91426	ENSG00000096717/ENSG00000097007/ENSG00000112096/ENSG00000114346/ENSG00000118503/ENSG00000119508/ENSG00000127191/ENSG00000132510/ENSG00000134954/ENSG00000136244/ENSG00000136826/ENSG00000138061/ENSG00000140416/ENSG00000143878/ENSG00000145386/ENSG00000146648/ENSG00000150907/ENSG00000170345/ENSG00000170775/ENSG00000177606/ENSG00000232810	SIRT1/ABL1/SOD2/ECT2/TNFAIP3/NR4A3/TRAF2/KDM6B/ETS1/IL6/KLF4/CYP1B1/TPM1/RHOB/CCNA2/EGFR/FOXO1/FOS/GPR37/JUN/TNF	21	Ank13	Down
GO:0007178	transmembrane receptor protein serine/threonine kinase signaling pathway	36/982	306/14545	0.00079736	0.0121825	1.91426	ENSG00000005339/ENSG00000043143/ENSG00000064393/ENSG00000092969/ENSG00000095951/ENSG00000096717/ENSG00000097007/ENSG00000101966/ENSG00000114315/ENSG00000118707/ENSG00000120738/ENSG00000124486/ENSG00000124813/ENSG00000135655/ENSG00000136603/ENSG00000137801/ENSG00000141052/ENSG00000141232/ENSG00000141510/ENSG00000142871/ENSG00000147883/ENSG00000154803/ENSG00000157933/ENSG00000159840/ENSG00000163513…	CREBBP/JADE2/HIPK2/TGFB2/HIVEP1/SIRT1/ABL1/XIAP/HES1/TGIF2/EGR1/USP9X/RUNX2/USP15/SKIL/THBS1/MYOCD/TOB1/TP53/CYR61/CDKN2B/FLCN/SKI/ZYX/TGFBR2/CITED2/SMAD3/RBPJ/COL3A1/LDLRAD4/FOS/JUN/ZBTB7A/BCL9L/FAM83G/HSPA1A	36	Ank13	Down
GO:0034504	protein localization to nucleus	31/982	251/14545	0.000807736	0.012305	1.90992	ENSG00000069399/ENSG00000075218/ENSG00000082701/ENSG00000100065/ENSG00000100906/ENSG00000104517/ENSG00000106571/ENSG00000108821/ENSG00000114346/ENSG00000120709/ENSG00000121671/ENSG00000124762/ENSG00000124789/ENSG00000125686/ENSG00000126603/ENSG00000128342/ENSG00000131018/ENSG00000141510/ENSG00000151929/ENSG00000154803/ENSG00000166851/ENSG00000166949/ENSG00000168610/ENSG00000171206/ENSG00000173801…	BCL3/GTSE1/GSK3B/CARD10/NFKBIA/UBR5/GLI3/COL1A1/ECT2/FAM53C/CRY2/CDKN1A/NUP153/MED1/GLIS2/LIF/SYNE1/TP53/BAG3/FLCN/PLK1/SMAD3/STAT3/TRIM8/JUP/ZBTB7A/KPNA2/TOPORS/PPP1R10/OTUD7B/TXNIP	31	Ank13	Down
GO:0002287	alpha-beta T cell activation involved in immune response	11/982	54/14545	0.000818556	0.0123614	1.90793	ENSG00000069399/ENSG00000104856/ENSG00000113916/ENSG00000114861/ENSG00000131759/ENSG00000136244/ENSG00000144802/ENSG00000160685/ENSG00000168610/ENSG00000171150/ENSG00000172175	BCL3/RELB/BCL6/FOXP1/RARA/IL6/NFKBIZ/ZBTB7B/STAT3/SOCS5/MALT1	11	Ank13	Down
GO:0002293	alpha-beta T cell differentiation involved in immune response	11/982	54/14545	0.000818556	0.0123614	1.90793	ENSG00000069399/ENSG00000104856/ENSG00000113916/ENSG00000114861/ENSG00000131759/ENSG00000136244/ENSG00000144802/ENSG00000160685/ENSG00000168610/ENSG00000171150/ENSG00000172175	BCL3/RELB/BCL6/FOXP1/RARA/IL6/NFKBIZ/ZBTB7B/STAT3/SOCS5/MALT1	11	Ank13	Down
GO:0007091	metaphase/anaphase transition of mitotic cell cycle	11/982	54/14545	0.000818556	0.0123614	1.90793	ENSG00000004897/ENSG00000117724/ENSG00000120129/ENSG00000126226/ENSG00000126787/ENSG00000135476/ENSG00000138778/ENSG00000156970/ENSG00000166851/ENSG00000169679/ENSG00000178999	CDC27/CENPF/DUSP1/PCID2/DLGAP5/ESPL1/CENPE/BUB1B/PLK1/BUB1/AURKB	11	Ank13	Down
GO:0001954	positive regulation of cell-matrix adhesion	10/982	46/14545	0.000821406	0.0123686	1.90768	ENSG00000082701/ENSG00000097007/ENSG00000099250/ENSG00000105810/ENSG00000124145/ENSG00000131669/ENSG00000166949/ENSG00000173801/ENSG00000184371/ENSG00000198947	GSK3B/ABL1/NRP1/CDK6/SDC4/NINJ1/SMAD3/JUP/CSF1/DMD	10	Ank13	Down
GO:0045639	positive regulation of myeloid cell differentiation	14/982	80/14545	0.000851315	0.0127791	1.8935	ENSG00000101384/ENSG00000125686/ENSG00000128342/ENSG00000134954/ENSG00000154229/ENSG00000155090/ENSG00000168610/ENSG00000170345/ENSG00000173757/ENSG00000177606/ENSG00000184371/ENSG00000204388/ENSG00000204389/ENSG00000232810	JAG1/MED1/LIF/ETS1/PRKCA/KLF10/STAT3/FOS/STAT5B/JUN/CSF1/HSPA1B/HSPA1A/TNF	14	Ank13	Down
GO:0044321	response to leptin	6/982	18/14545	0.000855508	0.0127791	1.8935	ENSG00000096717/ENSG00000119508/ENSG00000126368/ENSG00000145386/ENSG00000148154/ENSG00000168610	SIRT1/NR4A3/NR1D1/CCNA2/UGCG/STAT3	6	Ank13	Down
GO:0090287	regulation of cellular response to growth factor stimulus	30/982	241/14545	0.000856029	0.0127791	1.8935	ENSG00000005339/ENSG00000064393/ENSG00000069869/ENSG00000096717/ENSG00000097007/ENSG00000101966/ENSG00000114315/ENSG00000124813/ENSG00000136158/ENSG00000136603/ENSG00000137801/ENSG00000138119/ENSG00000141052/ENSG00000141232/ENSG00000141510/ENSG00000142871/ENSG00000147883/ENSG00000154803/ENSG00000157613/ENSG00000157933/ENSG00000163513/ENSG00000164442/ENSG00000166949/ENSG00000168214/ENSG00000168675…	CREBBP/HIPK2/NEDD4/SIRT1/ABL1/XIAP/HES1/RUNX2/SPRY2/SKIL/THBS1/MYOF/MYOCD/TOB1/TP53/CYR61/CDKN2B/FLCN/CREB3L1/SKI/TGFBR2/CITED2/SMAD3/RBPJ/LDLRAD4/ROBO1/ZBTB7A/BCL9L/DMD/HSPA1A	30	Ank13	Down
GO:0061008	hepaticobiliary system development	20/982	137/14545	0.000870305	0.0129475	1.88781	ENSG00000008083/ENSG00000021826/ENSG00000023287/ENSG00000087586/ENSG00000106078/ENSG00000106571/ENSG00000114315/ENSG00000118503/ENSG00000125686/ENSG00000131759/ENSG00000141448/ENSG00000146648/ENSG00000150347/ENSG00000163347/ENSG00000164190/ENSG00000164442/ENSG00000166949/ENSG00000172216/ENSG00000172845/ENSG00000177606	JARID2/CPS1/RB1CC1/AURKA/COBL/GLI3/HES1/TNFAIP3/MED1/RARA/GATA6/EGFR/ARID5B/CLDN1/NIPBL/CITED2/SMAD3/CEBPB/SP3/JUN	20	Ank13	Down
GO:1901215	negative regulation of neuron death	25/982	188/14545	0.000872281	0.0129475	1.88781	ENSG00000064393/ENSG00000082701/ENSG00000084093/ENSG00000090861/ENSG00000096717/ENSG00000099250/ENSG00000101126/ENSG00000109819/ENSG00000111912/ENSG00000112096/ENSG00000113742/ENSG00000118193/ENSG00000119508/ENSG00000127191/ENSG00000153234/ENSG00000157764/ENSG00000159388/ENSG00000162924/ENSG00000168610/ENSG00000172216/ENSG00000174405/ENSG00000177606/ENSG00000177628/ENSG00000184371/ENSG00000204642	HIPK2/GSK3B/REST/AARS/SIRT1/NRP1/ADNP/PPARGC1A/NCOA7/SOD2/CPEB4/KIF14/NR4A3/TRAF2/NR4A2/BRAF/BTG2/REL/STAT3/CEBPB/LIG4/JUN/GBA/CSF1/HLA-F	25	Ank13	Down
GO:0040029	regulation of gene expression, epigenetic	40/982	353/14545	0.000882998	0.0130694	1.88375	ENSG00000008083/ENSG00000024048/ENSG00000032219/ENSG00000054267/ENSG00000055917/ENSG00000083223/ENSG00000083896/ENSG00000090905/ENSG00000096717/ENSG00000100403/ENSG00000108840/ENSG00000117713/ENSG00000119403/ENSG00000119778/ENSG00000120616/ENSG00000122299/ENSG00000123908/ENSG00000124789/ENSG00000128016/ENSG00000129474/ENSG00000132471/ENSG00000139154/ENSG00000141027/ENSG00000141510/ENSG00000146648…	JARID2/UBR2/ARID4A/ARID4B/PUM2/ZCCHC6/YTHDC1/TNRC6A/SIRT1/ZC3H7B/HDAC5/ARID1A/PHF19/ATAD2B/EPC1/ZC3H7A/AGO2/NUP153/ZFP36/AJUBA/WBP2/AEBP2/NCOR1/TP53/EGFR/HIST1H4H/SMAD3/HIST1H1E/STAT3/PPM1D/ATF7IP/PHF8/HIST1H1C/H1F0/NCOR2/ZNF335/MIER1/HELZ/GIGYF2/HIST2H4A	40	Ank13	Down
GO:0044783	G1 DNA damage checkpoint	12/982	63/14545	0.000906402	0.0133778	1.87362	ENSG00000075218/ENSG00000080802/ENSG00000087586/ENSG00000095787/ENSG00000111276/ENSG00000116017/ENSG00000124762/ENSG00000141510/ENSG00000149115/ENSG00000159388/ENSG00000198625/ENSG00000204120	GTSE1/CNOT4/AURKA/WAC/CDKN1B/ARID3A/CDKN1A/TP53/TNKS1BP1/BTG2/MDM4/GIGYF2	12	Ank13	Down
GO:0048565	digestive tract development	18/982	118/14545	0.000921567	0.0135342	1.86857	ENSG00000021826/ENSG00000057657/ENSG00000092969/ENSG00000103241/ENSG00000106078/ENSG00000106571/ENSG00000114315/ENSG00000124762/ENSG00000141052/ENSG00000141448/ENSG00000146648/ENSG00000163513/ENSG00000164190/ENSG00000166949/ENSG00000168542/ENSG00000178919/ENSG00000196159/ENSG00000232810	CPS1/PRDM1/TGFB2/FOXF1/COBL/GLI3/HES1/CDKN1A/MYOCD/GATA6/EGFR/TGFBR2/NIPBL/SMAD3/COL3A1/FOXE1/FAT4/TNF	18	Ank13	Down
GO:0043123	positive regulation of I-kappaB kinase/NF-kappaB signaling	23/982	168/14545	0.000924793	0.0135342	1.86857	ENSG00000006062/ENSG00000023445/ENSG00000055208/ENSG00000097007/ENSG00000110330/ENSG00000114346/ENSG00000120889/ENSG00000121060/ENSG00000127191/ENSG00000127666/ENSG00000129474/ENSG00000141867/ENSG00000142867/ENSG00000162924/ENSG00000171132/ENSG00000171206/ENSG00000171604/ENSG00000172175/ENSG00000183735/ENSG00000186908/ENSG00000189067/ENSG00000198160/ENSG00000232810	MAP3K14/BIRC3/TAB2/ABL1/BIRC2/ECT2/TNFRSF10B/TRIM25/TRAF2/TICAM1/AJUBA/BRD4/BCL10/REL/PRKCE/TRIM8/CXXC5/MALT1/TBK1/ZDHHC17/LITAF/MIER1/TNF	23	Ank13	Down
GO:2001252	positive regulation of chromosome organization	23/982	168/14545	0.000924793	0.0135342	1.86857	ENSG00000005483/ENSG00000008083/ENSG00000019549/ENSG00000096717/ENSG00000103549/ENSG00000109819/ENSG00000113916/ENSG00000117650/ENSG00000119403/ENSG00000126787/ENSG00000128342/ENSG00000132471/ENSG00000135476/ENSG00000141510/ENSG00000141867/ENSG00000160685/ENSG00000164190/ENSG00000171681/ENSG00000174405/ENSG00000178999/ENSG00000198160/ENSG00000198663/ENSG00000204569	KMT2E/JARID2/SNAI2/SIRT1/RNF40/PPARGC1A/BCL6/NEK2/PHF19/DLGAP5/LIF/WBP2/ESPL1/TP53/BRD4/ZBTB7B/NIPBL/ATF7IP/LIG4/AURKB/MIER1/C6orf89/PPP1R10	23	Ank13	Down
GO:0050678	regulation of epithelial cell proliferation	36/982	309/14545	0.000952401	0.0138971	1.85708	ENSG00000019549/ENSG00000020633/ENSG00000092969/ENSG00000096717/ENSG00000099250/ENSG00000100311/ENSG00000105810/ENSG00000111276/ENSG00000114315/ENSG00000114742/ENSG00000117139/ENSG00000117525/ENSG00000118503/ENSG00000119508/ENSG00000124782/ENSG00000125266/ENSG00000125686/ENSG00000126368/ENSG00000126561/ENSG00000128016/ENSG00000134250/ENSG00000137801/ENSG00000139618/ENSG00000141564/ENSG00000143507…	SNAI2/RUNX3/TGFB2/SIRT1/NRP1/PDGFB/CDK6/CDKN1B/HES1/WDR48/KDM5B/F3/TNFAIP3/NR4A3/RREB1/EFNB2/MED1/NR1D1/STAT5A/ZFP36/NOTCH2/THBS1/BRCA2/RPTOR/DUSP10/EGFR/CDKN2B/TCF7L2/PRKCA/RICTOR/SMAD3/STAT3/ROBO1/SCG2/JUN/TNF	36	Ank13	Down
GO:0051591	response to cAMP	15/982	90/14545	0.000954923	0.0138971	1.85708	ENSG00000021826/ENSG00000107263/ENSG00000108821/ENSG00000109756/ENSG00000110330/ENSG00000115461/ENSG00000120129/ENSG00000125740/ENSG00000128564/ENSG00000157764/ENSG00000170345/ENSG00000171223/ENSG00000175592/ENSG00000177606/ENSG00000179094	CPS1/RAPGEF1/COL1A1/RAPGEF2/BIRC2/IGFBP5/DUSP1/FOSB/VGF/BRAF/FOS/JUNB/FOSL1/JUN/PER1	15	Ank13	Down
GO:0010965	regulation of mitotic sister chromatid separation	11/982	55/14545	0.000961854	0.0139202	1.85636	ENSG00000004897/ENSG00000117724/ENSG00000120129/ENSG00000126226/ENSG00000126787/ENSG00000135476/ENSG00000138778/ENSG00000156970/ENSG00000166851/ENSG00000169679/ENSG00000178999	CDC27/CENPF/DUSP1/PCID2/DLGAP5/ESPL1/CENPE/BUB1B/PLK1/BUB1/AURKB	11	Ank13	Down
GO:0044784	metaphase/anaphase transition of cell cycle	11/982	55/14545	0.000961854	0.0139202	1.85636	ENSG00000004897/ENSG00000117724/ENSG00000120129/ENSG00000126226/ENSG00000126787/ENSG00000135476/ENSG00000138778/ENSG00000156970/ENSG00000166851/ENSG00000169679/ENSG00000178999	CDC27/CENPF/DUSP1/PCID2/DLGAP5/ESPL1/CENPE/BUB1B/PLK1/BUB1/AURKB	11	Ank13	Down
GO:0043414	macromolecule methylation	34/982	287/14545	0.000974656	0.0140664	1.85182	ENSG00000005483/ENSG00000008083/ENSG00000032219/ENSG00000054267/ENSG00000055609/ENSG00000085276/ENSG00000096717/ENSG00000100982/ENSG00000101654/ENSG00000107077/ENSG00000116539/ENSG00000117000/ENSG00000119403/ENSG00000136169/ENSG00000138050/ENSG00000141867/ENSG00000143303/ENSG00000146457/ENSG00000146834/ENSG00000147050/ENSG00000159388/ENSG00000164169/ENSG00000165671/ENSG00000168137/ENSG00000168298…	KMT2E/JARID2/ARID4A/ARID4B/KMT2C/MECOM/SIRT1/PCIF1/RNMT/KDM4C/ASH1L/RLF/PHF19/SETDB2/THUMPD2/BRD4/RRNAD1/WTAP/MEPCE/KDM6A/BTG2/PRMT9/NSD1/SETD5/HIST1H1E/TET2/FOS/PPM1D/ATF7IP/MTHFR/BCOR/TET3/HIST1H1C/ZNF335	34	Ank13	Down
GO:0010718	positive regulation of epithelial to mesenchymal transition	10/982	47/14545	0.00098129	0.0140872	1.85117	ENSG00000054598/ENSG00000092969/ENSG00000101384/ENSG00000108821/ENSG00000130558/ENSG00000136244/ENSG00000148737/ENSG00000163513/ENSG00000166949/ENSG00000186174	FOXC1/TGFB2/JAG1/COL1A1/OLFM1/IL6/TCF7L2/TGFBR2/SMAD3/BCL9L	10	Ank13	Down
GO:0030218	erythrocyte differentiation	17/982	109/14545	0.000981509	0.0140872	1.85117	ENSG00000005483/ENSG00000032219/ENSG00000064393/ENSG00000100320/ENSG00000105810/ENSG00000113916/ENSG00000116016/ENSG00000125686/ENSG00000128016/ENSG00000134954/ENSG00000164442/ENSG00000168610/ENSG00000172845/ENSG00000173757/ENSG00000178951/ENSG00000204388/ENSG00000204389	KMT2E/ARID4A/HIPK2/RBFOX2/CDK6/BCL6/EPAS1/MED1/ZFP36/ETS1/CITED2/STAT3/SP3/STAT5B/ZBTB7A/HSPA1B/HSPA1A	17	Ank13	Down
GO:0021602	cranial nerve morphogenesis	7/982	25/14545	0.00102406	0.0146575	1.83394	ENSG00000075213/ENSG00000081923/ENSG00000099250/ENSG00000106571/ENSG00000164442/ENSG00000197381/ENSG00000198947	SEMA3A/ATP8B1/NRP1/GLI3/CITED2/ADARB1/DMD	7	Ank13	Down
GO:0031935	regulation of chromatin silencing	8/982	32/14545	0.00102696	0.0146588	1.8339	ENSG00000096717/ENSG00000119778/ENSG00000168298/ENSG00000171681/ENSG00000172943/ENSG00000187837/ENSG00000189060/ENSG00000198160	SIRT1/ATAD2B/HIST1H1E/ATF7IP/PHF8/HIST1H1C/H1F0/MIER1	8	Ank13	Down
GO:0035601	protein deacylation	16/982	100/14545	0.00103379	0.0147159	1.83221	ENSG00000048052/ENSG00000073614/ENSG00000084093/ENSG00000096717/ENSG00000108840/ENSG00000113916/ENSG00000132326/ENSG00000141510/ENSG00000145349/ENSG00000157540/ENSG00000157933/ENSG00000160685/ENSG00000164190/ENSG00000179094/ENSG00000198160/ENSG00000198663	HDAC9/KDM5A/REST/SIRT1/HDAC5/BCL6/PER2/TP53/CAMK2D/DYRK1A/SKI/ZBTB7B/NIPBL/PER1/MIER1/C6orf89	16	Ank13	Down
GO:0010634	positive regulation of epithelial cell migration	20/982	139/14545	0.00104628	0.0148532	1.82818	ENSG00000034152/ENSG00000048052/ENSG00000050820/ENSG00000074054/ENSG00000092969/ENSG00000096717/ENSG00000097007/ENSG00000099250/ENSG00000100311/ENSG00000114861/ENSG00000124782/ENSG00000126561/ENSG00000134954/ENSG00000137801/ENSG00000143878/ENSG00000154229/ENSG00000163513/ENSG00000171132/ENSG00000176692/ENSG00000177606	MAP2K3/HDAC9/BCAR1/CLASP1/TGFB2/SIRT1/ABL1/NRP1/PDGFB/FOXP1/RREB1/STAT5A/ETS1/THBS1/RHOB/PRKCA/TGFBR2/PRKCE/FOXC2/JUN	20	Ank13	Down
GO:0046677	response to antibiotic	35/982	300/14545	0.00108625	0.0153723	1.81326	ENSG00000090339/ENSG00000096717/ENSG00000097007/ENSG00000100311/ENSG00000108821/ENSG00000109846/ENSG00000110330/ENSG00000111276/ENSG00000113721/ENSG00000114127/ENSG00000114346/ENSG00000117139/ENSG00000117318/ENSG00000118503/ENSG00000119508/ENSG00000120129/ENSG00000120738/ENSG00000131759/ENSG00000132510/ENSG00000134954/ENSG00000136244/ENSG00000136826/ENSG00000138061/ENSG00000141510/ENSG00000143878…	ICAM1/SIRT1/ABL1/PDGFB/COL1A1/CRYAB/BIRC2/CDKN1B/PDGFRB/XRN1/ECT2/KDM5B/ID3/TNFAIP3/NR4A3/DUSP1/EGR1/RARA/KDM6B/ETS1/IL6/KLF4/CYP1B1/TP53/RHOB/FOXO1/PPP1R15B/ACTC1/CLDN1/STAT3/GPR37/PRKCE/FOSL1/JUN/TXNIP	35	Ank13	Down
GO:0006986	response to unfolded protein	23/982	170/14545	0.00108875	0.0153723	1.81326	ENSG00000087074/ENSG00000116809/ENSG00000118217/ENSG00000120694/ENSG00000123240/ENSG00000132002/ENSG00000135924/ENSG00000137094/ENSG00000137801/ENSG00000151929/ENSG00000152137/ENSG00000157613/ENSG00000158615/ENSG00000159720/ENSG00000162616/ENSG00000164070/ENSG00000164463/ENSG00000166340/ENSG00000173110/ENSG00000182158/ENSG00000198855/ENSG00000204388/ENSG00000204389	PPP1R15A/ZBTB17/ATF6/HSPH1/OPTN/DNAJB1/DNAJB2/DNAJB5/THBS1/BAG3/HSPB8/CREB3L1/PPP1R15B/ATP6V0D1/DNAJB4/HSPA4L/CREBRF/TPP1/HSPA6/CREB3L2/FICD/HSPA1B/HSPA1A	23	Ank13	Down
GO:0070997	neuron death	37/982	323/14545	0.00111245	0.0156645	1.80508	ENSG00000064393/ENSG00000082701/ENSG00000084093/ENSG00000090861/ENSG00000092969/ENSG00000096717/ENSG00000097007/ENSG00000099250/ENSG00000101126/ENSG00000109819/ENSG00000111912/ENSG00000112096/ENSG00000113742/ENSG00000118193/ENSG00000119508/ENSG00000120738/ENSG00000125266/ENSG00000127191/ENSG00000141510/ENSG00000143384/ENSG00000143514/ENSG00000145390/ENSG00000153234/ENSG00000157764/ENSG00000159388…	HIPK2/GSK3B/REST/AARS/TGFB2/SIRT1/ABL1/NRP1/ADNP/PPARGC1A/NCOA7/SOD2/CPEB4/KIF14/NR4A3/EGR1/EFNB2/TRAF2/TP53/MCL1/TP53BP2/USP53/NR4A2/BRAF/BTG2/REL/STAT3/FOS/CEBPB/LIG4/JUN/GBA/TBK1/CSF1/ADARB1/HLA-F/TNF	37	Ank13	Down
GO:0001838	embryonic epithelial tube formation	18/982	120/14545	0.00112489	0.015797	1.80143	ENSG00000092969/ENSG00000097007/ENSG00000106078/ENSG00000117713/ENSG00000123473/ENSG00000124145/ENSG00000131759/ENSG00000138182/ENSG00000142867/ENSG00000147050/ENSG00000157933/ENSG00000160007/ENSG00000164442/ENSG00000169554/ENSG00000177000/ENSG00000184634/ENSG00000196576/ENSG00000204138	TGFB2/ABL1/COBL/ARID1A/STIL/SDC4/RARA/KIF20B/BCL10/KDM6A/SKI/ARHGAP35/CITED2/ZEB2/MTHFR/MED12/PLXNB2/PHACTR4	18	Ank13	Down
GO:0070431	nucleotide-binding oligomerization domain containing 2 signaling pathway	5/982	13/14545	0.00113094	0.0158393	1.80026	ENSG00000100906/ENSG00000112851/ENSG00000118503/ENSG00000204388/ENSG00000204389	NFKBIA/ERBB2IP/TNFAIP3/HSPA1B/HSPA1A	5	Ank13	Down
GO:0045668	negative regulation of osteoblast differentiation	9/982	40/14545	0.00114407	0.0159375	1.79758	ENSG00000105810/ENSG00000115461/ENSG00000117318/ENSG00000141232/ENSG00000151014/ENSG00000157933/ENSG00000166949/ENSG00000188554/ENSG00000232810	CDK6/IGFBP5/ID3/TOB1/NOCT/SKI/SMAD3/NBR1/TNF	9	Ank13	Down
GO:0097300	programmed necrotic cell death	9/982	40/14545	0.00114407	0.0159375	1.79758	ENSG00000023445/ENSG00000083799/ENSG00000092439/ENSG00000110330/ENSG00000127191/ENSG00000127666/ENSG00000141510/ENSG00000151151/ENSG00000232810	BIRC3/CYLD/TRPM7/BIRC2/TRAF2/TICAM1/TP53/IPMK/TNF	9	Ank13	Down
GO:0001558	regulation of cell growth	42/982	381/14545	0.00115069	0.0159415	1.79747	ENSG00000007341/ENSG00000008086/ENSG00000049759/ENSG00000050820/ENSG00000066735/ENSG00000075213/ENSG00000077684/ENSG00000082701/ENSG00000092969/ENSG00000096717/ENSG00000097007/ENSG00000099250/ENSG00000100739/ENSG00000101126/ENSG00000101544/ENSG00000109846/ENSG00000111276/ENSG00000113916/ENSG00000115461/ENSG00000118193/ENSG00000118515/ENSG00000123080/ENSG00000124762/ENSG00000127870/ENSG00000130558…	ST7L/CDKL5/NEDD4L/BCAR1/KIF26A/SEMA3A/JADE1/GSK3B/TGFB2/SIRT1/ABL1/NRP1/BDKRB1/ADNP/ADNP2/CRYAB/CDKN1B/BCL6/IGFBP5/KIF14/SGK1/CDKN2C/CDKN1A/RNF6/OLFM1/PSRC1/DNAJB2/MYOCD/TP53/RPTOR/CAMK2D/EGFR/IGFBP3/SEMA3D/FLCN/SMAD3/CDKN2AIP/USP47/SERTAD2/ITSN2/HSPA1B/HSPA1A	42	Ank13	Down
GO:0007569	cell aging	16/982	101/14545	0.00115315	0.0159415	1.79747	ENSG00000080839/ENSG00000083168/ENSG00000090339/ENSG00000096717/ENSG00000097007/ENSG00000105325/ENSG00000105810/ENSG00000106366/ENSG00000108175/ENSG00000113916/ENSG00000124762/ENSG00000135111/ENSG00000139618/ENSG00000141510/ENSG00000147883/ENSG00000164442	RBL1/KAT6A/ICAM1/SIRT1/ABL1/FZR1/CDK6/SERPINE1/ZMIZ1/BCL6/CDKN1A/TBX3/BRCA2/TP53/CDKN2B/CITED2	16	Ank13	Down
GO:0031050	dsRNA processing	10/982	48/14545	0.00116578	0.0159415	1.79747	ENSG00000055917/ENSG00000083223/ENSG00000100403/ENSG00000122299/ENSG00000123908/ENSG00000141027/ENSG00000141510/ENSG00000146648/ENSG00000166949/ENSG00000196498	PUM2/ZCCHC6/ZC3H7B/ZC3H7A/AGO2/NCOR1/TP53/EGFR/SMAD3/NCOR2	10	Ank13	Down
GO:0048146	positive regulation of fibroblast proliferation	10/982	48/14545	0.00116578	0.0159415	1.79747	ENSG00000075426/ENSG00000100311/ENSG00000105810/ENSG00000108175/ENSG00000113721/ENSG00000124762/ENSG00000145386/ENSG00000146648/ENSG00000174405/ENSG00000177606	FOSL2/PDGFB/CDK6/ZMIZ1/PDGFRB/CDKN1A/CCNA2/EGFR/LIG4/JUN	10	Ank13	Down
GO:0048662	negative regulation of smooth muscle cell proliferation	10/982	48/14545	0.00116578	0.0159415	1.79747	ENSG00000109819/ENSG00000111276/ENSG00000112096/ENSG00000115461/ENSG00000118503/ENSG00000124762/ENSG00000136826/ENSG00000140416/ENSG00000141052/ENSG00000146674	PPARGC1A/CDKN1B/SOD2/IGFBP5/TNFAIP3/CDKN1A/KLF4/TPM1/MYOCD/IGFBP3	10	Ank13	Down
GO:0060324	face development	10/982	48/14545	0.00116578	0.0159415	1.79747	ENSG00000103196/ENSG00000108821/ENSG00000131759/ENSG00000132155/ENSG00000144655/ENSG00000150347/ENSG00000157764/ENSG00000157933/ENSG00000163659/ENSG00000164190	CRISPLD2/COL1A1/RARA/RAF1/CSRNP1/ARID5B/BRAF/SKI/TIPARP/NIPBL	10	Ank13	Down
GO:0070918	production of small RNA involved in gene silencing by RNA	10/982	48/14545	0.00116578	0.0159415	1.79747	ENSG00000055917/ENSG00000083223/ENSG00000100403/ENSG00000122299/ENSG00000123908/ENSG00000141027/ENSG00000141510/ENSG00000146648/ENSG00000166949/ENSG00000196498	PUM2/ZCCHC6/ZC3H7B/ZC3H7A/AGO2/NCOR1/TP53/EGFR/SMAD3/NCOR2	10	Ank13	Down
GO:0035357	peroxisome proliferator activated receptor signaling pathway	6/982	19/14545	0.00117953	0.0160453	1.79465	ENSG00000096717/ENSG00000125686/ENSG00000143970/ENSG00000164442/ENSG00000171456/ENSG00000186350	SIRT1/MED1/ASXL2/CITED2/ASXL1/RXRA	6	Ank13	Down
GO:1900151	regulation of nuclear-transcribed mRNA catabolic process, deadenylation-dependent decay	6/982	19/14545	0.00117953	0.0160453	1.79465	ENSG00000090905/ENSG00000123908/ENSG00000128016/ENSG00000141232/ENSG00000152518/ENSG00000159388	TNRC6A/AGO2/ZFP36/TOB1/ZFP36L2/BTG2	6	Ank13	Down
GO:0010811	positive regulation of cell-substrate adhesion	17/982	111/14545	0.00120764	0.0163503	1.78647	ENSG00000082701/ENSG00000097007/ENSG00000099250/ENSG00000103241/ENSG00000105810/ENSG00000111859/ENSG00000124145/ENSG00000124782/ENSG00000131669/ENSG00000142871/ENSG00000157764/ENSG00000166949/ENSG00000171132/ENSG00000173801/ENSG00000179820/ENSG00000184371/ENSG00000198947	GSK3B/ABL1/NRP1/FOXF1/CDK6/NEDD9/SDC4/RREB1/NINJ1/CYR61/BRAF/SMAD3/PRKCE/JUP/MYADM/CSF1/DMD	17	Ank13	Down
GO:0043967	histone H4 acetylation	12/982	65/14545	0.00120823	0.0163503	1.78647	ENSG00000025293/ENSG00000043143/ENSG00000077684/ENSG00000083168/ENSG00000096717/ENSG00000112983/ENSG00000120071/ENSG00000120616/ENSG00000139618/ENSG00000144445/ENSG00000156650/ENSG00000179094	PHF20/JADE2/JADE1/KAT6A/SIRT1/BRD8/KANSL1/EPC1/BRCA2/KANSL1L/KAT6B/PER1	12	Ank13	Down
GO:0009952	anterior/posterior pattern specification	24/982	182/14545	0.00123247	0.0166352	1.77897	ENSG00000010803/ENSG00000054598/ENSG00000064393/ENSG00000083093/ENSG00000087586/ENSG00000103241/ENSG00000106078/ENSG00000106571/ENSG00000114315/ENSG00000134107/ENSG00000135111/ENSG00000141510/ENSG00000147050/ENSG00000157557/ENSG00000157933/ENSG00000159388/ENSG00000166949/ENSG00000168214/ENSG00000169554/ENSG00000170689/ENSG00000171634/ENSG00000176692/ENSG00000184634/ENSG00000188290	SCMH1/FOXC1/HIPK2/PALB2/AURKA/FOXF1/COBL/GLI3/HES1/BHLHE40/TBX3/TP53/KDM6A/ETS2/SKI/BTG2/SMAD3/RBPJ/ZEB2/HOXB9/BPTF/FOXC2/MED12/HES4	24	Ank13	Down
GO:0007435	salivary gland morphogenesis	8/982	33/14545	0.00127646	0.0171844	1.76486	ENSG00000019549/ENSG00000074527/ENSG00000075213/ENSG00000092969/ENSG00000099250/ENSG00000130702/ENSG00000146648/ENSG00000232810	SNAI2/NTN4/SEMA3A/TGFB2/NRP1/LAMA5/EGFR/TNF	8	Ank13	Down
GO:0098732	macromolecule deacylation	16/982	102/14545	0.00128396	0.0172408	1.76344	ENSG00000048052/ENSG00000073614/ENSG00000084093/ENSG00000096717/ENSG00000108840/ENSG00000113916/ENSG00000132326/ENSG00000141510/ENSG00000145349/ENSG00000157540/ENSG00000157933/ENSG00000160685/ENSG00000164190/ENSG00000179094/ENSG00000198160/ENSG00000198663	HDAC9/KDM5A/REST/SIRT1/HDAC5/BCL6/PER2/TP53/CAMK2D/DYRK1A/SKI/ZBTB7B/NIPBL/PER1/MIER1/C6orf89	16	Ank13	Down
GO:0035914	skeletal muscle cell differentiation	11/982	57/14545	0.00131086	0.0175567	1.75556	ENSG00000116604/ENSG00000120738/ENSG00000127124/ENSG00000141052/ENSG00000156853/ENSG00000159388/ENSG00000164442/ENSG00000170345/ENSG00000174738/ENSG00000185022/ENSG00000186174	MEF2D/EGR1/HIVEP3/MYOCD/ZNF689/BTG2/CITED2/FOS/NR1D2/MAFF/BCL9L	11	Ank13	Down
GO:0000188	inactivation of MAPK activity	7/982	26/14545	0.00132062	0.0176422	1.75345	ENSG00000111266/ENSG00000120129/ENSG00000138166/ENSG00000139318/ENSG00000143507/ENSG00000158050/ENSG00000184545	DUSP16/DUSP1/DUSP5/DUSP6/DUSP10/DUSP2/DUSP8	7	Ank13	Down
GO:1904019	epithelial cell apoptotic process	15/982	93/14545	0.00134844	0.0179677	1.74551	ENSG00000090339/ENSG00000097007/ENSG00000106366/ENSG00000109819/ENSG00000116001/ENSG00000118503/ENSG00000128016/ENSG00000136244/ENSG00000137801/ENSG00000148737/ENSG00000157764/ENSG00000163513/ENSG00000171951/ENSG00000177119/ENSG00000232810	ICAM1/ABL1/SERPINE1/PPARGC1A/TIA1/TNFAIP3/ZFP36/IL6/THBS1/TCF7L2/BRAF/TGFBR2/SCG2/ANO6/TNF	15	Ank13	Down
GO:0050673	epithelial cell proliferation	40/982	361/14545	0.00135441	0.0180012	1.7447	ENSG00000019549/ENSG00000020633/ENSG00000092969/ENSG00000096717/ENSG00000099250/ENSG00000100311/ENSG00000105810/ENSG00000111276/ENSG00000114315/ENSG00000114742/ENSG00000115461/ENSG00000117139/ENSG00000117525/ENSG00000118503/ENSG00000119508/ENSG00000124782/ENSG00000125266/ENSG00000125686/ENSG00000126368/ENSG00000126561/ENSG00000128016/ENSG00000134250/ENSG00000137801/ENSG00000139618/ENSG00000141564…	SNAI2/RUNX3/TGFB2/SIRT1/NRP1/PDGFB/CDK6/CDKN1B/HES1/WDR48/IGFBP5/KDM5B/F3/TNFAIP3/NR4A3/RREB1/EFNB2/MED1/NR1D1/STAT5A/ZFP36/NOTCH2/THBS1/BRCA2/RPTOR/DUSP10/EGFR/IGFBP3/CDKN2B/TCF7L2/PRKCA/RICTOR/SMAD3/STAT3/ROBO1/SCG2/CEBPB/JUN/C6orf89/TNF	40	Ank13	Down
GO:0003179	heart valve morphogenesis	10/982	49/14545	0.00137763	0.0180986	1.74236	ENSG00000019549/ENSG00000092969/ENSG00000101384/ENSG00000130558/ENSG00000134250/ENSG00000142871/ENSG00000163513/ENSG00000169242/ENSG00000169855/ENSG00000198625	SNAI2/TGFB2/JAG1/OLFM1/NOTCH2/CYR61/TGFBR2/EFNA1/ROBO1/MDM4	10	Ank13	Down
GO:0003197	endocardial cushion development	9/982	41/14545	0.00137943	0.0180986	1.74236	ENSG00000019549/ENSG00000092969/ENSG00000101384/ENSG00000103241/ENSG00000163513/ENSG00000164442/ENSG00000168214/ENSG00000169855/ENSG00000198625	SNAI2/TGFB2/JAG1/FOXF1/TGFBR2/CITED2/RBPJ/ROBO1/MDM4	9	Ank13	Down
GO:0043124	negative regulation of I-kappaB kinase/NF-kappaB signaling	9/982	41/14545	0.00137943	0.0180986	1.74236	ENSG00000096717/ENSG00000097007/ENSG00000116539/ENSG00000118503/ENSG00000123240/ENSG00000126368/ENSG00000145901/ENSG00000179094/ENSG00000264522	SIRT1/ABL1/ASH1L/TNFAIP3/OPTN/NR1D1/TNIP1/PER1/OTUD7B	9	Ank13	Down
GO:0043370	regulation of CD4-positive, alpha-beta T cell differentiation	9/982	41/14545	0.00137943	0.0180986	1.74236	ENSG00000020633/ENSG00000112149/ENSG00000113916/ENSG00000131759/ENSG00000144802/ENSG00000154447/ENSG00000160685/ENSG00000171150/ENSG00000172175	RUNX3/CD83/BCL6/RARA/NFKBIZ/SH3RF1/ZBTB7B/SOCS5/MALT1	9	Ank13	Down
GO:0048538	thymus development	9/982	41/14545	0.00137943	0.0180986	1.74236	ENSG00000008083/ENSG00000097007/ENSG00000114315/ENSG00000126804/ENSG00000132155/ENSG00000157764/ENSG00000164442/ENSG00000171456/ENSG00000178919	JARID2/ABL1/HES1/ZBTB1/RAF1/BRAF/CITED2/ASXL1/FOXE1	9	Ank13	Down
GO:0014855	striated muscle cell proliferation	12/982	66/14545	0.00138781	0.0180986	1.74236	ENSG00000008083/ENSG00000054598/ENSG00000092969/ENSG00000141448/ENSG00000143995/ENSG00000163513/ENSG00000164442/ENSG00000168214/ENSG00000168610/ENSG00000176692/ENSG00000186350/ENSG00000189079	JARID2/FOXC1/TGFB2/GATA6/MEIS1/TGFBR2/CITED2/RBPJ/STAT3/FOXC2/RXRA/ARID2	12	Ank13	Down
GO:0033047	regulation of mitotic sister chromatid segregation	12/982	66/14545	0.00138781	0.0180986	1.74236	ENSG00000004897/ENSG00000117724/ENSG00000120129/ENSG00000126226/ENSG00000126787/ENSG00000135476/ENSG00000138778/ENSG00000156970/ENSG00000164190/ENSG00000166851/ENSG00000169679/ENSG00000178999	CDC27/CENPF/DUSP1/PCID2/DLGAP5/ESPL1/CENPE/BUB1B/NIPBL/PLK1/BUB1/AURKB	12	Ank13	Down
GO:0050727	regulation of inflammatory response	37/982	327/14545	0.00138952	0.0180986	1.74236	ENSG00000000971/ENSG00000003989/ENSG00000023445/ENSG00000064932/ENSG00000083799/ENSG00000100906/ENSG00000101966/ENSG00000103241/ENSG00000106366/ENSG00000109320/ENSG00000110330/ENSG00000113916/ENSG00000114861/ENSG00000116539/ENSG00000118503/ENSG00000126368/ENSG00000127666/ENSG00000134352/ENSG00000134954/ENSG00000136244/ENSG00000136826/ENSG00000141867/ENSG00000143507/ENSG00000144802/ENSG00000145901…	CFH/SLC7A2/BIRC3/SBNO2/CYLD/NFKBIA/XIAP/FOXF1/SERPINE1/NFKB1/BIRC2/BCL6/FOXP1/ASH1L/TNFAIP3/NR1D1/TICAM1/IL6ST/ETS1/IL6/KLF4/BRD4/DUSP10/NFKBIZ/TNIP1/EGFR/ZYX/ABR/RICTOR/SMAD3/SOCS5/CEBPB/NR1D2/GBA/PER1/SOCS3/TNF	37	Ank13	Down
GO:0033143	regulation of intracellular steroid hormone receptor signaling pathway	13/982	75/14545	0.0014109	0.0183129	1.73724	ENSG00000008405/ENSG00000096717/ENSG00000114861/ENSG00000121671/ENSG00000125686/ENSG00000127870/ENSG00000131023/ENSG00000132471/ENSG00000141027/ENSG00000178951/ENSG00000179094/ENSG00000196498/ENSG00000196792	CRY1/SIRT1/FOXP1/CRY2/MED1/RNF6/LATS1/WBP2/NCOR1/ZBTB7A/PER1/NCOR2/STRN3	13	Ank13	Down
GO:0045765	regulation of angiogenesis	33/982	282/14545	0.00141301	0.0183129	1.73724	ENSG00000048052/ENSG00000054598/ENSG00000064393/ENSG00000065970/ENSG00000092969/ENSG00000096717/ENSG00000097007/ENSG00000099250/ENSG00000100065/ENSG00000106366/ENSG00000108840/ENSG00000115008/ENSG00000117525/ENSG00000118503/ENSG00000123908/ENSG00000133121/ENSG00000134954/ENSG00000135766/ENSG00000136158/ENSG00000136244/ENSG00000136826/ENSG00000137801/ENSG00000138061/ENSG00000141448/ENSG00000143878…	HDAC9/FOXC1/HIPK2/FOXJ2/TGFB2/SIRT1/ABL1/NRP1/CARD10/SERPINE1/HDAC5/IL1A/F3/TNFAIP3/AGO2/STARD13/ETS1/EGLN1/SPRY2/IL6/KLF4/THBS1/CYP1B1/GATA6/RHOB/DDAH1/PRKCA/CREB3L1/TGFBR2/STAT3/EFNA1/JUP/FOXC2	33	Ank13	Down
GO:0048863	stem cell differentiation	29/982	238/14545	0.0014471	0.0187081	1.72797	ENSG00000008083/ENSG00000019549/ENSG00000054598/ENSG00000075213/ENSG00000084093/ENSG00000092969/ENSG00000097007/ENSG00000099250/ENSG00000101384/ENSG00000105810/ENSG00000107077/ENSG00000114315/ENSG00000119403/ENSG00000124813/ENSG00000128342/ENSG00000130702/ENSG00000141052/ENSG00000141448/ENSG00000141510/ENSG00000152518/ENSG00000153993/ENSG00000162702/ENSG00000164442/ENSG00000168214/ENSG00000168610…	JARID2/SNAI2/FOXC1/SEMA3A/REST/TGFB2/ABL1/NRP1/JAG1/CDK6/KDM4C/HES1/PHF19/RUNX2/LIF/LAMA5/MYOCD/GATA6/TP53/ZFP36L2/SEMA3D/ZNF281/CITED2/RBPJ/STAT3/ZEB2/CHD2/FOXC2/PHACTR4	29	Ank13	Down
GO:0031396	regulation of protein ubiquitination	25/982	195/14545	0.00147594	0.0190337	1.72048	ENSG00000008405/ENSG00000023445/ENSG00000086758/ENSG00000097007/ENSG00000101966/ENSG00000103549/ENSG00000104517/ENSG00000105325/ENSG00000110330/ENSG00000113369/ENSG00000114742/ENSG00000118503/ENSG00000120539/ENSG00000127666/ENSG00000132326/ENSG00000135924/ENSG00000140450/ENSG00000142867/ENSG00000166851/ENSG00000171132/ENSG00000172175/ENSG00000175063/ENSG00000197579/ENSG00000204388/ENSG00000204389	CRY1/BIRC3/HUWE1/ABL1/XIAP/RNF40/UBR5/FZR1/BIRC2/ARRDC3/WDR48/TNFAIP3/MASTL/TICAM1/PER2/DNAJB2/ARRDC4/BCL10/PLK1/PRKCE/MALT1/UBE2C/TOPORS/HSPA1B/HSPA1A	25	Ank13	Down
GO:0006323	DNA packaging	23/982	174/14545	0.00149295	0.0192056	1.71657	ENSG00000010292/ENSG00000048649/ENSG00000073111/ENSG00000083168/ENSG00000113810/ENSG00000115163/ENSG00000116539/ENSG00000120334/ENSG00000121152/ENSG00000123485/ENSG00000131747/ENSG00000141510/ENSG00000145241/ENSG00000156650/ENSG00000158373/ENSG00000158406/ENSG00000164190/ENSG00000168298/ENSG00000184678/ENSG00000187837/ENSG00000189060/ENSG00000203814/ENSG00000270882	NCAPD2/RSF1/MCM2/KAT6A/SMC4/CENPA/ASH1L/CENPL/NCAPH/HJURP/TOP2A/TP53/CENPC/KAT6B/HIST1H2BD/HIST1H4H/NIPBL/HIST1H1E/HIST2H2BE/HIST1H1C/H1F0/HIST2H2BF/HIST2H4A	23	Ank13	Down
GO:0045732	positive regulation of protein catabolic process	26/982	206/14545	0.00150662	0.019326	1.71386	ENSG00000034677/ENSG00000049759/ENSG00000069869/ENSG00000082701/ENSG00000087586/ENSG00000103549/ENSG00000105325/ENSG00000111276/ENSG00000118503/ENSG00000125447/ENSG00000130340/ENSG00000135924/ENSG00000141551/ENSG00000145506/ENSG00000150594/ENSG00000150907/ENSG00000160695/ENSG00000163659/ENSG00000166233/ENSG00000166851/ENSG00000171150/ENSG00000173548/ENSG00000177628/ENSG00000204388/ENSG00000204389…	RNF19A/NEDD4L/NEDD4/GSK3B/AURKA/RNF40/FZR1/CDKN1B/TNFAIP3/GGA3/SNX9/DNAJB2/CSNK1D/NKD2/ADRA2A/FOXO1/VPS11/TIPARP/ARIH1/PLK1/SOCS5/SNX33/GBA/HSPA1B/HSPA1A/TNF	26	Ank13	Down
GO:0001756	somitogenesis	11/982	58/14545	0.00152086	0.019326	1.71386	ENSG00000054598/ENSG00000083093/ENSG00000103241/ENSG00000106078/ENSG00000141510/ENSG00000147050/ENSG00000166949/ENSG00000168214/ENSG00000169554/ENSG00000176692/ENSG00000184634	FOXC1/PALB2/FOXF1/COBL/TP53/KDM6A/SMAD3/RBPJ/ZEB2/FOXC2/MED12	11	Ank13	Down
GO:0002292	T cell differentiation involved in immune response	11/982	58/14545	0.00152086	0.019326	1.71386	ENSG00000069399/ENSG00000104856/ENSG00000113916/ENSG00000114861/ENSG00000131759/ENSG00000136244/ENSG00000144802/ENSG00000160685/ENSG00000168610/ENSG00000171150/ENSG00000172175	BCL3/RELB/BCL6/FOXP1/RARA/IL6/NFKBIZ/ZBTB7B/STAT3/SOCS5/MALT1	11	Ank13	Down
GO:0042108	positive regulation of cytokine biosynthetic process	11/982	58/14545	0.00152086	0.019326	1.71386	ENSG00000069399/ENSG00000115008/ENSG00000120738/ENSG00000125347/ENSG00000127666/ENSG00000136244/ENSG00000137801/ENSG00000142867/ENSG00000168610/ENSG00000183735/ENSG00000232810	BCL3/IL1A/EGR1/IRF1/TICAM1/IL6/THBS1/BCL10/STAT3/TBK1/TNF	11	Ank13	Down
GO:0051306	mitotic sister chromatid separation	11/982	58/14545	0.00152086	0.019326	1.71386	ENSG00000004897/ENSG00000117724/ENSG00000120129/ENSG00000126226/ENSG00000126787/ENSG00000135476/ENSG00000138778/ENSG00000156970/ENSG00000166851/ENSG00000169679/ENSG00000178999	CDC27/CENPF/DUSP1/PCID2/DLGAP5/ESPL1/CENPE/BUB1B/PLK1/BUB1/AURKB	11	Ank13	Down
GO:0007369	gastrulation	22/982	164/14545	0.00154567	0.0195475	1.70891	ENSG00000019144/ENSG00000054598/ENSG00000074054/ENSG00000103241/ENSG00000114270/ENSG00000116809/ENSG00000117713/ENSG00000118707/ENSG00000119508/ENSG00000132510/ENSG00000136826/ENSG00000141448/ENSG00000141510/ENSG00000144824/ENSG00000147050/ENSG00000157557/ENSG00000163513/ENSG00000166949/ENSG00000176692/ENSG00000179820/ENSG00000182197/ENSG00000197971	PHLDB1/FOXC1/CLASP1/FOXF1/COL7A1/ZBTB17/ARID1A/TGIF2/NR4A3/KDM6B/KLF4/GATA6/TP53/PHLDB2/KDM6A/ETS2/TGFBR2/SMAD3/FOXC2/MYADM/EXT1/MBP	22	Ank13	Down
GO:0002573	myeloid leukocyte differentiation	24/982	185/14545	0.00154579	0.0195475	1.70891	ENSG00000064932/ENSG00000068323/ENSG00000096717/ENSG00000100345/ENSG00000104856/ENSG00000105810/ENSG00000114861/ENSG00000125686/ENSG00000128342/ENSG00000131759/ENSG00000134250/ENSG00000154229/ENSG00000155090/ENSG00000163513/ENSG00000164442/ENSG00000168214/ENSG00000170345/ENSG00000171223/ENSG00000172216/ENSG00000172845/ENSG00000177606/ENSG00000184371/ENSG00000187098/ENSG00000232810	SBNO2/TFE3/SIRT1/MYH9/RELB/CDK6/FOXP1/MED1/LIF/RARA/NOTCH2/PRKCA/KLF10/TGFBR2/CITED2/RBPJ/FOS/JUNB/CEBPB/SP3/JUN/CSF1/MITF/TNF	24	Ank13	Down
GO:0051304	chromosome separation	14/982	85/14545	0.00156736	0.0197722	1.70395	ENSG00000004897/ENSG00000010292/ENSG00000117724/ENSG00000120129/ENSG00000121152/ENSG00000126226/ENSG00000126787/ENSG00000131747/ENSG00000135476/ENSG00000138778/ENSG00000156970/ENSG00000166851/ENSG00000169679/ENSG00000178999	CDC27/NCAPD2/CENPF/DUSP1/NCAPH/PCID2/DLGAP5/TOP2A/ESPL1/CENPE/BUB1B/PLK1/BUB1/AURKB	14	Ank13	Down
GO:0044774	mitotic DNA integrity checkpoint	16/982	104/14545	0.00158335	0.0199257	1.70059	ENSG00000075218/ENSG00000080802/ENSG00000087586/ENSG00000111276/ENSG00000116017/ENSG00000124762/ENSG00000131747/ENSG00000137337/ENSG00000140534/ENSG00000141510/ENSG00000149115/ENSG00000159388/ENSG00000163781/ENSG00000198625/ENSG00000204120/ENSG00000204569	GTSE1/CNOT4/AURKA/CDKN1B/ARID3A/CDKN1A/TOP2A/MDC1/TICRR/TP53/TNKS1BP1/BTG2/TOPBP1/MDM4/GIGYF2/PPP1R10	16	Ank13	Down
GO:0051321	meiotic cell cycle	27/982	218/14545	0.00163457	0.02052	1.68782	ENSG00000010292/ENSG00000024048/ENSG00000066279/ENSG00000071242/ENSG00000087586/ENSG00000100345/ENSG00000101224/ENSG00000101972/ENSG00000105325/ENSG00000113810/ENSG00000117650/ENSG00000120129/ENSG00000120539/ENSG00000121152/ENSG00000121621/ENSG00000128342/ENSG00000131747/ENSG00000135476/ENSG00000136492/ENSG00000139618/ENSG00000145241/ENSG00000156970/ENSG00000163535/ENSG00000166851/ENSG00000169679…	NCAPD2/UBR2/ASPM/RPS6KA2/AURKA/MYH9/CDC25B/STAG2/FZR1/SMC4/NEK2/DUSP1/MASTL/NCAPH/KIF18A/LIF/TOP2A/ESPL1/BRIP1/BRCA2/CENPC/BUB1B/SGOL2/PLK1/BUB1/PDE3A/MYBL1	27	Ank13	Down
GO:0001889	liver development	19/982	134/14545	0.00164491	0.02052	1.68782	ENSG00000008083/ENSG00000021826/ENSG00000023287/ENSG00000087586/ENSG00000106078/ENSG00000106571/ENSG00000114315/ENSG00000118503/ENSG00000125686/ENSG00000131759/ENSG00000141448/ENSG00000146648/ENSG00000150347/ENSG00000163347/ENSG00000164442/ENSG00000166949/ENSG00000172216/ENSG00000172845/ENSG00000177606	JARID2/CPS1/RB1CC1/AURKA/COBL/GLI3/HES1/TNFAIP3/MED1/RARA/GATA6/EGFR/ARID5B/CLDN1/CITED2/SMAD3/CEBPB/SP3/JUN	19	Ank13	Down
GO:0034332	adherens junction organization	19/982	134/14545	0.00164491	0.02052	1.68782	ENSG00000035403/ENSG00000064042/ENSG00000074054/ENSG00000097007/ENSG00000099250/ENSG00000123094/ENSG00000124145/ENSG00000129474/ENSG00000130702/ENSG00000137801/ENSG00000140859/ENSG00000143398/ENSG00000144824/ENSG00000156232/ENSG00000166949/ENSG00000167657/ENSG00000173517/ENSG00000173801/ENSG00000198561	VCL/LIMCH1/CLASP1/ABL1/NRP1/RASSF8/SDC4/AJUBA/LAMA5/THBS1/KIFC3/PIP5K1A/PHLDB2/WHAMM/SMAD3/DAPK3/PEAK1/JUP/CTNND1	19	Ank13	Down
GO:0032570	response to progesterone	9/982	42/14545	0.00165222	0.02052	1.68782	ENSG00000092969/ENSG00000125740/ENSG00000132471/ENSG00000137801/ENSG00000140526/ENSG00000170345/ENSG00000175592/ENSG00000189143/ENSG00000265972	TGFB2/FOSB/WBP2/THBS1/ABHD2/FOS/FOSL1/CLDN4/TXNIP	9	Ank13	Down
GO:0070228	regulation of lymphocyte apoptotic process	9/982	42/14545	0.00165222	0.02052	1.68782	ENSG00000113916/ENSG00000114861/ENSG00000141510/ENSG00000142867/ENSG00000168685/ENSG00000169242/ENSG00000178999/ENSG00000185950/ENSG00000217128	BCL6/FOXP1/TP53/BCL10/IL7R/EFNA1/AURKB/IRS2/FNIP1	9	Ank13	Down
GO:0033169	histone H3-K9 demethylation	5/982	14/14545	0.00166208	0.02052	1.68782	ENSG00000073614/ENSG00000107077/ENSG00000168453/ENSG00000171988/ENSG00000172943	KDM5A/KDM4C/HR/JMJD1C/PHF8	5	Ank13	Down
GO:0044320	cellular response to leptin stimulus	5/982	14/14545	0.00166208	0.02052	1.68782	ENSG00000096717/ENSG00000119508/ENSG00000145386/ENSG00000148154/ENSG00000168610	SIRT1/NR4A3/CCNA2/UGCG/STAT3	5	Ank13	Down
GO:0060211	regulation of nuclear-transcribed mRNA poly(A) tail shortening	5/982	14/14545	0.00166208	0.02052	1.68782	ENSG00000090905/ENSG00000123908/ENSG00000128016/ENSG00000141232/ENSG00000159388	TNRC6A/AGO2/ZFP36/TOB1/BTG2	5	Ank13	Down
GO:0000079	regulation of cyclin-dependent protein serine/threonine kinase activity	15/982	95/14545	0.00168006	0.0205498	1.68719	ENSG00000100311/ENSG00000111276/ENSG00000118503/ENSG00000123080/ENSG00000124762/ENSG00000131023/ENSG00000134222/ENSG00000141052/ENSG00000145386/ENSG00000146648/ENSG00000147883/ENSG00000150457/ENSG00000163660/ENSG00000166851/ENSG00000186834	PDGFB/CDKN1B/TNFAIP3/CDKN2C/CDKN1A/LATS1/PSRC1/MYOCD/CCNA2/EGFR/CDKN2B/LATS2/CCNL1/PLK1/HEXIM1	15	Ank13	Down
GO:0007044	cell-substrate junction assembly	15/982	95/14545	0.00168006	0.0205498	1.68719	ENSG00000064042/ENSG00000074054/ENSG00000097007/ENSG00000099250/ENSG00000124145/ENSG00000129474/ENSG00000130702/ENSG00000137801/ENSG00000143398/ENSG00000144824/ENSG00000156232/ENSG00000166949/ENSG00000167657/ENSG00000173517/ENSG00000178209	LIMCH1/CLASP1/ABL1/NRP1/SDC4/AJUBA/LAMA5/THBS1/PIP5K1A/PHLDB2/WHAMM/SMAD3/DAPK3/PEAK1/PLEC	15	Ank13	Down
GO:0030511	positive regulation of transforming growth factor beta receptor signaling pathway	7/982	27/14545	0.00168027	0.0205498	1.68719	ENSG00000005339/ENSG00000064393/ENSG00000137801/ENSG00000141052/ENSG00000147883/ENSG00000154803/ENSG00000164442	CREBBP/HIPK2/THBS1/MYOCD/CDKN2B/FLCN/CITED2	7	Ank13	Down
GO:1903846	positive regulation of cellular response to transforming growth factor beta stimulus	7/982	27/14545	0.00168027	0.0205498	1.68719	ENSG00000005339/ENSG00000064393/ENSG00000137801/ENSG00000141052/ENSG00000147883/ENSG00000154803/ENSG00000164442	CREBBP/HIPK2/THBS1/MYOCD/CDKN2B/FLCN/CITED2	7	Ank13	Down
GO:0070646	protein modification by small protein removal	32/982	274/14545	0.0017102	0.0208668	1.68054	ENSG00000019995/ENSG00000023445/ENSG00000055483/ENSG00000077254/ENSG00000083799/ENSG00000100906/ENSG00000102226/ENSG00000110330/ENSG00000114742/ENSG00000118503/ENSG00000124486/ENSG00000127191/ENSG00000131323/ENSG00000134574/ENSG00000135655/ENSG00000135913/ENSG00000136738/ENSG00000141510/ENSG00000143970/ENSG00000145386/ENSG00000145390/ENSG00000145901/ENSG00000165312/ENSG00000166348/ENSG00000166949…	ZRANB1/BIRC3/USP36/USP33/CYLD/NFKBIA/USP11/BIRC2/WDR48/TNFAIP3/USP9X/TRAF2/TRAF3/DDB2/USP15/USP37/STAM/TP53/ASXL2/CCNA2/USP53/TNIP1/OTUD1/USP54/SMAD3/MBD6/USP38/USP47/USP32/ASXL1/MDM4/OTUD7B	32	Ank13	Down
GO:0044089	positive regulation of cellular component biogenesis	51/982	496/14545	0.00171876	0.0209223	1.67939	ENSG00000011426/ENSG00000019144/ENSG00000052795/ENSG00000064042/ENSG00000074054/ENSG00000082701/ENSG00000090339/ENSG00000097007/ENSG00000099250/ENSG00000101126/ENSG00000103335/ENSG00000106078/ENSG00000109171/ENSG00000111276/ENSG00000121957/ENSG00000124145/ENSG00000129474/ENSG00000130340/ENSG00000134222/ENSG00000134574/ENSG00000135473/ENSG00000136738/ENSG00000140416/ENSG00000141510/ENSG00000142731…	ANLN/PHLDB1/FNIP2/LIMCH1/CLASP1/GSK3B/ICAM1/ABL1/NRP1/ADNP/PIEZO1/COBL/SLAIN2/CDKN1B/GPSM2/SDC4/AJUBA/SNX9/PSRC1/DDB2/PAN2/STAM/TPM1/TP53/PLK4/PHLDB2/IQGAP2/PRKCA/WHAMM/BRAF/ARHGAP35/CLDN1/RICTOR/CEP295/SMAD3/PRKCE/TPPP/SYNPO/FAM21C/CEP135/FOSL1/JUN/CDC42EP4/MITF/IL1RAP/FAM179B/HSPA1B/HSPA1A/FNIP1/PLEKHM1/TNF	51	Ank13	Down
GO:0051495	positive regulation of cytoskeleton organization	26/982	208/14545	0.00173118	0.0210244	1.67728	ENSG00000064042/ENSG00000074054/ENSG00000090339/ENSG00000097007/ENSG00000099250/ENSG00000109171/ENSG00000111276/ENSG00000121957/ENSG00000124145/ENSG00000130340/ENSG00000134222/ENSG00000140416/ENSG00000142731/ENSG00000145703/ENSG00000156232/ENSG00000157764/ENSG00000164327/ENSG00000166004/ENSG00000166949/ENSG00000171132/ENSG00000171992/ENSG00000172661/ENSG00000179604/ENSG00000198718/ENSG00000204388…	LIMCH1/CLASP1/ICAM1/ABL1/NRP1/SLAIN2/CDKN1B/GPSM2/SDC4/SNX9/PSRC1/TPM1/PLK4/IQGAP2/WHAMM/BRAF/RICTOR/CEP295/SMAD3/PRKCE/SYNPO/FAM21C/CDC42EP4/FAM179B/HSPA1B/HSPA1A	26	Ank13	Down
GO:0043536	positive regulation of blood vessel endothelial cell migration	11/982	59/14545	0.0017576	0.0212072	1.67352	ENSG00000034152/ENSG00000048052/ENSG00000096717/ENSG00000097007/ENSG00000099250/ENSG00000100311/ENSG00000126561/ENSG00000134954/ENSG00000137801/ENSG00000154229/ENSG00000176692	MAP2K3/HDAC9/SIRT1/ABL1/NRP1/PDGFB/STAT5A/ETS1/THBS1/PRKCA/FOXC2	11	Ank13	Down
GO:1905818	regulation of chromosome separation	11/982	59/14545	0.0017576	0.0212072	1.67352	ENSG00000004897/ENSG00000117724/ENSG00000120129/ENSG00000126226/ENSG00000126787/ENSG00000135476/ENSG00000138778/ENSG00000156970/ENSG00000166851/ENSG00000169679/ENSG00000178999	CDC27/CENPF/DUSP1/PCID2/DLGAP5/ESPL1/CENPE/BUB1B/PLK1/BUB1/AURKB	11	Ank13	Down
GO:0033138	positive regulation of peptidyl-serine phosphorylation	14/982	86/14545	0.00175845	0.0212072	1.67352	ENSG00000052795/ENSG00000128342/ENSG00000131023/ENSG00000132155/ENSG00000136158/ENSG00000136244/ENSG00000137936/ENSG00000141564/ENSG00000146648/ENSG00000149115/ENSG00000157764/ENSG00000183735/ENSG00000217128/ENSG00000232810	FNIP2/LIF/LATS1/RAF1/SPRY2/IL6/BCAR3/RPTOR/EGFR/TNKS1BP1/BRAF/TBK1/FNIP1/TNF	14	Ank13	Down
GO:1903829	positive regulation of cellular protein localization	35/982	309/14545	0.0018132	0.021817	1.6612	ENSG00000055483/ENSG00000075218/ENSG00000082701/ENSG00000083799/ENSG00000086758/ENSG00000100065/ENSG00000104517/ENSG00000106571/ENSG00000107560/ENSG00000114346/ENSG00000121957/ENSG00000126001/ENSG00000126603/ENSG00000128342/ENSG00000138182/ENSG00000141510/ENSG00000141750/ENSG00000143514/ENSG00000145506/ENSG00000146648/ENSG00000148175/ENSG00000148737/ENSG00000151929/ENSG00000159023/ENSG00000160695…	USP36/GTSE1/GSK3B/CYLD/HUWE1/CARD10/UBR5/GLI3/RAB11FIP2/ECT2/GPSM2/CEP250/GLIS2/LIF/KIF20B/TP53/STAC2/TP53BP2/NKD2/EGFR/STOM/TCF7L2/BAG3/EPB41/VPS11/CNST/NIPBL/PLK1/STX3/SMAD3/PRKCE/TRIM8/SNX33/JUP/TNF	35	Ank13	Down
GO:0006352	DNA-templated transcription, initiation	29/982	242/14545	0.00186835	0.0224036	1.64968	ENSG00000005339/ENSG00000048649/ENSG00000064313/ENSG00000108510/ENSG00000109819/ENSG00000113580/ENSG00000119508/ENSG00000124762/ENSG00000124813/ENSG00000125686/ENSG00000126368/ENSG00000131759/ENSG00000134250/ENSG00000141510/ENSG00000151623/ENSG00000153234/ENSG00000158406/ENSG00000161021/ENSG00000168214/ENSG00000170836/ENSG00000171681/ENSG00000174738/ENSG00000175592/ENSG00000177606/ENSG00000184384…	CREBBP/RSF1/TAF2/MED13/PPARGC1A/NR3C1/NR4A3/CDKN1A/RUNX2/MED1/NR1D1/RARA/NOTCH2/TP53/NR3C2/NR4A2/HIST1H4H/MAML1/RBPJ/PPM1D/ATF7IP/NR1D2/FOSL1/JUN/MAML2/MED12/RXRA/MITF/HIST2H4A	29	Ank13	Down
GO:0010594	regulation of endothelial cell migration	21/982	156/14545	0.00187086	0.0224036	1.64968	ENSG00000034152/ENSG00000048052/ENSG00000050820/ENSG00000096717/ENSG00000097007/ENSG00000099250/ENSG00000100065/ENSG00000100311/ENSG00000108840/ENSG00000114861/ENSG00000126561/ENSG00000133121/ENSG00000134954/ENSG00000136826/ENSG00000137801/ENSG00000140403/ENSG00000143878/ENSG00000154229/ENSG00000169242/ENSG00000173801/ENSG00000176692	MAP2K3/HDAC9/BCAR1/SIRT1/ABL1/NRP1/CARD10/PDGFB/HDAC5/FOXP1/STAT5A/STARD13/ETS1/KLF4/THBS1/DNAJA4/RHOB/PRKCA/EFNA1/JUP/FOXC2	21	Ank13	Down
GO:0030308	negative regulation of cell growth	23/982	177/14545	0.00187485	0.0224036	1.64968	ENSG00000007341/ENSG00000075213/ENSG00000077684/ENSG00000092969/ENSG00000096717/ENSG00000099250/ENSG00000100739/ENSG00000109846/ENSG00000111276/ENSG00000113916/ENSG00000123080/ENSG00000124762/ENSG00000127870/ENSG00000134222/ENSG00000135924/ENSG00000141510/ENSG00000153993/ENSG00000154803/ENSG00000166949/ENSG00000168564/ENSG00000179833/ENSG00000204388/ENSG00000204389	ST7L/SEMA3A/JADE1/TGFB2/SIRT1/NRP1/BDKRB1/CRYAB/CDKN1B/BCL6/CDKN2C/CDKN1A/RNF6/PSRC1/DNAJB2/TP53/SEMA3D/FLCN/SMAD3/CDKN2AIP/SERTAD2/HSPA1B/HSPA1A	23	Ank13	Down
GO:0030071	regulation of mitotic metaphase/anaphase transition	10/982	51/14545	0.00189519	0.0225432	1.64698	ENSG00000117724/ENSG00000120129/ENSG00000126226/ENSG00000126787/ENSG00000135476/ENSG00000138778/ENSG00000156970/ENSG00000166851/ENSG00000169679/ENSG00000178999	CENPF/DUSP1/PCID2/DLGAP5/ESPL1/CENPE/BUB1B/PLK1/BUB1/AURKB	10	Ank13	Down
GO:0035904	aorta development	10/982	51/14545	0.00189519	0.0225432	1.64698	ENSG00000049192/ENSG00000057657/ENSG00000092969/ENSG00000101384/ENSG00000113721/ENSG00000114315/ENSG00000125266/ENSG00000168214/ENSG00000168542/ENSG00000169855	ADAMTS6/PRDM1/TGFB2/JAG1/PDGFRB/HES1/EFNB2/RBPJ/COL3A1/ROBO1	10	Ank13	Down
GO:0060070	canonical Wnt signaling pathway	35/982	310/14545	0.00191547	0.0227219	1.64355	ENSG00000019549/ENSG00000066279/ENSG00000077684/ENSG00000082701/ENSG00000083799/ENSG00000101966/ENSG00000104517/ENSG00000106571/ENSG00000106829/ENSG00000107263/ENSG00000108821/ENSG00000109320/ENSG00000120738/ENSG00000131023/ENSG00000136826/ENSG00000141551/ENSG00000144642/ENSG00000145506/ENSG00000146648/ENSG00000147050/ENSG00000148737/ENSG00000150457/ENSG00000150907/ENSG00000153234/ENSG00000166949…	SNAI2/ASPM/JADE1/GSK3B/CYLD/XIAP/UBR5/GLI3/TLE4/RAPGEF1/COL1A1/NFKB1/EGR1/LATS1/KLF4/CSNK1D/RBMS3/NKD2/EGFR/KDM6A/TCF7L2/LATS2/FOXO1/NR4A2/SMAD3/DAPK3/TMEM88/RBPJ/USP47/JUP/FZD8/MED12/BCL9L/MITF/CTNND1	35	Ank13	Down
GO:0070266	necroptotic process	8/982	35/14545	0.00191893	0.0227219	1.64355	ENSG00000023445/ENSG00000083799/ENSG00000092439/ENSG00000110330/ENSG00000127666/ENSG00000141510/ENSG00000151151/ENSG00000232810	BIRC3/CYLD/TRPM7/BIRC2/TICAM1/TP53/IPMK/TNF	8	Ank13	Down
GO:0043666	regulation of phosphoprotein phosphatase activity	16/982	106/14545	0.00193929	0.0229108	1.63996	ENSG00000058272/ENSG00000082701/ENSG00000087074/ENSG00000113721/ENSG00000120539/ENSG00000121671/ENSG00000146674/ENSG00000158615/ENSG00000159200/ENSG00000164715/ENSG00000173281/ENSG00000176915/ENSG00000196588/ENSG00000204138/ENSG00000204569/ENSG00000232810	PPP1R12A/GSK3B/PPP1R15A/PDGFRB/MASTL/CRY2/IGFBP3/PPP1R15B/RCAN1/LMTK2/PPP1R3B/ANKLE2/MKL1/PHACTR4/PPP1R10/TNF	16	Ank13	Down
GO:0090311	regulation of protein deacetylation	9/982	43/14545	0.00196659	0.023151	1.63543	ENSG00000073614/ENSG00000113916/ENSG00000141510/ENSG00000145349/ENSG00000157540/ENSG00000157933/ENSG00000160685/ENSG00000164190/ENSG00000198663	KDM5A/BCL6/TP53/CAMK2D/DYRK1A/SKI/ZBTB7B/NIPBL/C6orf89	9	Ank13	Down
GO:0043255	regulation of carbohydrate biosynthetic process	14/982	87/14545	0.00196851	0.023151	1.63543	ENSG00000008405/ENSG00000082701/ENSG00000096717/ENSG00000100311/ENSG00000109320/ENSG00000109819/ENSG00000126368/ENSG00000142178/ENSG00000149639/ENSG00000150907/ENSG00000169047/ENSG00000173281/ENSG00000185950/ENSG00000196639	CRY1/GSK3B/SIRT1/PDGFB/NFKB1/PPARGC1A/NR1D1/SIK1/SOGA1/FOXO1/IRS1/PPP1R3B/IRS2/HRH1	14	Ank13	Down
GO:1903320	regulation of protein modification by small protein conjugation or removal	27/982	221/14545	0.00199531	0.0234134	1.63053	ENSG00000008405/ENSG00000023445/ENSG00000086758/ENSG00000097007/ENSG00000101966/ENSG00000103549/ENSG00000104517/ENSG00000105325/ENSG00000110330/ENSG00000113369/ENSG00000114742/ENSG00000118503/ENSG00000120539/ENSG00000120738/ENSG00000127666/ENSG00000132326/ENSG00000135924/ENSG00000140450/ENSG00000142867/ENSG00000145901/ENSG00000166851/ENSG00000171132/ENSG00000172175/ENSG00000175063/ENSG00000197579…	CRY1/BIRC3/HUWE1/ABL1/XIAP/RNF40/UBR5/FZR1/BIRC2/ARRDC3/WDR48/TNFAIP3/MASTL/EGR1/TICAM1/PER2/DNAJB2/ARRDC4/BCL10/TNIP1/PLK1/PRKCE/MALT1/UBE2C/TOPORS/HSPA1B/HSPA1A	27	Ank13	Down
GO:1900034	regulation of cellular response to heat	13/982	78/14545	0.0020381	0.0238618	1.6223	ENSG00000005339/ENSG00000082701/ENSG00000096717/ENSG00000109846/ENSG00000120694/ENSG00000124789/ENSG00000132002/ENSG00000141564/ENSG00000145349/ENSG00000151929/ENSG00000152137/ENSG00000204388/ENSG00000204389	CREBBP/GSK3B/SIRT1/CRYAB/HSPH1/NUP153/DNAJB1/RPTOR/CAMK2D/BAG3/HSPB8/HSPA1B/HSPA1A	13	Ank13	Down
GO:0006109	regulation of carbohydrate metabolic process	24/982	189/14545	0.00206799	0.0241513	1.61706	ENSG00000008405/ENSG00000082701/ENSG00000096717/ENSG00000100311/ENSG00000106617/ENSG00000109320/ENSG00000109819/ENSG00000114268/ENSG00000124789/ENSG00000126368/ENSG00000141027/ENSG00000141510/ENSG00000142178/ENSG00000146674/ENSG00000149639/ENSG00000150907/ENSG00000168610/ENSG00000169047/ENSG00000171132/ENSG00000173281/ENSG00000173918/ENSG00000178951/ENSG00000185950/ENSG00000196639	CRY1/GSK3B/SIRT1/PDGFB/PRKAG2/NFKB1/PPARGC1A/PFKFB4/NUP153/NR1D1/NCOR1/TP53/SIK1/IGFBP3/SOGA1/FOXO1/STAT3/IRS1/PRKCE/PPP1R3B/C1QTNF1/ZBTB7A/IRS2/HRH1	24	Ank13	Down
GO:1990823	response to leukemia inhibitory factor	15/982	97/14545	0.00207718	0.0241513	1.61706	ENSG00000008083/ENSG00000064932/ENSG00000085274/ENSG00000090339/ENSG00000096717/ENSG00000101654/ENSG00000106829/ENSG00000117139/ENSG00000121060/ENSG00000136158/ENSG00000136826/ENSG00000150347/ENSG00000156650/ENSG00000165195/ENSG00000184557	JARID2/SBNO2/MYNN/ICAM1/SIRT1/RNMT/TLE4/KDM5B/TRIM25/SPRY2/KLF4/ARID5B/KAT6B/PIGA/SOCS3	15	Ank13	Down
GO:1990830	cellular response to leukemia inhibitory factor	15/982	97/14545	0.00207718	0.0241513	1.61706	ENSG00000008083/ENSG00000064932/ENSG00000085274/ENSG00000090339/ENSG00000096717/ENSG00000101654/ENSG00000106829/ENSG00000117139/ENSG00000121060/ENSG00000136158/ENSG00000136826/ENSG00000150347/ENSG00000156650/ENSG00000165195/ENSG00000184557	JARID2/SBNO2/MYNN/ICAM1/SIRT1/RNMT/TLE4/KDM5B/TRIM25/SPRY2/KLF4/ARID5B/KAT6B/PIGA/SOCS3	15	Ank13	Down
GO:0043434	response to peptide hormone	42/982	393/14545	0.00208471	0.0241513	1.61706	ENSG00000008405/ENSG00000021826/ENSG00000033627/ENSG00000047249/ENSG00000048052/ENSG00000050820/ENSG00000090339/ENSG00000096717/ENSG00000101577/ENSG00000103549/ENSG00000108821/ENSG00000108840/ENSG00000109320/ENSG00000111276/ENSG00000114573/ENSG00000115461/ENSG00000117461/ENSG00000119508/ENSG00000120738/ENSG00000121671/ENSG00000126561/ENSG00000128564/ENSG00000136492/ENSG00000137145/ENSG00000137449…	CRY1/CPS1/ATP6V0A1/ATP6V1H/HDAC9/BCAR1/ICAM1/SIRT1/LPIN2/RNF40/COL1A1/HDAC5/NFKB1/CDKN1B/ATP6V1A/IGFBP5/PIK3R3/NR4A3/EGR1/CRY2/STAT5A/VGF/BRIP1/DENND4C/CPEB2/CCNA2/SOGA1/FOXO1/NR4A2/BRAF/BTG2/ATP6V0D1/ZBTB7B/ADCY9/KLF15/STAT3/IRS1/SIK2/STAT5B/FOXC2/SOCS3/IRS2	42	Ank13	Down
GO:0001783	B cell apoptotic process	6/982	21/14545	0.00209991	0.0241513	1.61706	ENSG00000113916/ENSG00000114861/ENSG00000142867/ENSG00000178999/ENSG00000185950/ENSG00000217128	BCL6/FOXP1/BCL10/AURKB/IRS2/FNIP1	6	Ank13	Down
GO:0070841	inclusion body assembly	6/982	21/14545	0.00209991	0.0241513	1.61706	ENSG00000132002/ENSG00000135924/ENSG00000140403/ENSG00000151929/ENSG00000204388/ENSG00000204389	DNAJB1/DNAJB2/DNAJA4/BAG3/HSPA1B/HSPA1A	6	Ank13	Down
GO:0072012	glomerulus vasculature development	6/982	21/14545	0.00209991	0.0241513	1.61706	ENSG00000100311/ENSG00000113721/ENSG00000114315/ENSG00000120738/ENSG00000160712/ENSG00000176692	PDGFB/PDGFRB/HES1/EGR1/IL6R/FOXC2	6	Ank13	Down
GO:0090312	positive regulation of protein deacetylation	6/982	21/14545	0.00209991	0.0241513	1.61706	ENSG00000113916/ENSG00000141510/ENSG00000157540/ENSG00000160685/ENSG00000164190/ENSG00000198663	BCL6/TP53/DYRK1A/ZBTB7B/NIPBL/C6orf89	6	Ank13	Down
GO:0031116	positive regulation of microtubule polymerization	7/982	28/14545	0.00211163	0.0242325	1.6156	ENSG00000074054/ENSG00000109171/ENSG00000111276/ENSG00000134222/ENSG00000198718/ENSG00000204388/ENSG00000204389	CLASP1/SLAIN2/CDKN1B/PSRC1/FAM179B/HSPA1B/HSPA1A	7	Ank13	Down
GO:0042692	muscle cell differentiation	37/982	335/14545	0.00212885	0.0243766	1.61303	ENSG00000008294/ENSG00000048052/ENSG00000096717/ENSG00000097007/ENSG00000100311/ENSG00000100345/ENSG00000101096/ENSG00000103241/ENSG00000108840/ENSG00000112096/ENSG00000112531/ENSG00000113721/ENSG00000114315/ENSG00000115461/ENSG00000117713/ENSG00000120616/ENSG00000125266/ENSG00000131018/ENSG00000131759/ENSG00000132510/ENSG00000135111/ENSG00000138119/ENSG00000140416/ENSG00000141052/ENSG00000141448…	SPAG9/HDAC9/SIRT1/ABL1/PDGFB/MYH9/NFATC2/FOXF1/HDAC5/SOD2/QKI/PDGFRB/HES1/IGFBP5/ARID1A/EPC1/EFNB2/SYNE1/RARA/KDM6B/TBX3/MYOF/TPM1/MYOCD/GATA6/SIK1/SORBS2/CXADR/SKI/CSRP1/RCAN1/ACTC1/MAML1/RBPJ/RXRA/MKL1/DMD	37	Ank13	Down
GO:0002819	regulation of adaptive immune response	19/982	137/14545	0.00213475	0.0243904	1.61278	ENSG00000096717/ENSG00000113916/ENSG00000118503/ENSG00000125347/ENSG00000126804/ENSG00000127191/ENSG00000134352/ENSG00000136244/ENSG00000143507/ENSG00000144802/ENSG00000145868/ENSG00000157873/ENSG00000160685/ENSG00000160712/ENSG00000168685/ENSG00000171150/ENSG00000172175/ENSG00000204642/ENSG00000232810	SIRT1/BCL6/TNFAIP3/IRF1/ZBTB1/TRAF2/IL6ST/IL6/DUSP10/NFKBIZ/FBXO38/TNFRSF14/ZBTB7B/IL6R/IL7R/SOCS5/MALT1/HLA-F/TNF	19	Ank13	Down
GO:0055123	digestive system development	18/982	127/14545	0.00216309	0.0246063	1.60895	ENSG00000021826/ENSG00000057657/ENSG00000092969/ENSG00000103241/ENSG00000106078/ENSG00000106571/ENSG00000114315/ENSG00000124762/ENSG00000141052/ENSG00000141448/ENSG00000146648/ENSG00000163513/ENSG00000164190/ENSG00000166949/ENSG00000168542/ENSG00000178919/ENSG00000196159/ENSG00000232810	CPS1/PRDM1/TGFB2/FOXF1/COBL/GLI3/HES1/CDKN1A/MYOCD/GATA6/EGFR/TGFBR2/NIPBL/SMAD3/COL3A1/FOXE1/FAT4/TNF	18	Ank13	Down
GO:0072175	epithelial tube formation	18/982	127/14545	0.00216309	0.0246063	1.60895	ENSG00000092969/ENSG00000097007/ENSG00000106078/ENSG00000117713/ENSG00000123473/ENSG00000124145/ENSG00000131759/ENSG00000138182/ENSG00000142867/ENSG00000147050/ENSG00000157933/ENSG00000160007/ENSG00000164442/ENSG00000169554/ENSG00000177000/ENSG00000184634/ENSG00000196576/ENSG00000204138	TGFB2/ABL1/COBL/ARID1A/STIL/SDC4/RARA/KIF20B/BCL10/KDM6A/SKI/ARHGAP35/CITED2/ZEB2/MTHFR/MED12/PLXNB2/PHACTR4	18	Ank13	Down
GO:1902099	regulation of metaphase/anaphase transition of cell cycle	10/982	52/14545	0.00220724	0.0250538	1.60113	ENSG00000117724/ENSG00000120129/ENSG00000126226/ENSG00000126787/ENSG00000135476/ENSG00000138778/ENSG00000156970/ENSG00000166851/ENSG00000169679/ENSG00000178999	CENPF/DUSP1/PCID2/DLGAP5/ESPL1/CENPE/BUB1B/PLK1/BUB1/AURKB	10	Ank13	Down
GO:0043502	regulation of muscle adaptation	13/982	79/14545	0.00229224	0.0256703	1.59057	ENSG00000006704/ENSG00000008083/ENSG00000109819/ENSG00000115461/ENSG00000119508/ENSG00000134352/ENSG00000136826/ENSG00000145349/ENSG00000150907/ENSG00000154229/ENSG00000156804/ENSG00000166949/ENSG00000198947	GTF2IRD1/JARID2/PPARGC1A/IGFBP5/NR4A3/IL6ST/KLF4/CAMK2D/FOXO1/PRKCA/FBXO32/SMAD3/DMD	13	Ank13	Down
GO:1904029	regulation of cyclin-dependent protein kinase activity	15/982	98/14545	0.00230326	0.0256703	1.59057	ENSG00000100311/ENSG00000111276/ENSG00000118503/ENSG00000123080/ENSG00000124762/ENSG00000131023/ENSG00000134222/ENSG00000141052/ENSG00000145386/ENSG00000146648/ENSG00000147883/ENSG00000150457/ENSG00000163660/ENSG00000166851/ENSG00000186834	PDGFB/CDKN1B/TNFAIP3/CDKN2C/CDKN1A/LATS1/PSRC1/MYOCD/CCNA2/EGFR/CDKN2B/LATS2/CCNL1/PLK1/HEXIM1	15	Ank13	Down
GO:0046824	positive regulation of nucleocytoplasmic transport	11/982	61/14545	0.0023213	0.0256703	1.59057	ENSG00000069869/ENSG00000075218/ENSG00000082701/ENSG00000104517/ENSG00000106571/ENSG00000114346/ENSG00000141510/ENSG00000148737/ENSG00000151929/ENSG00000166949/ENSG00000173801	NEDD4/GTSE1/GSK3B/UBR5/GLI3/ECT2/TP53/TCF7L2/BAG3/SMAD3/JUP	11	Ank13	Down
GO:0007431	salivary gland development	8/982	36/14545	0.00232362	0.0256703	1.59057	ENSG00000019549/ENSG00000074527/ENSG00000075213/ENSG00000092969/ENSG00000099250/ENSG00000130702/ENSG00000146648/ENSG00000232810	SNAI2/NTN4/SEMA3A/TGFB2/NRP1/LAMA5/EGFR/TNF	8	Ank13	Down
GO:2000107	negative regulation of leukocyte apoptotic process	8/982	36/14545	0.00232362	0.0256703	1.59057	ENSG00000113916/ENSG00000114861/ENSG00000142867/ENSG00000143772/ENSG00000168685/ENSG00000169242/ENSG00000178999/ENSG00000185950	BCL6/FOXP1/BCL10/ITPKB/IL7R/EFNA1/AURKB/IRS2	8	Ank13	Down
GO:2000826	regulation of heart morphogenesis	8/982	36/14545	0.00232362	0.0256703	1.59057	ENSG00000054598/ENSG00000092969/ENSG00000101384/ENSG00000114315/ENSG00000163513/ENSG00000168214/ENSG00000169855/ENSG00000176692	FOXC1/TGFB2/JAG1/HES1/TGFBR2/RBPJ/ROBO1/FOXC2	8	Ank13	Down
GO:0035272	exocrine system development	9/982	44/14545	0.00232691	0.0256703	1.59057	ENSG00000019549/ENSG00000054598/ENSG00000074527/ENSG00000075213/ENSG00000092969/ENSG00000099250/ENSG00000130702/ENSG00000146648/ENSG00000232810	SNAI2/FOXC1/NTN4/SEMA3A/TGFB2/NRP1/LAMA5/EGFR/TNF	9	Ank13	Down
GO:0045646	regulation of erythrocyte differentiation	9/982	44/14545	0.00232691	0.0256703	1.59057	ENSG00000100320/ENSG00000105810/ENSG00000125686/ENSG00000128016/ENSG00000134954/ENSG00000168610/ENSG00000173757/ENSG00000204388/ENSG00000204389	RBFOX2/CDK6/MED1/ZFP36/ETS1/STAT3/STAT5B/HSPA1B/HSPA1A	9	Ank13	Down
GO:2000351	regulation of endothelial cell apoptotic process	9/982	44/14545	0.00232691	0.0256703	1.59057	ENSG00000090339/ENSG00000097007/ENSG00000106366/ENSG00000118503/ENSG00000137801/ENSG00000157764/ENSG00000171951/ENSG00000177119/ENSG00000232810	ICAM1/ABL1/SERPINE1/TNFAIP3/THBS1/BRAF/SCG2/ANO6/TNF	9	Ank13	Down
GO:1901654	response to ketone	23/982	180/14545	0.00233706	0.0256703	1.59057	ENSG00000021826/ENSG00000090339/ENSG00000092969/ENSG00000096717/ENSG00000113580/ENSG00000114127/ENSG00000120129/ENSG00000124762/ENSG00000125740/ENSG00000132471/ENSG00000136826/ENSG00000137801/ENSG00000140526/ENSG00000146648/ENSG00000150907/ENSG00000156804/ENSG00000163347/ENSG00000170345/ENSG00000171132/ENSG00000175592/ENSG00000177628/ENSG00000189143/ENSG00000265972	CPS1/ICAM1/TGFB2/SIRT1/NR3C1/XRN1/DUSP1/CDKN1A/FOSB/WBP2/KLF4/THBS1/ABHD2/EGFR/FOXO1/FBXO32/CLDN1/FOS/PRKCE/FOSL1/GBA/CLDN4/TXNIP	23	Ank13	Down
GO:0001570	vasculogenesis	12/982	70/14545	0.00234038	0.0256703	1.59057	ENSG00000103241/ENSG00000108175/ENSG00000109756/ENSG00000112531/ENSG00000113721/ENSG00000141052/ENSG00000144476/ENSG00000163513/ENSG00000163659/ENSG00000164442/ENSG00000171223/ENSG00000182963	FOXF1/ZMIZ1/RAPGEF2/QKI/PDGFRB/MYOCD/ACKR3/TGFBR2/TIPARP/CITED2/JUNB/GJC1	12	Ank13	Down
GO:0043627	response to estrogen	12/982	70/14545	0.00234038	0.0256703	1.59057	ENSG00000106571/ENSG00000113721/ENSG00000121060/ENSG00000131759/ENSG00000132471/ENSG00000141448/ENSG00000159200/ENSG00000163513/ENSG00000164442/ENSG00000177628/ENSG00000179862/ENSG00000196843	GLI3/PDGFRB/TRIM25/RARA/WBP2/GATA6/RCAN1/TGFBR2/CITED2/GBA/CITED4/ARID5A	12	Ank13	Down
GO:0046785	microtubule polymerization	12/982	70/14545	0.00234038	0.0256703	1.59057	ENSG00000074054/ENSG00000097007/ENSG00000109171/ENSG00000111276/ENSG00000134222/ENSG00000141551/ENSG00000157540/ENSG00000171368/ENSG00000175216/ENSG00000198718/ENSG00000204388/ENSG00000204389	CLASP1/ABL1/SLAIN2/CDKN1B/PSRC1/CSNK1D/DYRK1A/TPPP/CKAP5/FAM179B/HSPA1B/HSPA1A	12	Ank13	Down
GO:0072395	signal transduction involved in cell cycle checkpoint	12/982	70/14545	0.00234038	0.0256703	1.59057	ENSG00000075218/ENSG00000080802/ENSG00000087586/ENSG00000105325/ENSG00000111276/ENSG00000116017/ENSG00000124762/ENSG00000141510/ENSG00000149115/ENSG00000159388/ENSG00000166851/ENSG00000198625	GTSE1/CNOT4/AURKA/FZR1/CDKN1B/ARID3A/CDKN1A/TP53/TNKS1BP1/BTG2/PLK1/MDM4	12	Ank13	Down
GO:0072401	signal transduction involved in DNA integrity checkpoint	12/982	70/14545	0.00234038	0.0256703	1.59057	ENSG00000075218/ENSG00000080802/ENSG00000087586/ENSG00000105325/ENSG00000111276/ENSG00000116017/ENSG00000124762/ENSG00000141510/ENSG00000149115/ENSG00000159388/ENSG00000166851/ENSG00000198625	GTSE1/CNOT4/AURKA/FZR1/CDKN1B/ARID3A/CDKN1A/TP53/TNKS1BP1/BTG2/PLK1/MDM4	12	Ank13	Down
GO:0072422	signal transduction involved in DNA damage checkpoint	12/982	70/14545	0.00234038	0.0256703	1.59057	ENSG00000075218/ENSG00000080802/ENSG00000087586/ENSG00000105325/ENSG00000111276/ENSG00000116017/ENSG00000124762/ENSG00000141510/ENSG00000149115/ENSG00000159388/ENSG00000166851/ENSG00000198625	GTSE1/CNOT4/AURKA/FZR1/CDKN1B/ARID3A/CDKN1A/TP53/TNKS1BP1/BTG2/PLK1/MDM4	12	Ank13	Down
GO:0031936	negative regulation of chromatin silencing	5/982	15/14545	0.00235568	0.0256967	1.59012	ENSG00000119778/ENSG00000168298/ENSG00000172943/ENSG00000187837/ENSG00000189060	ATAD2B/HIST1H1E/PHF8/HIST1H1C/H1F0	5	Ank13	Down
GO:0060766	negative regulation of androgen receptor signaling pathway	5/982	15/14545	0.00235568	0.0256967	1.59012	ENSG00000096717/ENSG00000114861/ENSG00000141027/ENSG00000178951/ENSG00000196498	SIRT1/FOXP1/NCOR1/ZBTB7A/NCOR2	5	Ank13	Down
GO:1903322	positive regulation of protein modification by small protein conjugation or removal	18/982	128/14545	0.00236243	0.0256967	1.59012	ENSG00000008405/ENSG00000023445/ENSG00000086758/ENSG00000101966/ENSG00000103549/ENSG00000105325/ENSG00000110330/ENSG00000113369/ENSG00000114742/ENSG00000120539/ENSG00000127666/ENSG00000140450/ENSG00000142867/ENSG00000145901/ENSG00000166851/ENSG00000172175/ENSG00000175063/ENSG00000197579	CRY1/BIRC3/HUWE1/XIAP/RNF40/FZR1/BIRC2/ARRDC3/WDR48/MASTL/TICAM1/ARRDC4/BCL10/TNIP1/PLK1/MALT1/UBE2C/TOPORS	18	Ank13	Down
GO:0072331	signal transduction by p53 class mediator	30/982	257/14545	0.00236252	0.0256967	1.59012	ENSG00000019549/ENSG00000025293/ENSG00000064313/ENSG00000064393/ENSG00000069399/ENSG00000075218/ENSG00000080802/ENSG00000083168/ENSG00000087586/ENSG00000088325/ENSG00000096717/ENSG00000106617/ENSG00000111276/ENSG00000116017/ENSG00000124762/ENSG00000136492/ENSG00000139618/ENSG00000141510/ENSG00000143514/ENSG00000149115/ENSG00000157540/ENSG00000159388/ENSG00000163781/ENSG00000168398/ENSG00000170004…	SNAI2/PHF20/TAF2/HIPK2/BCL3/GTSE1/CNOT4/KAT6A/AURKA/TPX2/SIRT1/PRKAG2/CDKN1B/ARID3A/CDKN1A/BRIP1/BRCA2/TP53/TP53BP2/TNKS1BP1/DYRK1A/BTG2/TOPBP1/BDKRB2/CHD3/PPM1D/AURKB/HEXIM1/TOPORS/MDM4	30	Ank13	Down
GO:0045766	positive regulation of angiogenesis	21/982	159/14545	0.00236959	0.0257199	1.58973	ENSG00000048052/ENSG00000064393/ENSG00000096717/ENSG00000097007/ENSG00000099250/ENSG00000106366/ENSG00000115008/ENSG00000117525/ENSG00000123908/ENSG00000134954/ENSG00000136826/ENSG00000137801/ENSG00000138061/ENSG00000141448/ENSG00000143878/ENSG00000153904/ENSG00000154229/ENSG00000163513/ENSG00000168610/ENSG00000173801/ENSG00000176692	HDAC9/HIPK2/SIRT1/ABL1/NRP1/SERPINE1/IL1A/F3/AGO2/ETS1/KLF4/THBS1/CYP1B1/GATA6/RHOB/DDAH1/PRKCA/TGFBR2/STAT3/JUP/FOXC2	21	Ank13	Down
GO:0034101	erythrocyte homeostasis	17/982	118/14545	0.00237689	0.0257372	1.58944	ENSG00000005483/ENSG00000032219/ENSG00000064393/ENSG00000100320/ENSG00000105810/ENSG00000113916/ENSG00000116016/ENSG00000125686/ENSG00000128016/ENSG00000134954/ENSG00000164442/ENSG00000168610/ENSG00000172845/ENSG00000173757/ENSG00000178951/ENSG00000204388/ENSG00000204389	KMT2E/ARID4A/HIPK2/RBFOX2/CDK6/BCL6/EPAS1/MED1/ZFP36/ETS1/CITED2/STAT3/SP3/STAT5B/ZBTB7A/HSPA1B/HSPA1A	17	Ank13	Down
GO:0051346	negative regulation of hydrolase activity	41/982	384/14545	0.00238106	0.0257372	1.58944	ENSG00000023445/ENSG00000048052/ENSG00000073111/ENSG00000073614/ENSG00000082701/ENSG00000087074/ENSG00000092969/ENSG00000096717/ENSG00000097007/ENSG00000100982/ENSG00000101966/ENSG00000105656/ENSG00000106366/ENSG00000109846/ENSG00000110330/ENSG00000114270/ENSG00000115760/ENSG00000120539/ENSG00000121671/ENSG00000126226/ENSG00000132155/ENSG00000135766/ENSG00000136158/ENSG00000136826/ENSG00000137449…	BIRC3/HDAC9/MCM2/KDM5A/GSK3B/PPP1R15A/TGFB2/SIRT1/ABL1/PCIF1/XIAP/ELL/SERPINE1/CRYAB/BIRC2/COL7A1/BIRC6/MASTL/CRY2/PCID2/RAF1/EGLN1/SPRY2/KLF4/CPEB2/THBS1/TP53/IQGAP2/SH3RF1/CNST/LMTK2/ZFYVE1/USP47/ARL6IP1/IFIT1/MKL1/FICD/PHACTR4/PPP1R10/FNIP1/TNF	41	Ank13	Down
GO:0043543	protein acylation	28/982	235/14545	0.00241148	0.026012	1.58483	ENSG00000005339/ENSG00000019549/ENSG00000025293/ENSG00000043143/ENSG00000048649/ENSG00000077684/ENSG00000082701/ENSG00000083168/ENSG00000096717/ENSG00000100425/ENSG00000109819/ENSG00000112983/ENSG00000120071/ENSG00000120616/ENSG00000128342/ENSG00000132471/ENSG00000139618/ENSG00000141052/ENSG00000144445/ENSG00000150907/ENSG00000154803/ENSG00000156650/ENSG00000163884/ENSG00000166004/ENSG00000168137…	CREBBP/SNAI2/PHF20/JADE2/RSF1/JADE1/GSK3B/KAT6A/SIRT1/BRD1/PPARGC1A/BRD8/KANSL1/EPC1/LIF/WBP2/BRCA2/MYOCD/KANSL1L/FOXO1/FLCN/KAT6B/KLF15/CEP295/SETD5/PER1/ZDHHC17/BAZ1A	28	Ank13	Down
GO:0032006	regulation of TOR signaling	15/982	99/14545	0.00254937	0.0273945	1.56234	ENSG00000024048/ENSG00000052795/ENSG00000096717/ENSG00000101447/ENSG00000141564/ENSG00000142178/ENSG00000154803/ENSG00000159459/ENSG00000160584/ENSG00000164327/ENSG00000170145/ENSG00000176994/ENSG00000177628/ENSG00000217128/ENSG00000275993	UBR2/FNIP2/SIRT1/FAM83D/RPTOR/SIK1/FLCN/UBR1/SIK3/RICTOR/SIK2/SMCR8/GBA/FNIP1/CH507-42P11.8	15	Ank13	Down
GO:0016311	dephosphorylation	46/982	445/14545	0.00255016	0.0273945	1.56234	ENSG00000058272/ENSG00000078269/ENSG00000082701/ENSG00000087074/ENSG00000092969/ENSG00000100982/ENSG00000101224/ENSG00000101577/ENSG00000105656/ENSG00000111077/ENSG00000111266/ENSG00000112319/ENSG00000113721/ENSG00000114268/ENSG00000119938/ENSG00000120129/ENSG00000120539/ENSG00000121671/ENSG00000126787/ENSG00000138166/ENSG00000139318/ENSG00000141298/ENSG00000143079/ENSG00000143507/ENSG00000146674…	PPP1R12A/SYNJ2/GSK3B/PPP1R15A/TGFB2/PCIF1/CDC25B/LPIN2/ELL/TNS2/DUSP16/EYA4/PDGFRB/PFKFB4/PPP1R3C/DUSP1/MASTL/CRY2/DLGAP5/DUSP5/DUSP6/SSH2/CTTNBP2NL/DUSP10/IGFBP3/PTPN14/DUSP2/PPP1R15B/SYNJ1/RCAN1/CNST/UBLCP1/LMTK2/ZFYVE1/SMPD1/SMAD3/PPM1D/PPP1R3B/ANKLE2/GBA/DUSP8/CDCA2/MKL1/PHACTR4/PPP1R10/TNF	46	Ank13	Down
GO:0009408	response to heat	21/982	160/14545	0.00255897	0.0274325	1.56173	ENSG00000005339/ENSG00000082701/ENSG00000096717/ENSG00000109846/ENSG00000115008/ENSG00000120694/ENSG00000124762/ENSG00000124789/ENSG00000132002/ENSG00000137801/ENSG00000138119/ENSG00000140403/ENSG00000141564/ENSG00000145349/ENSG00000151929/ENSG00000152137/ENSG00000162616/ENSG00000173110/ENSG00000176907/ENSG00000204388/ENSG00000204389	CREBBP/GSK3B/SIRT1/CRYAB/IL1A/HSPH1/CDKN1A/NUP153/DNAJB1/THBS1/MYOF/DNAJA4/RPTOR/CAMK2D/BAG3/HSPB8/DNAJB4/HSPA6/C8orf4/HSPA1B/HSPA1A	21	Ank13	Down
GO:0045778	positive regulation of ossification	13/982	80/14545	0.00257182	0.0275119	1.56048	ENSG00000092969/ENSG00000101384/ENSG00000106571/ENSG00000124813/ENSG00000134352/ENSG00000136244/ENSG00000142871/ENSG00000160712/ENSG00000164190/ENSG00000166949/ENSG00000172216/ENSG00000177119/ENSG00000221869	TGFB2/JAG1/GLI3/RUNX2/IL6ST/IL6/CYR61/IL6R/NIPBL/SMAD3/CEBPB/ANO6/CEBPD	13	Ank13	Down
GO:0008584	male gonad development	18/982	129/14545	0.00257693	0.0275119	1.56048	ENSG00000032219/ENSG00000054267/ENSG00000066279/ENSG00000073614/ENSG00000075213/ENSG00000090339/ENSG00000092969/ENSG00000100105/ENSG00000102531/ENSG00000113721/ENSG00000114742/ENSG00000121621/ENSG00000131759/ENSG00000136492/ENSG00000141448/ENSG00000150347/ENSG00000164442/ENSG00000205336	ARID4A/ARID4B/ASPM/KDM5A/SEMA3A/ICAM1/TGFB2/PATZ1/FNDC3A/PDGFRB/WDR48/KIF18A/RARA/BRIP1/GATA6/ARID5B/CITED2/ADGRG1	18	Ank13	Down
GO:0031398	positive regulation of protein ubiquitination	16/982	109/14545	0.00259687	0.0276681	1.55802	ENSG00000008405/ENSG00000023445/ENSG00000086758/ENSG00000101966/ENSG00000103549/ENSG00000105325/ENSG00000110330/ENSG00000113369/ENSG00000120539/ENSG00000127666/ENSG00000140450/ENSG00000142867/ENSG00000166851/ENSG00000172175/ENSG00000175063/ENSG00000197579	CRY1/BIRC3/HUWE1/XIAP/RNF40/FZR1/BIRC2/ARRDC3/MASTL/TICAM1/ARRDC4/BCL10/PLK1/MALT1/UBE2C/TOPORS	16	Ank13	Down
GO:0035886	vascular smooth muscle cell differentiation	7/982	29/14545	0.00262375	0.027784	1.55621	ENSG00000100311/ENSG00000101096/ENSG00000112096/ENSG00000114315/ENSG00000120616/ENSG00000141052/ENSG00000141448	PDGFB/NFATC2/SOD2/HES1/EPC1/MYOCD/GATA6	7	Ank13	Down
GO:0035909	aorta morphogenesis	7/982	29/14545	0.00262375	0.027784	1.55621	ENSG00000092969/ENSG00000101384/ENSG00000113721/ENSG00000114315/ENSG00000125266/ENSG00000168214/ENSG00000168542	TGFB2/JAG1/PDGFRB/HES1/EFNB2/RBPJ/COL3A1	7	Ank13	Down
GO:0051085	chaperone cofactor-dependent protein refolding	7/982	29/14545	0.00262375	0.027784	1.55621	ENSG00000120694/ENSG00000132002/ENSG00000137094/ENSG00000162616/ENSG00000173110/ENSG00000204388/ENSG00000204389	HSPH1/DNAJB1/DNAJB5/DNAJB4/HSPA6/HSPA1B/HSPA1A	7	Ank13	Down
GO:1900182	positive regulation of protein localization to nucleus	12/982	71/14545	0.00264731	0.027873	1.55482	ENSG00000075218/ENSG00000100065/ENSG00000104517/ENSG00000106571/ENSG00000114346/ENSG00000126603/ENSG00000128342/ENSG00000151929/ENSG00000166851/ENSG00000166949/ENSG00000171206/ENSG00000173801	GTSE1/CARD10/UBR5/GLI3/ECT2/GLIS2/LIF/BAG3/PLK1/SMAD3/TRIM8/JUP	12	Ank13	Down
GO:0031571	mitotic G1 DNA damage checkpoint	11/982	62/14545	0.00265355	0.027873	1.55482	ENSG00000075218/ENSG00000080802/ENSG00000087586/ENSG00000111276/ENSG00000116017/ENSG00000124762/ENSG00000141510/ENSG00000149115/ENSG00000159388/ENSG00000198625/ENSG00000204120	GTSE1/CNOT4/AURKA/CDKN1B/ARID3A/CDKN1A/TP53/TNKS1BP1/BTG2/MDM4/GIGYF2	11	Ank13	Down
GO:0044819	mitotic G1/S transition checkpoint	11/982	62/14545	0.00265355	0.027873	1.55482	ENSG00000075218/ENSG00000080802/ENSG00000087586/ENSG00000111276/ENSG00000116017/ENSG00000124762/ENSG00000141510/ENSG00000149115/ENSG00000159388/ENSG00000198625/ENSG00000204120	GTSE1/CNOT4/AURKA/CDKN1B/ARID3A/CDKN1A/TP53/TNKS1BP1/BTG2/MDM4/GIGYF2	11	Ank13	Down
GO:0051145	smooth muscle cell differentiation	11/982	62/14545	0.00265355	0.027873	1.55482	ENSG00000096717/ENSG00000100311/ENSG00000101096/ENSG00000103241/ENSG00000112096/ENSG00000114315/ENSG00000120616/ENSG00000141052/ENSG00000141448/ENSG00000159200/ENSG00000196588	SIRT1/PDGFB/NFATC2/FOXF1/SOD2/HES1/EPC1/MYOCD/GATA6/RCAN1/MKL1	11	Ank13	Down
GO:0006367	transcription initiation from RNA polymerase II promoter	23/982	182/14545	0.00269614	0.0282634	1.54878	ENSG00000005339/ENSG00000064313/ENSG00000108510/ENSG00000109819/ENSG00000113580/ENSG00000119508/ENSG00000124762/ENSG00000124813/ENSG00000125686/ENSG00000126368/ENSG00000131759/ENSG00000134250/ENSG00000141510/ENSG00000151623/ENSG00000153234/ENSG00000161021/ENSG00000168214/ENSG00000170836/ENSG00000171681/ENSG00000174738/ENSG00000184384/ENSG00000184634/ENSG00000186350	CREBBP/TAF2/MED13/PPARGC1A/NR3C1/NR4A3/CDKN1A/RUNX2/MED1/NR1D1/RARA/NOTCH2/TP53/NR3C2/NR4A2/MAML1/RBPJ/PPM1D/ATF7IP/NR1D2/MAML2/MED12/RXRA	23	Ank13	Down
GO:0060445	branching involved in salivary gland morphogenesis	6/982	22/14545	0.00272453	0.0283572	1.54734	ENSG00000019549/ENSG00000074527/ENSG00000075213/ENSG00000099250/ENSG00000130702/ENSG00000232810	SNAI2/NTN4/SEMA3A/NRP1/LAMA5/TNF	6	Ank13	Down
GO:1903306	negative regulation of regulated secretory pathway	6/982	22/14545	0.00272453	0.0283572	1.54734	ENSG00000084093/ENSG00000103241/ENSG00000150594/ENSG00000157764/ENSG00000159842/ENSG00000204642	REST/FOXF1/ADRA2A/BRAF/ABR/HLA-F	6	Ank13	Down
GO:0043500	muscle adaptation	14/982	90/14545	0.00272681	0.0283572	1.54734	ENSG00000006704/ENSG00000008083/ENSG00000108509/ENSG00000109819/ENSG00000115461/ENSG00000119508/ENSG00000134352/ENSG00000136826/ENSG00000141448/ENSG00000145349/ENSG00000150907/ENSG00000154229/ENSG00000163884/ENSG00000166949	GTF2IRD1/JARID2/CAMTA2/PPARGC1A/IGFBP5/NR4A3/IL6ST/KLF4/GATA6/CAMK2D/FOXO1/PRKCA/KLF15/SMAD3	14	Ank13	Down
GO:0021545	cranial nerve development	9/982	45/14545	0.00273775	0.0283572	1.54734	ENSG00000075213/ENSG00000081923/ENSG00000099250/ENSG00000106571/ENSG00000114315/ENSG00000164442/ENSG00000166833/ENSG00000197381/ENSG00000198947	SEMA3A/ATP8B1/NRP1/GLI3/HES1/CITED2/NAV2/ADARB1/DMD	9	Ank13	Down
GO:0031113	regulation of microtubule polymerization	9/982	45/14545	0.00273775	0.0283572	1.54734	ENSG00000074054/ENSG00000097007/ENSG00000109171/ENSG00000111276/ENSG00000134222/ENSG00000157540/ENSG00000198718/ENSG00000204388/ENSG00000204389	CLASP1/ABL1/SLAIN2/CDKN1B/PSRC1/DYRK1A/FAM179B/HSPA1B/HSPA1A	9	Ank13	Down
GO:0090049	regulation of cell migration involved in sprouting angiogenesis	9/982	45/14545	0.00273775	0.0283572	1.54734	ENSG00000048052/ENSG00000097007/ENSG00000099250/ENSG00000100065/ENSG00000108840/ENSG00000133121/ENSG00000136826/ENSG00000137801/ENSG00000176692	HDAC9/ABL1/NRP1/CARD10/HDAC5/STARD13/KLF4/THBS1/FOXC2	9	Ank13	Down
GO:0006979	response to oxidative stress	43/982	411/14545	0.00277307	0.0286661	1.54263	ENSG00000006534/ENSG00000084093/ENSG00000096717/ENSG00000097007/ENSG00000101544/ENSG00000108821/ENSG00000109819/ENSG00000109846/ENSG00000111912/ENSG00000112096/ENSG00000113721/ENSG00000114346/ENSG00000116016/ENSG00000118503/ENSG00000119508/ENSG00000120129/ENSG00000127191/ENSG00000132510/ENSG00000134954/ENSG00000135766/ENSG00000136244/ENSG00000136826/ENSG00000137449/ENSG00000138061/ENSG00000140416…	ALDH3B1/REST/SIRT1/ABL1/ADNP2/COL1A1/PPARGC1A/CRYAB/NCOA7/SOD2/PDGFRB/ECT2/EPAS1/TNFAIP3/NR4A3/DUSP1/TRAF2/KDM6B/ETS1/EGLN1/IL6/KLF4/CPEB2/CYP1B1/TPM1/TP53/MCL1/RHOB/CCNA2/EGFR/FOXO1/NR4A2/PPP1R15B/RCAN1/FOS/GPR37/MCTP1/FOSL1/JUN/HSPA1B/HSPA1A/TNF/TXNIP	43	Ank13	Down
GO:0046546	development of primary male sexual characteristics	18/982	130/14545	0.00280747	0.0289642	1.53814	ENSG00000032219/ENSG00000054267/ENSG00000066279/ENSG00000073614/ENSG00000075213/ENSG00000090339/ENSG00000092969/ENSG00000100105/ENSG00000102531/ENSG00000113721/ENSG00000114742/ENSG00000121621/ENSG00000131759/ENSG00000136492/ENSG00000141448/ENSG00000150347/ENSG00000164442/ENSG00000205336	ARID4A/ARID4B/ASPM/KDM5A/SEMA3A/ICAM1/TGFB2/PATZ1/FNDC3A/PDGFRB/WDR48/KIF18A/RARA/BRIP1/GATA6/ARID5B/CITED2/ADGRG1	18	Ank13	Down
GO:2000514	regulation of CD4-positive, alpha-beta T cell activation	10/982	54/14545	0.00295491	0.0304251	1.51677	ENSG00000020633/ENSG00000112149/ENSG00000113916/ENSG00000131759/ENSG00000144802/ENSG00000154447/ENSG00000160685/ENSG00000163513/ENSG00000171150/ENSG00000172175	RUNX3/CD83/BCL6/RARA/NFKBIZ/SH3RF1/ZBTB7B/TGFBR2/SOCS5/MALT1	10	Ank13	Down
GO:0014032	neural crest cell development	12/982	72/14545	0.00298616	0.0306862	1.51306	ENSG00000019549/ENSG00000054598/ENSG00000075213/ENSG00000099250/ENSG00000101384/ENSG00000114315/ENSG00000130702/ENSG00000153993/ENSG00000164442/ENSG00000169554/ENSG00000176692/ENSG00000204138	SNAI2/FOXC1/SEMA3A/NRP1/JAG1/HES1/LAMA5/SEMA3D/CITED2/ZEB2/FOXC2/PHACTR4	12	Ank13	Down
GO:0071902	positive regulation of protein serine/threonine kinase activity	34/982	307/14545	0.00301833	0.0309557	1.50926	ENSG00000006062/ENSG00000008294/ENSG00000034152/ENSG00000055208/ENSG00000095015/ENSG00000096717/ENSG00000099860/ENSG00000100311/ENSG00000107263/ENSG00000109756/ENSG00000111276/ENSG00000113721/ENSG00000127191/ENSG00000129474/ENSG00000132155/ENSG00000134070/ENSG00000134222/ENSG00000134313/ENSG00000136158/ENSG00000137801/ENSG00000138166/ENSG00000139318/ENSG00000141564/ENSG00000143971/ENSG00000146648…	MAP3K14/SPAG9/MAP2K3/TAB2/MAP3K1/SIRT1/GADD45B/PDGFB/RAPGEF1/RAPGEF2/CDKN1B/PDGFRB/TRAF2/AJUBA/RAF1/IRAK2/PSRC1/KIDINS220/SPRY2/THBS1/DUSP5/DUSP6/RPTOR/ETAA1/EGFR/ADRA2A/BRAF/DBF4B/ZEB2/ROBO1/MAP3K2/C8orf4/FZD8/TNF	34	Ank13	Down
GO:0051091	positive regulation of DNA-binding transcription factor activity	28/982	239/14545	0.00307769	0.0314972	1.50173	ENSG00000055208/ENSG00000056558/ENSG00000064393/ENSG00000077150/ENSG00000090339/ENSG00000108840/ENSG00000109320/ENSG00000109819/ENSG00000121060/ENSG00000127191/ENSG00000127666/ENSG00000134070/ENSG00000136244/ENSG00000140577/ENSG00000141052/ENSG00000142867/ENSG00000150347/ENSG00000166949/ENSG00000168610/ENSG00000171206/ENSG00000172175/ENSG00000173801/ENSG00000175592/ENSG00000178951/ENSG00000196083…	TAB2/TRAF1/HIPK2/NFKB2/ICAM1/HDAC5/NFKB1/PPARGC1A/TRIM25/TRAF2/TICAM1/IRAK2/IL6/CRTC3/MYOCD/BCL10/ARID5B/SMAD3/STAT3/TRIM8/MALT1/JUP/FOSL1/ZBTB7A/IL1RAP/HSPA1B/HSPA1A/TNF	28	Ank13	Down
GO:1901222	regulation of NIK/NF-kappaB signaling	15/982	101/14545	0.003107	0.0314972	1.50173	ENSG00000069399/ENSG00000083799/ENSG00000100065/ENSG00000100906/ENSG00000102908/ENSG00000110330/ENSG00000120889/ENSG00000127191/ENSG00000146648/ENSG00000151623/ENSG00000172175/ENSG00000176907/ENSG00000186660/ENSG00000189067/ENSG00000232810	BCL3/CYLD/CARD10/NFKBIA/NFAT5/BIRC2/TNFRSF10B/TRAF2/EGFR/NR3C2/MALT1/C8orf4/ZFP91/LITAF/TNF	15	Ank13	Down
GO:0043620	regulation of DNA-templated transcription in response to stress	17/982	121/14545	0.00310992	0.0314972	1.50173	ENSG00000005339/ENSG00000069869/ENSG00000116016/ENSG00000118217/ENSG00000120738/ENSG00000132002/ENSG00000135766/ENSG00000141510/ENSG00000151929/ENSG00000156273/ENSG00000157613/ENSG00000164442/ENSG00000168214/ENSG00000172216/ENSG00000176907/ENSG00000177606/ENSG00000204389	CREBBP/NEDD4/EPAS1/ATF6/EGR1/DNAJB1/EGLN1/TP53/BAG3/BACH1/CREB3L1/CITED2/RBPJ/CEBPB/C8orf4/JUN/HSPA1A	17	Ank13	Down
GO:0002328	pro-B cell differentiation	4/982	10/14545	0.00311949	0.0314972	1.50173	ENSG00000114315/ENSG00000154803/ENSG00000174405/ENSG00000217128	HES1/FLCN/LIG4/FNIP1	4	Ank13	Down
GO:0010172	embryonic body morphogenesis	4/982	10/14545	0.00311949	0.0314972	1.50173	ENSG00000019144/ENSG00000074054/ENSG00000144824/ENSG00000162702	PHLDB1/CLASP1/PHLDB2/ZNF281	4	Ank13	Down
GO:0014745	negative regulation of muscle adaptation	4/982	10/14545	0.00311949	0.0314972	1.50173	ENSG00000115461/ENSG00000136826/ENSG00000150907/ENSG00000166949	IGFBP5/KLF4/FOXO1/SMAD3	4	Ank13	Down
GO:0051231	spindle elongation	4/982	10/14545	0.00311949	0.0314972	1.50173	ENSG00000090889/ENSG00000137807/ENSG00000161800/ENSG00000178999	KIF4A/KIF23/RACGAP1/AURKB	4	Ank13	Down
GO:0051255	spindle midzone assembly	4/982	10/14545	0.00311949	0.0314972	1.50173	ENSG00000090889/ENSG00000137807/ENSG00000161800/ENSG00000178999	KIF4A/KIF23/RACGAP1/AURKB	4	Ank13	Down
GO:0008406	gonad development	24/982	195/14545	0.00312923	0.0315344	1.50121	ENSG00000032219/ENSG00000054267/ENSG00000054598/ENSG00000066279/ENSG00000073614/ENSG00000075213/ENSG00000090339/ENSG00000092969/ENSG00000096717/ENSG00000100105/ENSG00000102531/ENSG00000113721/ENSG00000114742/ENSG00000121621/ENSG00000128564/ENSG00000131759/ENSG00000136492/ENSG00000139618/ENSG00000141448/ENSG00000150347/ENSG00000163659/ENSG00000164442/ENSG00000172216/ENSG00000205336	ARID4A/ARID4B/FOXC1/ASPM/KDM5A/SEMA3A/ICAM1/TGFB2/SIRT1/PATZ1/FNDC3A/PDGFRB/WDR48/KIF18A/VGF/RARA/BRIP1/BRCA2/GATA6/ARID5B/TIPARP/CITED2/CEBPB/ADGRG1	24	Ank13	Down
GO:0010506	regulation of autophagy	34/982	308/14545	0.00317997	0.0319498	1.49553	ENSG00000023287/ENSG00000033627/ENSG00000047249/ENSG00000055208/ENSG00000055483/ENSG00000069869/ENSG00000077254/ENSG00000078804/ENSG00000082701/ENSG00000095787/ENSG00000096717/ENSG00000097007/ENSG00000106617/ENSG00000114573/ENSG00000123240/ENSG00000127666/ENSG00000136048/ENSG00000141510/ENSG00000141564/ENSG00000143322/ENSG00000143384/ENSG00000149639/ENSG00000150907/ENSG00000151929/ENSG00000152137…	RB1CC1/ATP6V0A1/ATP6V1H/TAB2/USP36/NEDD4/USP33/TP53INP2/GSK3B/WAC/SIRT1/ABL1/PRKAG2/ATP6V1A/OPTN/TICAM1/DRAM1/TP53/RPTOR/ABL2/MCL1/SOGA1/FOXO1/BAG3/HSPB8/FLCN/ATP6V0D1/DAPK3/STAT3/TRIM8/SMCR8/GBA/TBK1/UVRAG	34	Ank13	Down
GO:0061647	histone H3-K9 modification	9/982	46/14545	0.00320388	0.0319498	1.49553	ENSG00000008083/ENSG00000032219/ENSG00000054267/ENSG00000085276/ENSG00000096717/ENSG00000107077/ENSG00000116539/ENSG00000136169/ENSG00000168137	JARID2/ARID4A/ARID4B/MECOM/SIRT1/KDM4C/ASH1L/SETDB2/SETD5	9	Ank13	Down
GO:0002286	T cell activation involved in immune response	13/982	82/14545	0.00321482	0.0319498	1.49553	ENSG00000069399/ENSG00000090339/ENSG00000104856/ENSG00000113916/ENSG00000114861/ENSG00000131759/ENSG00000136244/ENSG00000141510/ENSG00000144802/ENSG00000160685/ENSG00000168610/ENSG00000171150/ENSG00000172175	BCL3/ICAM1/RELB/BCL6/FOXP1/RARA/IL6/TP53/NFKBIZ/ZBTB7B/STAT3/SOCS5/MALT1	13	Ank13	Down
GO:0000077	DNA damage checkpoint	19/982	142/14545	0.00322234	0.0319498	1.49553	ENSG00000008405/ENSG00000075218/ENSG00000080802/ENSG00000087586/ENSG00000095787/ENSG00000105325/ENSG00000111276/ENSG00000116017/ENSG00000124762/ENSG00000136492/ENSG00000137337/ENSG00000141510/ENSG00000143971/ENSG00000149115/ENSG00000159388/ENSG00000166851/ENSG00000198625/ENSG00000204120/ENSG00000204569	CRY1/GTSE1/CNOT4/AURKA/WAC/FZR1/CDKN1B/ARID3A/CDKN1A/BRIP1/MDC1/TP53/ETAA1/TNKS1BP1/BTG2/PLK1/MDM4/GIGYF2/PPP1R10	19	Ank13	Down
GO:0051443	positive regulation of ubiquitin-protein transferase activity	7/982	30/14545	0.00322609	0.0319498	1.49553	ENSG00000105325/ENSG00000113369/ENSG00000120539/ENSG00000140450/ENSG00000166851/ENSG00000175063/ENSG00000197579	FZR1/ARRDC3/MASTL/ARRDC4/PLK1/UBE2C/TOPORS	7	Ank13	Down
GO:0060317	cardiac epithelial to mesenchymal transition	7/982	30/14545	0.00322609	0.0319498	1.49553	ENSG00000019549/ENSG00000092969/ENSG00000101384/ENSG00000130558/ENSG00000163513/ENSG00000168214/ENSG00000169242	SNAI2/TGFB2/JAG1/OLFM1/TGFBR2/RBPJ/EFNA1	7	Ank13	Down
GO:0060674	placenta blood vessel development	7/982	30/14545	0.00322609	0.0319498	1.49553	ENSG00000114315/ENSG00000117713/ENSG00000142871/ENSG00000168214/ENSG00000171223/ENSG00000175592/ENSG00000184557	HES1/ARID1A/CYR61/RBPJ/JUNB/FOSL1/SOCS3	7	Ank13	Down
GO:0021783	preganglionic parasympathetic fiber development	5/982	16/14545	0.0032379	0.0319498	1.49553	ENSG00000075213/ENSG00000099250/ENSG00000114315/ENSG00000166833/ENSG00000197381	SEMA3A/NRP1/HES1/NAV2/ADARB1	5	Ank13	Down
GO:0043981	histone H4-K5 acetylation	5/982	16/14545	0.0032379	0.0319498	1.49553	ENSG00000025293/ENSG00000043143/ENSG00000077684/ENSG00000120071/ENSG00000144445	PHF20/JADE2/JADE1/KANSL1/KANSL1L	5	Ank13	Down
GO:0043982	histone H4-K8 acetylation	5/982	16/14545	0.0032379	0.0319498	1.49553	ENSG00000025293/ENSG00000043143/ENSG00000077684/ENSG00000120071/ENSG00000144445	PHF20/JADE2/JADE1/KANSL1/KANSL1L	5	Ank13	Down
GO:0090083	regulation of inclusion body assembly	5/982	16/14545	0.0032379	0.0319498	1.49553	ENSG00000132002/ENSG00000135924/ENSG00000140403/ENSG00000204388/ENSG00000204389	DNAJB1/DNAJB2/DNAJA4/HSPA1B/HSPA1A	5	Ank13	Down
GO:0001837	epithelial to mesenchymal transition	18/982	132/14545	0.00332033	0.0326258	1.48644	ENSG00000019144/ENSG00000019549/ENSG00000054598/ENSG00000074054/ENSG00000082701/ENSG00000092969/ENSG00000101384/ENSG00000101447/ENSG00000108821/ENSG00000130558/ENSG00000136244/ENSG00000144824/ENSG00000163513/ENSG00000166949/ENSG00000168214/ENSG00000168675/ENSG00000169242/ENSG00000186174	PHLDB1/SNAI2/FOXC1/CLASP1/GSK3B/TGFB2/JAG1/FAM83D/COL1A1/OLFM1/IL6/PHLDB2/TGFBR2/SMAD3/RBPJ/LDLRAD4/EFNA1/BCL9L	18	Ank13	Down
GO:0031023	microtubule organizing center organization	18/982	132/14545	0.00332033	0.0326258	1.48644	ENSG00000058272/ENSG00000074054/ENSG00000077254/ENSG00000087586/ENSG00000117650/ENSG00000123473/ENSG00000126001/ENSG00000138160/ENSG00000139618/ENSG00000142731/ENSG00000156876/ENSG00000166004/ENSG00000166851/ENSG00000170004/ENSG00000174799/ENSG00000175216/ENSG00000176225/ENSG00000198382	PPP1R12A/CLASP1/USP33/AURKA/NEK2/STIL/CEP250/KIF11/BRCA2/PLK4/SASS6/CEP295/PLK1/CHD3/CEP135/CKAP5/RTTN/UVRAG	18	Ank13	Down
GO:0060323	head morphogenesis	8/982	38/14545	0.00333146	0.0326258	1.48644	ENSG00000103196/ENSG00000108821/ENSG00000144655/ENSG00000150347/ENSG00000157764/ENSG00000157933/ENSG00000163659/ENSG00000164190	CRISPLD2/COL1A1/CSRNP1/ARID5B/BRAF/SKI/TIPARP/NIPBL	8	Ank13	Down
GO:1902893	regulation of pri-miRNA transcription by RNA polymerase II	8/982	38/14545	0.00333146	0.0326258	1.48644	ENSG00000092969/ENSG00000100311/ENSG00000113580/ENSG00000141510/ENSG00000166949/ENSG00000168610/ENSG00000170345/ENSG00000177606	TGFB2/PDGFB/NR3C1/TP53/SMAD3/STAT3/FOS/JUN	8	Ank13	Down
GO:0010720	positive regulation of cell development	50/982	500/14545	0.00335322	0.0327293	1.48506	ENSG00000008086/ENSG00000008294/ENSG00000043143/ENSG00000049759/ENSG00000066279/ENSG00000075213/ENSG00000084093/ENSG00000087586/ENSG00000097007/ENSG00000099250/ENSG00000101126/ENSG00000106078/ENSG00000106571/ENSG00000107077/ENSG00000107263/ENSG00000109756/ENSG00000111859/ENSG00000113916/ENSG00000114315/ENSG00000114346/ENSG00000118707/ENSG00000124782/ENSG00000128342/ENSG00000131759/ENSG00000134313…	CDKL5/SPAG9/JADE2/NEDD4L/ASPM/SEMA3A/REST/AURKA/ABL1/NRP1/ADNP/COBL/GLI3/KDM4C/RAPGEF1/RAPGEF2/NEDD9/BCL6/HES1/ECT2/TGIF2/RREB1/LIF/RARA/KIDINS220/IL6ST/IL6/SKIL/KIF20B/CSNK1D/ABL2/FBXO38/BRAF/SYNJ1/ARHGAP35/NIPBL/ZEB2/ROBO1/PDE3A/LIG4/MYADM/ZNF609/CREB3L2/CSF1/PLXNB2/ZNF335/ITSN2/DMD/KCTD11/TNF	50	Ank13	Down
GO:0010923	negative regulation of phosphatase activity	14/982	92/14545	0.0033546	0.0327293	1.48506	ENSG00000082701/ENSG00000087074/ENSG00000092969/ENSG00000100982/ENSG00000105656/ENSG00000120539/ENSG00000121671/ENSG00000162852/ENSG00000164715/ENSG00000165861/ENSG00000196588/ENSG00000204138/ENSG00000204569/ENSG00000232810	GSK3B/PPP1R15A/TGFB2/PCIF1/ELL/MASTL/CRY2/CNST/LMTK2/ZFYVE1/MKL1/PHACTR4/PPP1R10/TNF	14	Ank13	Down
GO:0006977	DNA damage response, signal transduction by p53 class mediator resulting in cell cycle arrest	10/982	55/14545	0.00339781	0.0329657	1.48194	ENSG00000075218/ENSG00000080802/ENSG00000087586/ENSG00000111276/ENSG00000116017/ENSG00000124762/ENSG00000141510/ENSG00000149115/ENSG00000159388/ENSG00000198625	GTSE1/CNOT4/AURKA/CDKN1B/ARID3A/CDKN1A/TP53/TNKS1BP1/BTG2/MDM4	10	Ank13	Down
GO:0044380	protein localization to cytoskeleton	10/982	55/14545	0.00339781	0.0329657	1.48194	ENSG00000011426/ENSG00000082701/ENSG00000087586/ENSG00000101447/ENSG00000123473/ENSG00000126001/ENSG00000128881/ENSG00000138182/ENSG00000141551/ENSG00000198824	ANLN/GSK3B/AURKA/FAM83D/STIL/CEP250/TTBK2/KIF20B/CSNK1D/CHAMP1	10	Ank13	Down
GO:0070227	lymphocyte apoptotic process	10/982	55/14545	0.00339781	0.0329657	1.48194	ENSG00000106571/ENSG00000113916/ENSG00000114861/ENSG00000141510/ENSG00000142867/ENSG00000168685/ENSG00000169242/ENSG00000178999/ENSG00000185950/ENSG00000217128	GLI3/BCL6/FOXP1/TP53/BCL10/IL7R/EFNA1/AURKB/IRS2/FNIP1	10	Ank13	Down
GO:0008630	intrinsic apoptotic signaling pathway in response to DNA damage	15/982	102/14545	0.00342132	0.0331321	1.47975	ENSG00000019549/ENSG00000052795/ENSG00000064393/ENSG00000069399/ENSG00000096717/ENSG00000097007/ENSG00000124762/ENSG00000136603/ENSG00000139618/ENSG00000141510/ENSG00000143384/ENSG00000144476/ENSG00000170242/ENSG00000197579/ENSG00000232810	SNAI2/FNIP2/HIPK2/BCL3/SIRT1/ABL1/CDKN1A/SKIL/BRCA2/TP53/MCL1/ACKR3/USP47/TOPORS/TNF	15	Ank13	Down
GO:0006513	protein monoubiquitination	11/982	64/14545	0.00343301	0.0331567	1.47943	ENSG00000049759/ENSG00000086758/ENSG00000095787/ENSG00000103549/ENSG00000110330/ENSG00000114742/ENSG00000121060/ENSG00000134574/ENSG00000163602/ENSG00000183337/ENSG00000197579	NEDD4L/HUWE1/WAC/RNF40/BIRC2/WDR48/TRIM25/DDB2/RYBP/BCOR/TOPORS	11	Ank13	Down
GO:2001233	regulation of apoptotic signaling pathway	40/982	380/14545	0.00343658	0.0331567	1.47943	ENSG00000019549/ENSG00000023287/ENSG00000056558/ENSG00000082701/ENSG00000083799/ENSG00000090339/ENSG00000096717/ENSG00000099250/ENSG00000106366/ENSG00000112096/ENSG00000112319/ENSG00000115008/ENSG00000115760/ENSG00000118503/ENSG00000120889/ENSG00000127191/ENSG00000132155/ENSG00000136603/ENSG00000137801/ENSG00000141510/ENSG00000142867/ENSG00000143384/ENSG00000143514/ENSG00000144476/ENSG00000148737…	SNAI2/RB1CC1/TRAF1/GSK3B/CYLD/ICAM1/SIRT1/NRP1/SERPINE1/SOD2/EYA4/IL1A/BIRC6/TNFAIP3/TNFRSF10B/TRAF2/RAF1/SKIL/THBS1/TP53/BCL10/MCL1/TP53BP2/ACKR3/TCF7L2/ITPRIP/NR4A2/SH3RF1/FLCN/CREB3L1/SMAD3/DAPK3/BDKRB2/USP47/SCG2/MKL1/HSPA1B/HSPA1A/SLC35F6/TNF	40	Ank13	Down
GO:0003181	atrioventricular valve morphogenesis	6/982	23/14545	0.00347853	0.033376	1.47657	ENSG00000092969/ENSG00000130558/ENSG00000142871/ENSG00000163513/ENSG00000169242/ENSG00000198625	TGFB2/OLFM1/CYR61/TGFBR2/EFNA1/MDM4	6	Ank13	Down
GO:0042036	negative regulation of cytokine biosynthetic process	6/982	23/14545	0.00347853	0.033376	1.47657	ENSG00000069399/ENSG00000109320/ENSG00000116001/ENSG00000128016/ENSG00000136244/ENSG00000136826	BCL3/NFKB1/TIA1/ZFP36/IL6/KLF4	6	Ank13	Down
GO:0090344	negative regulation of cell aging	6/982	23/14545	0.00347853	0.033376	1.47657	ENSG00000080839/ENSG00000096717/ENSG00000097007/ENSG00000105325/ENSG00000105810/ENSG00000113916	RBL1/SIRT1/ABL1/FZR1/CDK6/BCL6	6	Ank13	Down
GO:0044262	cellular carbohydrate metabolic process	30/982	264/14545	0.00353385	0.0338444	1.47051	ENSG00000008405/ENSG00000023287/ENSG00000078269/ENSG00000082701/ENSG00000096717/ENSG00000106617/ENSG00000109819/ENSG00000114268/ENSG00000119938/ENSG00000126368/ENSG00000132326/ENSG00000134352/ENSG00000138119/ENSG00000141510/ENSG00000142178/ENSG00000146674/ENSG00000147408/ENSG00000149639/ENSG00000150907/ENSG00000157764/ENSG00000159082/ENSG00000165434/ENSG00000168610/ENSG00000169047/ENSG00000171132…	CRY1/RB1CC1/SYNJ2/GSK3B/SIRT1/PRKAG2/PPARGC1A/PFKFB4/PPP1R3C/NR1D1/PER2/IL6ST/MYOF/TP53/SIK1/IGFBP3/CSGALNACT1/SOGA1/FOXO1/BRAF/SYNJ1/PGM2L1/STAT3/IRS1/PRKCE/PPP1R3B/C1QTNF1/EXT1/IRS2/HRH1	30	Ank13	Down
GO:2000379	positive regulation of reactive oxygen species metabolic process	13/982	83/14545	0.00358218	0.0342444	1.46541	ENSG00000090339/ENSG00000100311/ENSG00000113721/ENSG00000124762/ENSG00000127666/ENSG00000136826/ENSG00000137801/ENSG00000141510/ENSG00000146648/ENSG00000153904/ENSG00000163513/ENSG00000166949/ENSG00000232810	ICAM1/PDGFB/PDGFRB/CDKN1A/TICAM1/KLF4/THBS1/TP53/EGFR/DDAH1/TGFBR2/SMAD3/TNF	13	Ank13	Down
GO:0002758	innate immune response-activating signal transduction	29/982	253/14545	0.00360847	0.0344325	1.46303	ENSG00000005339/ENSG00000023445/ENSG00000055208/ENSG00000055917/ENSG00000083799/ENSG00000095015/ENSG00000100906/ENSG00000101966/ENSG00000104856/ENSG00000107560/ENSG00000109320/ENSG00000110330/ENSG00000112851/ENSG00000118503/ENSG00000125347/ENSG00000126368/ENSG00000127666/ENSG00000131323/ENSG00000132155/ENSG00000134070/ENSG00000142867/ENSG00000145901/ENSG00000152223/ENSG00000171132/ENSG00000172175…	CREBBP/BIRC3/TAB2/PUM2/CYLD/MAP3K1/NFKBIA/XIAP/RELB/RAB11FIP2/NFKB1/BIRC2/ERBB2IP/TNFAIP3/IRF1/NR1D1/TICAM1/TRAF3/RAF1/IRAK2/BCL10/TNIP1/EPG5/PRKCE/MALT1/TBK1/DMBT1/HSPA1B/HSPA1A	29	Ank13	Down
GO:1901653	cellular response to peptide	37/982	346/14545	0.00368617	0.0351096	1.45457	ENSG00000021826/ENSG00000033627/ENSG00000047249/ENSG00000048052/ENSG00000050820/ENSG00000082701/ENSG00000090339/ENSG00000096717/ENSG00000101577/ENSG00000108840/ENSG00000109320/ENSG00000114573/ENSG00000117461/ENSG00000119508/ENSG00000126561/ENSG00000136492/ENSG00000136826/ENSG00000137145/ENSG00000137449/ENSG00000141510/ENSG00000145386/ENSG00000149639/ENSG00000150907/ENSG00000153234/ENSG00000155090…	CPS1/ATP6V0A1/ATP6V1H/HDAC9/BCAR1/GSK3B/ICAM1/SIRT1/LPIN2/HDAC5/NFKB1/ATP6V1A/PIK3R3/NR4A3/STAT5A/BRIP1/KLF4/DENND4C/CPEB2/TP53/CCNA2/SOGA1/FOXO1/NR4A2/KLF10/ATP6V0D1/ZBTB7B/ADCY9/KLF15/STAT3/IRS1/SIK2/KLF11/STAT5B/FOXC2/SOCS3/IRS2	37	Ank13	Down
GO:0007098	centrosome cycle	17/982	123/14545	0.00369576	0.0351367	1.45424	ENSG00000058272/ENSG00000077254/ENSG00000087586/ENSG00000117650/ENSG00000123473/ENSG00000126001/ENSG00000138160/ENSG00000139618/ENSG00000142731/ENSG00000156876/ENSG00000166004/ENSG00000166851/ENSG00000170004/ENSG00000174799/ENSG00000175216/ENSG00000176225/ENSG00000198382	PPP1R12A/USP33/AURKA/NEK2/STIL/CEP250/KIF11/BRCA2/PLK4/SASS6/CEP295/PLK1/CHD3/CEP135/CKAP5/RTTN/UVRAG	17	Ank13	Down
GO:0030324	lung development	21/982	165/14545	0.00370803	0.0351891	1.45359	ENSG00000079432/ENSG00000103196/ENSG00000103241/ENSG00000106571/ENSG00000113721/ENSG00000114315/ENSG00000115461/ENSG00000116016/ENSG00000128342/ENSG00000130702/ENSG00000136158/ENSG00000136205/ENSG00000141052/ENSG00000141448/ENSG00000146648/ENSG00000159263/ENSG00000163513/ENSG00000168214/ENSG00000171456/ENSG00000172845/ENSG00000232810	CIC/CRISPLD2/FOXF1/GLI3/PDGFRB/HES1/IGFBP5/EPAS1/LIF/LAMA5/SPRY2/TNS3/MYOCD/GATA6/EGFR/SIM2/TGFBR2/RBPJ/ASXL1/SP3/TNF	21	Ank13	Down
GO:0045599	negative regulation of fat cell differentiation	9/982	47/14545	0.00373029	0.035336	1.45178	ENSG00000038382/ENSG00000096717/ENSG00000101384/ENSG00000136244/ENSG00000150907/ENSG00000152518/ENSG00000166949/ENSG00000171456/ENSG00000232810	TRIO/SIRT1/JAG1/IL6/FOXO1/ZFP36L2/SMAD3/ASXL1/TNF	9	Ank13	Down
GO:0043410	positive regulation of MAPK cascade	46/982	454/14545	0.00374158	0.0353787	1.45126	ENSG00000006062/ENSG00000008294/ENSG00000023287/ENSG00000034152/ENSG00000055208/ENSG00000064393/ENSG00000075213/ENSG00000090339/ENSG00000092969/ENSG00000095015/ENSG00000097007/ENSG00000099250/ENSG00000099860/ENSG00000100311/ENSG00000107263/ENSG00000109756/ENSG00000113721/ENSG00000127191/ENSG00000128342/ENSG00000129474/ENSG00000132155/ENSG00000134070/ENSG00000134250/ENSG00000134313/ENSG00000136158…	MAP3K14/SPAG9/RB1CC1/MAP2K3/TAB2/HIPK2/SEMA3A/ICAM1/TGFB2/MAP3K1/ABL1/NRP1/GADD45B/PDGFB/RAPGEF1/RAPGEF2/PDGFRB/TRAF2/LIF/AJUBA/RAF1/IRAK2/NOTCH2/KIDINS220/SPRY2/IL6/THBS1/DUSP5/DUSP6/ACKR3/EGFR/IGFBP3/ADRA2A/PRKCA/SH3RF1/BRAF/EFNA1/ZEB2/ROBO1/MAP3K2/GPR37/PRKCE/C1QTNF1/FZD8/JUN/TNF	46	Ank13	Down
GO:0000271	polysaccharide biosynthetic process	12/982	74/14545	0.00376921	0.0353979	1.45102	ENSG00000082701/ENSG00000100311/ENSG00000109320/ENSG00000119938/ENSG00000126368/ENSG00000132326/ENSG00000147408/ENSG00000165434/ENSG00000169047/ENSG00000173281/ENSG00000182197/ENSG00000185950	GSK3B/PDGFB/NFKB1/PPP1R3C/NR1D1/PER2/CSGALNACT1/PGM2L1/IRS1/PPP1R3B/EXT1/IRS2	12	Ank13	Down
GO:0045445	myoblast differentiation	12/982	74/14545	0.00376921	0.0353979	1.45102	ENSG00000084093/ENSG00000101384/ENSG00000116016/ENSG00000117318/ENSG00000135111/ENSG00000141052/ENSG00000146674/ENSG00000148737/ENSG00000152601/ENSG00000161021/ENSG00000168214/ENSG00000232810	REST/JAG1/EPAS1/ID3/TBX3/MYOCD/IGFBP3/TCF7L2/MBNL1/MAML1/RBPJ/TNF	12	Ank13	Down
GO:0048644	muscle organ morphogenesis	12/982	74/14545	0.00376921	0.0353979	1.45102	ENSG00000054598/ENSG00000092969/ENSG00000125686/ENSG00000128342/ENSG00000140416/ENSG00000150347/ENSG00000159251/ENSG00000168214/ENSG00000168542/ENSG00000176692/ENSG00000186350/ENSG00000197381	FOXC1/TGFB2/MED1/LIF/TPM1/ARID5B/ACTC1/RBPJ/COL3A1/FOXC2/RXRA/ADARB1	12	Ank13	Down
GO:0002262	myeloid cell homeostasis	19/982	144/14545	0.0037708	0.0353979	1.45102	ENSG00000005483/ENSG00000032219/ENSG00000064393/ENSG00000100320/ENSG00000105810/ENSG00000113916/ENSG00000116016/ENSG00000125686/ENSG00000128016/ENSG00000134954/ENSG00000136244/ENSG00000143772/ENSG00000164442/ENSG00000168610/ENSG00000172845/ENSG00000173757/ENSG00000178951/ENSG00000204388/ENSG00000204389	KMT2E/ARID4A/HIPK2/RBFOX2/CDK6/BCL6/EPAS1/MED1/ZFP36/ETS1/IL6/ITPKB/CITED2/STAT3/SP3/STAT5B/ZBTB7A/HSPA1B/HSPA1A	19	Ank13	Down
GO:0045137	development of primary sexual characteristics	24/982	198/14545	0.00381266	0.0357266	1.44701	ENSG00000032219/ENSG00000054267/ENSG00000054598/ENSG00000066279/ENSG00000073614/ENSG00000075213/ENSG00000090339/ENSG00000092969/ENSG00000096717/ENSG00000100105/ENSG00000102531/ENSG00000113721/ENSG00000114742/ENSG00000121621/ENSG00000128564/ENSG00000131759/ENSG00000136492/ENSG00000139618/ENSG00000141448/ENSG00000150347/ENSG00000163659/ENSG00000164442/ENSG00000172216/ENSG00000205336	ARID4A/ARID4B/FOXC1/ASPM/KDM5A/SEMA3A/ICAM1/TGFB2/SIRT1/PATZ1/FNDC3A/PDGFRB/WDR48/KIF18A/VGF/RARA/BRIP1/BRCA2/GATA6/ARID5B/TIPARP/CITED2/CEBPB/ADGRG1	24	Ank13	Down
GO:0051784	negative regulation of nuclear division	10/982	56/14545	0.00389184	0.0362728	1.44042	ENSG00000071242/ENSG00000117724/ENSG00000120129/ENSG00000126226/ENSG00000128342/ENSG00000156970/ENSG00000166851/ENSG00000169679/ENSG00000175662/ENSG00000178999	RPS6KA2/CENPF/DUSP1/PCID2/LIF/BUB1B/PLK1/BUB1/TOM1L2/AURKB	10	Ank13	Down
GO:0072431	signal transduction involved in mitotic G1 DNA damage checkpoint	10/982	56/14545	0.00389184	0.0362728	1.44042	ENSG00000075218/ENSG00000080802/ENSG00000087586/ENSG00000111276/ENSG00000116017/ENSG00000124762/ENSG00000141510/ENSG00000149115/ENSG00000159388/ENSG00000198625	GTSE1/CNOT4/AURKA/CDKN1B/ARID3A/CDKN1A/TP53/TNKS1BP1/BTG2/MDM4	10	Ank13	Down
GO:1902400	intracellular signal transduction involved in G1 DNA damage checkpoint	10/982	56/14545	0.00389184	0.0362728	1.44042	ENSG00000075218/ENSG00000080802/ENSG00000087586/ENSG00000111276/ENSG00000116017/ENSG00000124762/ENSG00000141510/ENSG00000149115/ENSG00000159388/ENSG00000198625	GTSE1/CNOT4/AURKA/CDKN1B/ARID3A/CDKN1A/TP53/TNKS1BP1/BTG2/MDM4	10	Ank13	Down
GO:0031112	positive regulation of microtubule polymerization or depolymerization	7/982	31/14545	0.00392845	0.0364057	1.43883	ENSG00000074054/ENSG00000109171/ENSG00000111276/ENSG00000134222/ENSG00000198718/ENSG00000204388/ENSG00000204389	CLASP1/SLAIN2/CDKN1B/PSRC1/FAM179B/HSPA1B/HSPA1A	7	Ank13	Down
GO:0048536	spleen development	7/982	31/14545	0.00392845	0.0364057	1.43883	ENSG00000008083/ENSG00000069399/ENSG00000077150/ENSG00000097007/ENSG00000126226/ENSG00000147883/ENSG00000164442	JARID2/BCL3/NFKB2/ABL1/PCID2/CDKN2B/CITED2	7	Ank13	Down
GO:2000516	positive regulation of CD4-positive, alpha-beta T cell activation	7/982	31/14545	0.00392845	0.0364057	1.43883	ENSG00000112149/ENSG00000131759/ENSG00000144802/ENSG00000160685/ENSG00000163513/ENSG00000171150/ENSG00000172175	CD83/RARA/NFKBIZ/ZBTB7B/TGFBR2/SOCS5/MALT1	7	Ank13	Down
GO:0071103	DNA conformation change	30/982	266/14545	0.00394765	0.0364057	1.43883	ENSG00000010292/ENSG00000048649/ENSG00000073111/ENSG00000083168/ENSG00000097007/ENSG00000113810/ENSG00000115163/ENSG00000116539/ENSG00000120334/ENSG00000121152/ENSG00000123485/ENSG00000131747/ENSG00000134574/ENSG00000136492/ENSG00000140451/ENSG00000141510/ENSG00000145241/ENSG00000153922/ENSG00000156650/ENSG00000158373/ENSG00000158406/ENSG00000164190/ENSG00000168298/ENSG00000170004/ENSG00000173575…	NCAPD2/RSF1/MCM2/KAT6A/ABL1/SMC4/CENPA/ASH1L/CENPL/NCAPH/HJURP/TOP2A/DDB2/BRIP1/PIF1/TP53/CENPC/CHD1/KAT6B/HIST1H2BD/HIST1H4H/NIPBL/HIST1H1E/CHD3/CHD2/HIST2H2BE/HIST1H1C/H1F0/HIST2H2BF/HIST2H4A	30	Ank13	Down
GO:0014888	striated muscle adaptation	8/982	39/14545	0.00394803	0.0364057	1.43883	ENSG00000006704/ENSG00000108509/ENSG00000109819/ENSG00000115461/ENSG00000141448/ENSG00000150907/ENSG00000163884/ENSG00000166949	GTF2IRD1/CAMTA2/PPARGC1A/IGFBP5/GATA6/FOXO1/KLF15/SMAD3	8	Ank13	Down
GO:0071548	response to dexamethasone	8/982	39/14545	0.00394803	0.0364057	1.43883	ENSG00000021826/ENSG00000090339/ENSG00000113580/ENSG00000146648/ENSG00000150907/ENSG00000156804/ENSG00000163347/ENSG00000177628	CPS1/ICAM1/NR3C1/EGFR/FOXO1/FBXO32/CLDN1/GBA	8	Ank13	Down
GO:0009266	response to temperature stimulus	26/982	221/14545	0.00401064	0.0369177	1.43276	ENSG00000005339/ENSG00000082701/ENSG00000096717/ENSG00000100906/ENSG00000109819/ENSG00000109846/ENSG00000115008/ENSG00000120694/ENSG00000124762/ENSG00000124789/ENSG00000128564/ENSG00000132002/ENSG00000137801/ENSG00000138119/ENSG00000140403/ENSG00000141564/ENSG00000145349/ENSG00000150907/ENSG00000151929/ENSG00000152137/ENSG00000162616/ENSG00000170345/ENSG00000173110/ENSG00000176907/ENSG00000204388…	CREBBP/GSK3B/SIRT1/NFKBIA/PPARGC1A/CRYAB/IL1A/HSPH1/CDKN1A/NUP153/VGF/DNAJB1/THBS1/MYOF/DNAJA4/RPTOR/CAMK2D/FOXO1/BAG3/HSPB8/DNAJB4/FOS/HSPA6/C8orf4/HSPA1B/HSPA1A	26	Ank13	Down
GO:1902905	positive regulation of supramolecular fiber organization	23/982	188/14545	0.00406462	0.0373486	1.42773	ENSG00000064042/ENSG00000074054/ENSG00000090339/ENSG00000097007/ENSG00000099250/ENSG00000109171/ENSG00000111276/ENSG00000124145/ENSG00000130340/ENSG00000134222/ENSG00000140416/ENSG00000145703/ENSG00000156232/ENSG00000157764/ENSG00000164327/ENSG00000166949/ENSG00000171132/ENSG00000171992/ENSG00000172661/ENSG00000179604/ENSG00000198718/ENSG00000204388/ENSG00000204389	LIMCH1/CLASP1/ICAM1/ABL1/NRP1/SLAIN2/CDKN1B/SDC4/SNX9/PSRC1/TPM1/IQGAP2/WHAMM/BRAF/RICTOR/SMAD3/PRKCE/SYNPO/FAM21C/CDC42EP4/FAM179B/HSPA1B/HSPA1A	23	Ank13	Down
GO:0016331	morphogenesis of embryonic epithelium	19/982	145/14545	0.00407279	0.0373578	1.42762	ENSG00000092969/ENSG00000097007/ENSG00000106078/ENSG00000117713/ENSG00000123473/ENSG00000124145/ENSG00000130702/ENSG00000131759/ENSG00000138182/ENSG00000142867/ENSG00000147050/ENSG00000157933/ENSG00000160007/ENSG00000164442/ENSG00000169554/ENSG00000177000/ENSG00000184634/ENSG00000196576/ENSG00000204138	TGFB2/ABL1/COBL/ARID1A/STIL/SDC4/LAMA5/RARA/KIF20B/BCL10/KDM6A/SKI/ARHGAP35/CITED2/ZEB2/MTHFR/MED12/PLXNB2/PHACTR4	19	Ank13	Down
GO:0018107	peptidyl-threonine phosphorylation	16/982	114/14545	0.00409846	0.0375272	1.42565	ENSG00000013441/ENSG00000064393/ENSG00000082701/ENSG00000106617/ENSG00000128881/ENSG00000136158/ENSG00000141551/ENSG00000141564/ENSG00000145349/ENSG00000149115/ENSG00000154229/ENSG00000157540/ENSG00000163513/ENSG00000164715/ENSG00000166851/ENSG00000183735	CLK1/HIPK2/GSK3B/PRKAG2/TTBK2/SPRY2/CSNK1D/RPTOR/CAMK2D/TNKS1BP1/PRKCA/DYRK1A/TGFBR2/LMTK2/PLK1/TBK1	16	Ank13	Down
GO:0021915	neural tube development	20/982	156/14545	0.0041932	0.0383273	1.41649	ENSG00000092969/ENSG00000097007/ENSG00000106078/ENSG00000106571/ENSG00000114315/ENSG00000117713/ENSG00000123473/ENSG00000124145/ENSG00000131759/ENSG00000138182/ENSG00000142867/ENSG00000147050/ENSG00000157933/ENSG00000160007/ENSG00000164442/ENSG00000169554/ENSG00000177000/ENSG00000184634/ENSG00000196576/ENSG00000204138	TGFB2/ABL1/COBL/GLI3/HES1/ARID1A/STIL/SDC4/RARA/KIF20B/BCL10/KDM6A/SKI/ARHGAP35/CITED2/ZEB2/MTHFR/MED12/PLXNB2/PHACTR4	20	Ank13	Down
GO:0014897	striated muscle hypertrophy	12/982	75/14545	0.00421842	0.0384903	1.41465	ENSG00000008083/ENSG00000108509/ENSG00000115461/ENSG00000119508/ENSG00000134352/ENSG00000141448/ENSG00000145349/ENSG00000150907/ENSG00000154229/ENSG00000154556/ENSG00000163884/ENSG00000166949	JARID2/CAMTA2/IGFBP5/NR4A3/IL6ST/GATA6/CAMK2D/FOXO1/PRKCA/SORBS2/KLF15/SMAD3	12	Ank13	Down
GO:0043588	skin development	29/982	256/14545	0.00427206	0.0389116	1.40992	ENSG00000054598/ENSG00000075426/ENSG00000081277/ENSG00000092969/ENSG00000101384/ENSG00000108821/ENSG00000113369/ENSG00000114742/ENSG00000115461/ENSG00000116539/ENSG00000118898/ENSG00000125686/ENSG00000128016/ENSG00000130702/ENSG00000131023/ENSG00000143398/ENSG00000146648/ENSG00000148154/ENSG00000163347/ENSG00000165272/ENSG00000167767/ENSG00000168214/ENSG00000168542/ENSG00000173801/ENSG00000177628…	FOXC1/FOSL2/PKP1/TGFB2/JAG1/COL1A1/ARRDC3/WDR48/IGFBP5/ASH1L/PPL/MED1/ZFP36/LAMA5/LATS1/PIP5K1A/EGFR/UGCG/CLDN1/AQP3/KRT80/RBPJ/COL3A1/JUP/GBA/FOXE1/CLDN4/TNF/TXNIP	29	Ank13	Down
GO:0032007	negative regulation of TOR signaling	9/982	48/14545	0.0043221	0.0389965	1.40897	ENSG00000024048/ENSG00000052795/ENSG00000096717/ENSG00000142178/ENSG00000154803/ENSG00000159459/ENSG00000170145/ENSG00000217128/ENSG00000275993	UBR2/FNIP2/SIRT1/SIK1/FLCN/UBR1/SIK2/FNIP1/CH507-42P11.8	9	Ank13	Down
GO:0061005	cell differentiation involved in kidney development	9/982	48/14545	0.0043221	0.0389965	1.40897	ENSG00000100311/ENSG00000101384/ENSG00000106571/ENSG00000114315/ENSG00000126603/ENSG00000128342/ENSG00000163884/ENSG00000176692/ENSG00000196159	PDGFB/JAG1/GLI3/HES1/GLIS2/LIF/KLF15/FOXC2/FAT4	9	Ank13	Down
GO:0070265	necrotic cell death	9/982	48/14545	0.0043221	0.0389965	1.40897	ENSG00000023445/ENSG00000083799/ENSG00000092439/ENSG00000110330/ENSG00000127191/ENSG00000127666/ENSG00000141510/ENSG00000151151/ENSG00000232810	BIRC3/CYLD/TRPM7/BIRC2/TRAF2/TICAM1/TP53/IPMK/TNF	9	Ank13	Down
GO:0002320	lymphoid progenitor cell differentiation	5/982	17/14545	0.0043351	0.0389965	1.40897	ENSG00000114315/ENSG00000126804/ENSG00000154803/ENSG00000174405/ENSG00000217128	HES1/ZBTB1/FLCN/LIG4/FNIP1	5	Ank13	Down
GO:0048486	parasympathetic nervous system development	5/982	17/14545	0.0043351	0.0389965	1.40897	ENSG00000075213/ENSG00000099250/ENSG00000114315/ENSG00000166833/ENSG00000197381	SEMA3A/NRP1/HES1/NAV2/ADARB1	5	Ank13	Down
GO:2001224	positive regulation of neuron migration	5/982	17/14545	0.0043351	0.0389965	1.40897	ENSG00000075213/ENSG00000109756/ENSG00000138182/ENSG00000164190/ENSG00000180357	SEMA3A/RAPGEF2/KIF20B/NIPBL/ZNF609	5	Ank13	Down
GO:0002064	epithelial cell development	23/982	189/14545	0.00434127	0.0389965	1.40897	ENSG00000032219/ENSG00000054267/ENSG00000057657/ENSG00000075426/ENSG00000082701/ENSG00000090339/ENSG00000095397/ENSG00000100311/ENSG00000101384/ENSG00000102531/ENSG00000105810/ENSG00000107263/ENSG00000109756/ENSG00000113448/ENSG00000124762/ENSG00000131759/ENSG00000136451/ENSG00000139926/ENSG00000163347/ENSG00000176692/ENSG00000179820/ENSG00000198947/ENSG00000232810	ARID4A/ARID4B/PRDM1/FOSL2/GSK3B/ICAM1/DFNB31/PDGFB/JAG1/FNDC3A/CDK6/RAPGEF1/RAPGEF2/PDE4D/CDKN1A/RARA/VEZF1/FRMD6/CLDN1/FOXC2/MYADM/DMD/TNF	23	Ank13	Down
GO:0060541	respiratory system development	23/982	189/14545	0.00434127	0.0389965	1.40897	ENSG00000079432/ENSG00000103196/ENSG00000103241/ENSG00000106571/ENSG00000113721/ENSG00000114315/ENSG00000115461/ENSG00000116016/ENSG00000128342/ENSG00000130702/ENSG00000131759/ENSG00000136158/ENSG00000136205/ENSG00000141052/ENSG00000141448/ENSG00000146648/ENSG00000157933/ENSG00000159263/ENSG00000163513/ENSG00000168214/ENSG00000171456/ENSG00000172845/ENSG00000232810	CIC/CRISPLD2/FOXF1/GLI3/PDGFRB/HES1/IGFBP5/EPAS1/LIF/LAMA5/RARA/SPRY2/TNS3/MYOCD/GATA6/EGFR/SKI/SIM2/TGFBR2/RBPJ/ASXL1/SP3/TNF	23	Ank13	Down
GO:0003171	atrioventricular valve development	6/982	24/14545	0.00437723	0.0392519	1.40614	ENSG00000092969/ENSG00000130558/ENSG00000142871/ENSG00000163513/ENSG00000169242/ENSG00000198625	TGFB2/OLFM1/CYR61/TGFBR2/EFNA1/MDM4	6	Ank13	Down
GO:0030279	negative regulation of ossification	11/982	66/14545	0.00438588	0.039262	1.40603	ENSG00000105810/ENSG00000115461/ENSG00000117318/ENSG00000141232/ENSG00000151014/ENSG00000157933/ENSG00000166949/ENSG00000168214/ENSG00000183337/ENSG00000188554/ENSG00000232810	CDK6/IGFBP5/ID3/TOB1/NOCT/SKI/SMAD3/RBPJ/BCOR/NBR1/TNF	11	Ank13	Down
GO:0051310	metaphase plate congression	10/982	57/14545	0.00444099	0.0394166	1.40432	ENSG00000101447/ENSG00000117724/ENSG00000118193/ENSG00000121621/ENSG00000134222/ENSG00000134690/ENSG00000138778/ENSG00000145241/ENSG00000164949/ENSG00000198824	FAM83D/CENPF/KIF14/KIF18A/PSRC1/CDCA8/CENPE/CENPC/GEM/CHAMP1	10	Ank13	Down
GO:0072413	signal transduction involved in mitotic cell cycle checkpoint	10/982	57/14545	0.00444099	0.0394166	1.40432	ENSG00000075218/ENSG00000080802/ENSG00000087586/ENSG00000111276/ENSG00000116017/ENSG00000124762/ENSG00000141510/ENSG00000149115/ENSG00000159388/ENSG00000198625	GTSE1/CNOT4/AURKA/CDKN1B/ARID3A/CDKN1A/TP53/TNKS1BP1/BTG2/MDM4	10	Ank13	Down
GO:1902402	signal transduction involved in mitotic DNA damage checkpoint	10/982	57/14545	0.00444099	0.0394166	1.40432	ENSG00000075218/ENSG00000080802/ENSG00000087586/ENSG00000111276/ENSG00000116017/ENSG00000124762/ENSG00000141510/ENSG00000149115/ENSG00000159388/ENSG00000198625	GTSE1/CNOT4/AURKA/CDKN1B/ARID3A/CDKN1A/TP53/TNKS1BP1/BTG2/MDM4	10	Ank13	Down
GO:1902403	signal transduction involved in mitotic DNA integrity checkpoint	10/982	57/14545	0.00444099	0.0394166	1.40432	ENSG00000075218/ENSG00000080802/ENSG00000087586/ENSG00000111276/ENSG00000116017/ENSG00000124762/ENSG00000141510/ENSG00000149115/ENSG00000159388/ENSG00000198625	GTSE1/CNOT4/AURKA/CDKN1B/ARID3A/CDKN1A/TP53/TNKS1BP1/BTG2/MDM4	10	Ank13	Down
GO:1904888	cranial skeletal system development	10/982	57/14545	0.00444099	0.0394166	1.40432	ENSG00000092969/ENSG00000106571/ENSG00000124813/ENSG00000138180/ENSG00000163513/ENSG00000164190/ENSG00000166949/ENSG00000176692/ENSG00000178919/ENSG00000184634	TGFB2/GLI3/RUNX2/CEP55/TGFBR2/NIPBL/SMAD3/FOXC2/FOXE1/MED12	10	Ank13	Down
GO:0043254	regulation of protein complex assembly	44/982	434/14545	0.00446463	0.0394803	1.40362	ENSG00000052795/ENSG00000074054/ENSG00000082701/ENSG00000090339/ENSG00000090924/ENSG00000097007/ENSG00000103335/ENSG00000104142/ENSG00000109171/ENSG00000109846/ENSG00000110330/ENSG00000111276/ENSG00000118193/ENSG00000123485/ENSG00000129474/ENSG00000130340/ENSG00000131023/ENSG00000132155/ENSG00000134222/ENSG00000134574/ENSG00000135473/ENSG00000141510/ENSG00000145703/ENSG00000156232/ENSG00000157540…	FNIP2/CLASP1/GSK3B/ICAM1/PLEKHG2/ABL1/PIEZO1/VPS18/SLAIN2/CRYAB/BIRC2/CDKN1B/KIF14/HJURP/AJUBA/SNX9/LATS1/RAF1/PSRC1/DDB2/PAN2/TP53/IQGAP2/WHAMM/DYRK1A/VPS11/RICTOR/LDLRAD4/PRKCE/TPPP/ATF7IP/FAM21C/FOSL1/JUN/GBA/CDC42EP4/MYADM/MITF/FAM179B/HSPA1B/HSPA1A/ATXN2/FNIP1/TNF	44	Ank13	Down
GO:0050769	positive regulation of neurogenesis	44/982	434/14545	0.00446463	0.0394803	1.40362	ENSG00000008086/ENSG00000008294/ENSG00000043143/ENSG00000049759/ENSG00000066279/ENSG00000075213/ENSG00000084093/ENSG00000099250/ENSG00000101126/ENSG00000106078/ENSG00000106571/ENSG00000107077/ENSG00000107263/ENSG00000109756/ENSG00000113916/ENSG00000114315/ENSG00000114346/ENSG00000118707/ENSG00000128342/ENSG00000131759/ENSG00000134313/ENSG00000134352/ENSG00000136244/ENSG00000136603/ENSG00000138182…	CDKL5/SPAG9/JADE2/NEDD4L/ASPM/SEMA3A/REST/NRP1/ADNP/COBL/GLI3/KDM4C/RAPGEF1/RAPGEF2/BCL6/HES1/ECT2/TGIF2/LIF/RARA/KIDINS220/IL6ST/IL6/SKIL/KIF20B/CSNK1D/ABL2/FBXO38/BRAF/SYNJ1/ARHGAP35/NIPBL/ZEB2/ROBO1/LIG4/ZNF609/CREB3L2/CSF1/PLXNB2/ZNF335/ITSN2/DMD/KCTD11/TNF	44	Ank13	Down
GO:0043618	regulation of transcription from RNA polymerase II promoter in response to stress	16/982	115/14545	0.00447089	0.0394803	1.40362	ENSG00000005339/ENSG00000069869/ENSG00000116016/ENSG00000118217/ENSG00000120738/ENSG00000132002/ENSG00000135766/ENSG00000141510/ENSG00000151929/ENSG00000156273/ENSG00000157613/ENSG00000164442/ENSG00000168214/ENSG00000172216/ENSG00000177606/ENSG00000204389	CREBBP/NEDD4/EPAS1/ATF6/EGR1/DNAJB1/EGLN1/TP53/BAG3/BACH1/CREB3L1/CITED2/RBPJ/CEBPB/JUN/HSPA1A	16	Ank13	Down
GO:0070371	ERK1 and ERK2 cascade	29/982	257/14545	0.00451494	0.0398013	1.4001	ENSG00000090339/ENSG00000097007/ENSG00000099250/ENSG00000100311/ENSG00000101447/ENSG00000107263/ENSG00000109756/ENSG00000113721/ENSG00000117228/ENSG00000120129/ENSG00000124508/ENSG00000125686/ENSG00000128342/ENSG00000134250/ENSG00000136158/ENSG00000136826/ENSG00000139318/ENSG00000142871/ENSG00000143507/ENSG00000144476/ENSG00000145901/ENSG00000146648/ENSG00000152518/ENSG00000154229/ENSG00000154803…	ICAM1/ABL1/NRP1/PDGFB/FAM83D/RAPGEF1/RAPGEF2/PDGFRB/GBP1/DUSP1/BTN2A2/MED1/LIF/NOTCH2/SPRY2/KLF4/DUSP6/CYR61/DUSP10/ACKR3/TNIP1/EGFR/ZFP36L2/PRKCA/FLCN/BRAF/JUN/DMD/TNF	29	Ank13	Down
GO:0031669	cellular response to nutrient levels	26/982	223/14545	0.00452253	0.0398013	1.4001	ENSG00000019549/ENSG00000077254/ENSG00000090339/ENSG00000090905/ENSG00000096717/ENSG00000104381/ENSG00000108821/ENSG00000113742/ENSG00000124762/ENSG00000125686/ENSG00000136492/ENSG00000141510/ENSG00000141564/ENSG00000142178/ENSG00000147883/ENSG00000150907/ENSG00000155090/ENSG00000163545/ENSG00000165272/ENSG00000165861/ENSG00000170145/ENSG00000170836/ENSG00000177606/ENSG00000177628/ENSG00000217128…	SNAI2/USP33/ICAM1/TNRC6A/SIRT1/GDAP1/COL1A1/CPEB4/CDKN1A/MED1/BRIP1/TP53/RPTOR/SIK1/CDKN2B/FOXO1/KLF10/NUAK2/AQP3/ZFYVE1/SIK2/PPM1D/JUN/GBA/FNIP1/CH507-42P11.8	26	Ank13	Down
GO:0060707	trophoblast giant cell differentiation	4/982	11/14545	0.00464207	0.0403018	1.39468	ENSG00000057657/ENSG00000128342/ENSG00000142731/ENSG00000184557	PRDM1/LIF/PLK4/SOCS3	4	Ank13	Down
GO:0060712	spongiotrophoblast layer development	4/982	11/14545	0.00464207	0.0403018	1.39468	ENSG00000066827/ENSG00000115760/ENSG00000128342/ENSG00000184557	ZFAT/BIRC6/LIF/SOCS3	4	Ank13	Down
GO:0061314	Notch signaling involved in heart development	4/982	11/14545	0.00464207	0.0403018	1.39468	ENSG00000019549/ENSG00000101384/ENSG00000134250/ENSG00000168214	SNAI2/JAG1/NOTCH2/RBPJ	4	Ank13	Down
GO:0070831	basement membrane assembly	4/982	11/14545	0.00464207	0.0403018	1.39468	ENSG00000019144/ENSG00000074054/ENSG00000074527/ENSG00000144824	PHLDB1/CLASP1/NTN4/PHLDB2	4	Ank13	Down
GO:1900402	regulation of carbohydrate metabolic process by regulation of transcription from RNA polymerase II promoter	4/982	11/14545	0.00464207	0.0403018	1.39468	ENSG00000126368/ENSG00000141027/ENSG00000141510/ENSG00000150907	NR1D1/NCOR1/TP53/FOXO1	4	Ank13	Down
GO:1990440	positive regulation of transcription from RNA polymerase II promoter in response to endoplasmic reticulum stress	4/982	11/14545	0.00464207	0.0403018	1.39468	ENSG00000118217/ENSG00000141510/ENSG00000157613/ENSG00000172216	ATF6/TP53/CREB3L1/CEBPB	4	Ank13	Down
GO:0002218	activation of innate immune response	30/982	269/14545	0.00464479	0.0403018	1.39468	ENSG00000005339/ENSG00000023445/ENSG00000055208/ENSG00000055917/ENSG00000083799/ENSG00000095015/ENSG00000100906/ENSG00000101966/ENSG00000104856/ENSG00000107560/ENSG00000109320/ENSG00000110330/ENSG00000112851/ENSG00000118503/ENSG00000125347/ENSG00000126368/ENSG00000127666/ENSG00000131323/ENSG00000132155/ENSG00000134070/ENSG00000142867/ENSG00000145901/ENSG00000152223/ENSG00000171132/ENSG00000172175…	CREBBP/BIRC3/TAB2/PUM2/CYLD/MAP3K1/NFKBIA/XIAP/RELB/RAB11FIP2/NFKB1/BIRC2/ERBB2IP/TNFAIP3/IRF1/NR1D1/TICAM1/TRAF3/RAF1/IRAK2/BCL10/TNIP1/EPG5/PRKCE/MALT1/TBK1/HEXIM1/DMBT1/HSPA1B/HSPA1A	30	Ank13	Down
GO:0030261	chromosome condensation	8/982	40/14545	0.00464902	0.0403018	1.39468	ENSG00000010292/ENSG00000113810/ENSG00000121152/ENSG00000131747/ENSG00000164190/ENSG00000168298/ENSG00000187837/ENSG00000189060	NCAPD2/SMC4/NCAPH/TOP2A/NIPBL/HIST1H1E/HIST1H1C/H1F0	8	Ank13	Down
GO:0035307	positive regulation of protein dephosphorylation	8/982	40/14545	0.00464902	0.0403018	1.39468	ENSG00000058272/ENSG00000087074/ENSG00000113721/ENSG00000158615/ENSG00000166311/ENSG00000176915/ENSG00000177628/ENSG00000184661	PPP1R12A/PPP1R15A/PDGFRB/PPP1R15B/SMPD1/ANKLE2/GBA/CDCA2	8	Ank13	Down
GO:0014031	mesenchymal cell development	12/982	76/14545	0.00470954	0.0406412	1.39103	ENSG00000019549/ENSG00000054598/ENSG00000075213/ENSG00000099250/ENSG00000101384/ENSG00000114315/ENSG00000130702/ENSG00000153993/ENSG00000164442/ENSG00000169554/ENSG00000176692/ENSG00000204138	SNAI2/FOXC1/SEMA3A/NRP1/JAG1/HES1/LAMA5/SEMA3D/CITED2/ZEB2/FOXC2/PHACTR4	12	Ank13	Down
GO:0048864	stem cell development	12/982	76/14545	0.00470954	0.0406412	1.39103	ENSG00000019549/ENSG00000054598/ENSG00000075213/ENSG00000099250/ENSG00000101384/ENSG00000114315/ENSG00000130702/ENSG00000153993/ENSG00000164442/ENSG00000169554/ENSG00000176692/ENSG00000204138	SNAI2/FOXC1/SEMA3A/NRP1/JAG1/HES1/LAMA5/SEMA3D/CITED2/ZEB2/FOXC2/PHACTR4	12	Ank13	Down
GO:0001818	negative regulation of cytokine production	27/982	235/14545	0.00471552	0.0406412	1.39103	ENSG00000048052/ENSG00000069399/ENSG00000083799/ENSG00000092969/ENSG00000104856/ENSG00000109320/ENSG00000112149/ENSG00000112851/ENSG00000113916/ENSG00000116001/ENSG00000117228/ENSG00000118503/ENSG00000121060/ENSG00000124508/ENSG00000128016/ENSG00000131759/ENSG00000136244/ENSG00000136826/ENSG00000137801/ENSG00000141448/ENSG00000162924/ENSG00000171150/ENSG00000177628/ENSG00000183735/ENSG00000204642…	HDAC9/BCL3/CYLD/TGFB2/RELB/NFKB1/CD83/ERBB2IP/BCL6/TIA1/GBP1/TNFAIP3/TRIM25/BTN2A2/ZFP36/RARA/IL6/KLF4/THBS1/GATA6/REL/SOCS5/GBA/TBK1/HLA-F/TNF/OTUD7B	27	Ank13	Down
GO:0048771	tissue remodeling	19/982	147/14545	0.00473696	0.0406412	1.39103	ENSG00000054598/ENSG00000101384/ENSG00000115008/ENSG00000115461/ENSG00000116016/ENSG00000118503/ENSG00000128342/ENSG00000134250/ENSG00000136244/ENSG00000141510/ENSG00000146648/ENSG00000154229/ENSG00000159842/ENSG00000163435/ENSG00000166340/ENSG00000168214/ENSG00000176692/ENSG00000187098/ENSG00000225190	FOXC1/JAG1/IL1A/IGFBP5/EPAS1/TNFAIP3/LIF/NOTCH2/IL6/TP53/EGFR/PRKCA/ABR/ELF3/TPP1/RBPJ/FOXC2/MITF/PLEKHM1	19	Ank13	Down
GO:0002756	MyD88-independent toll-like receptor signaling pathway	7/982	32/14545	0.00474087	0.0406412	1.39103	ENSG00000023445/ENSG00000107560/ENSG00000110330/ENSG00000127666/ENSG00000131323/ENSG00000171132/ENSG00000183735	BIRC3/RAB11FIP2/BIRC2/TICAM1/TRAF3/PRKCE/TBK1	7	Ank13	Down
GO:0060325	face morphogenesis	7/982	32/14545	0.00474087	0.0406412	1.39103	ENSG00000103196/ENSG00000108821/ENSG00000144655/ENSG00000150347/ENSG00000157933/ENSG00000163659/ENSG00000164190	CRISPLD2/COL1A1/CSRNP1/ARID5B/SKI/TIPARP/NIPBL	7	Ank13	Down
GO:0002224	toll-like receptor signaling pathway	17/982	126/14545	0.00474277	0.0406412	1.39103	ENSG00000023445/ENSG00000055208/ENSG00000095015/ENSG00000100906/ENSG00000107560/ENSG00000110330/ENSG00000118503/ENSG00000125347/ENSG00000126368/ENSG00000127666/ENSG00000131323/ENSG00000134070/ENSG00000142867/ENSG00000145901/ENSG00000152223/ENSG00000171132/ENSG00000183735	BIRC3/TAB2/MAP3K1/NFKBIA/RAB11FIP2/BIRC2/TNFAIP3/IRF1/NR1D1/TICAM1/TRAF3/IRAK2/BCL10/TNIP1/EPG5/PRKCE/TBK1	17	Ank13	Down
GO:0070301	cellular response to hydrogen peroxide	13/982	86/14545	0.00489279	0.0418579	1.37822	ENSG00000096717/ENSG00000097007/ENSG00000114346/ENSG00000118503/ENSG00000119508/ENSG00000132510/ENSG00000134954/ENSG00000136244/ENSG00000136826/ENSG00000138061/ENSG00000143878/ENSG00000150907/ENSG00000170775	SIRT1/ABL1/ECT2/TNFAIP3/NR4A3/KDM6B/ETS1/IL6/KLF4/CYP1B1/RHOB/FOXO1/GPR37	13	Ank13	Down
GO:0030323	respiratory tube development	21/982	169/14545	0.00491198	0.0419532	1.37724	ENSG00000079432/ENSG00000103196/ENSG00000103241/ENSG00000106571/ENSG00000113721/ENSG00000114315/ENSG00000115461/ENSG00000116016/ENSG00000128342/ENSG00000130702/ENSG00000136158/ENSG00000136205/ENSG00000141052/ENSG00000141448/ENSG00000146648/ENSG00000159263/ENSG00000163513/ENSG00000168214/ENSG00000171456/ENSG00000172845/ENSG00000232810	CIC/CRISPLD2/FOXF1/GLI3/PDGFRB/HES1/IGFBP5/EPAS1/LIF/LAMA5/SPRY2/TNS3/MYOCD/GATA6/EGFR/SIM2/TGFBR2/RBPJ/ASXL1/SP3/TNF	21	Ank13	Down
GO:0032663	regulation of interleukin-2 production	9/982	49/14545	0.0049846	0.0423651	1.37299	ENSG00000097007/ENSG00000112149/ENSG00000113448/ENSG00000115008/ENSG00000117228/ENSG00000118503/ENSG00000127191/ENSG00000128016/ENSG00000172175	ABL1/CD83/PDE4D/IL1A/GBP1/TNFAIP3/TRAF2/ZFP36/MALT1	9	Ank13	Down
GO:0043551	regulation of phosphatidylinositol 3-kinase activity	9/982	49/14545	0.0049846	0.0423651	1.37299	ENSG00000100100/ENSG00000100311/ENSG00000113721/ENSG00000117461/ENSG00000134215/ENSG00000136826/ENSG00000169047/ENSG00000171150/ENSG00000184557	PIK3IP1/PDGFB/PDGFRB/PIK3R3/VAV3/KLF4/IRS1/SOCS5/SOCS3	9	Ank13	Down
GO:0072577	endothelial cell apoptotic process	9/982	49/14545	0.0049846	0.0423651	1.37299	ENSG00000090339/ENSG00000097007/ENSG00000106366/ENSG00000118503/ENSG00000137801/ENSG00000157764/ENSG00000171951/ENSG00000177119/ENSG00000232810	ICAM1/ABL1/SERPINE1/TNFAIP3/THBS1/BRAF/SCG2/ANO6/TNF	9	Ank13	Down
GO:0032623	interleukin-2 production	10/982	58/14545	0.00504935	0.0424994	1.37162	ENSG00000097007/ENSG00000112149/ENSG00000113448/ENSG00000115008/ENSG00000117228/ENSG00000118503/ENSG00000127191/ENSG00000128016/ENSG00000172175/ENSG00000196083	ABL1/CD83/PDE4D/IL1A/GBP1/TNFAIP3/TRAF2/ZFP36/MALT1/IL1RAP	10	Ank13	Down
GO:0043550	regulation of lipid kinase activity	10/982	58/14545	0.00504935	0.0424994	1.37162	ENSG00000080839/ENSG00000100100/ENSG00000100311/ENSG00000113721/ENSG00000117461/ENSG00000134215/ENSG00000136826/ENSG00000169047/ENSG00000171150/ENSG00000184557	RBL1/PIK3IP1/PDGFB/PDGFRB/PIK3R3/VAV3/KLF4/IRS1/SOCS5/SOCS3	10	Ank13	Down
GO:0043966	histone H3 acetylation	10/982	58/14545	0.00504935	0.0424994	1.37162	ENSG00000043143/ENSG00000077684/ENSG00000083168/ENSG00000096717/ENSG00000100425/ENSG00000128342/ENSG00000132471/ENSG00000139618/ENSG00000156650/ENSG00000179094	JADE2/JADE1/KAT6A/SIRT1/BRD1/LIF/WBP2/BRCA2/KAT6B/PER1	10	Ank13	Down
GO:0051893	regulation of focal adhesion assembly	10/982	58/14545	0.00504935	0.0424994	1.37162	ENSG00000064042/ENSG00000074054/ENSG00000097007/ENSG00000099250/ENSG00000124145/ENSG00000137801/ENSG00000144824/ENSG00000166949/ENSG00000167657/ENSG00000173517	LIMCH1/CLASP1/ABL1/NRP1/SDC4/THBS1/PHLDB2/SMAD3/DAPK3/PEAK1	10	Ank13	Down
GO:0090109	regulation of cell-substrate junction assembly	10/982	58/14545	0.00504935	0.0424994	1.37162	ENSG00000064042/ENSG00000074054/ENSG00000097007/ENSG00000099250/ENSG00000124145/ENSG00000137801/ENSG00000144824/ENSG00000166949/ENSG00000167657/ENSG00000173517	LIMCH1/CLASP1/ABL1/NRP1/SDC4/THBS1/PHLDB2/SMAD3/DAPK3/PEAK1	10	Ank13	Down
GO:1904377	positive regulation of protein localization to cell periphery	10/982	58/14545	0.00504935	0.0424994	1.37162	ENSG00000107560/ENSG00000121957/ENSG00000141750/ENSG00000145506/ENSG00000146648/ENSG00000159023/ENSG00000162852/ENSG00000166900/ENSG00000171132/ENSG00000232810	RAB11FIP2/GPSM2/STAC2/NKD2/EGFR/EPB41/CNST/STX3/PRKCE/TNF	10	Ank13	Down
GO:0046661	male sex differentiation	19/982	148/14545	0.00510108	0.0428656	1.36789	ENSG00000032219/ENSG00000054267/ENSG00000066279/ENSG00000073614/ENSG00000075213/ENSG00000090339/ENSG00000092969/ENSG00000100105/ENSG00000102531/ENSG00000113721/ENSG00000114742/ENSG00000121621/ENSG00000131759/ENSG00000135111/ENSG00000136492/ENSG00000141448/ENSG00000150347/ENSG00000164442/ENSG00000205336	ARID4A/ARID4B/ASPM/KDM5A/SEMA3A/ICAM1/TGFB2/PATZ1/FNDC3A/PDGFRB/WDR48/KIF18A/RARA/TBX3/BRIP1/GATA6/ARID5B/CITED2/ADGRG1	19	Ank13	Down
GO:0010675	regulation of cellular carbohydrate metabolic process	17/982	127/14545	0.00514145	0.0431352	1.36517	ENSG00000008405/ENSG00000082701/ENSG00000096717/ENSG00000109819/ENSG00000126368/ENSG00000141510/ENSG00000142178/ENSG00000146674/ENSG00000149639/ENSG00000150907/ENSG00000168610/ENSG00000169047/ENSG00000171132/ENSG00000173281/ENSG00000173918/ENSG00000185950/ENSG00000196639	CRY1/GSK3B/SIRT1/PPARGC1A/NR1D1/TP53/SIK1/IGFBP3/SOGA1/FOXO1/STAT3/IRS1/PRKCE/PPP1R3B/C1QTNF1/IRS2/HRH1	17	Ank13	Down
GO:0014896	muscle hypertrophy	12/982	77/14545	0.00524528	0.0437246	1.35927	ENSG00000008083/ENSG00000108509/ENSG00000115461/ENSG00000119508/ENSG00000134352/ENSG00000141448/ENSG00000145349/ENSG00000150907/ENSG00000154229/ENSG00000154556/ENSG00000163884/ENSG00000166949	JARID2/CAMTA2/IGFBP5/NR4A3/IL6ST/GATA6/CAMK2D/FOXO1/PRKCA/SORBS2/KLF15/SMAD3	12	Ank13	Down
GO:0032436	positive regulation of proteasomal ubiquitin-dependent protein catabolic process	12/982	77/14545	0.00524528	0.0437246	1.35927	ENSG00000034677/ENSG00000082701/ENSG00000087586/ENSG00000135924/ENSG00000141551/ENSG00000145506/ENSG00000166233/ENSG00000166851/ENSG00000171150/ENSG00000177628/ENSG00000204388/ENSG00000204389	RNF19A/GSK3B/AURKA/DNAJB2/CSNK1D/NKD2/ARIH1/PLK1/SOCS5/GBA/HSPA1B/HSPA1A	12	Ank13	Down
GO:0033045	regulation of sister chromatid segregation	12/982	77/14545	0.00524528	0.0437246	1.35927	ENSG00000004897/ENSG00000117724/ENSG00000120129/ENSG00000126226/ENSG00000126787/ENSG00000135476/ENSG00000138778/ENSG00000156970/ENSG00000164190/ENSG00000166851/ENSG00000169679/ENSG00000178999	CDC27/CENPF/DUSP1/PCID2/DLGAP5/ESPL1/CENPE/BUB1B/NIPBL/PLK1/BUB1/AURKB	12	Ank13	Down
GO:0048145	regulation of fibroblast proliferation	12/982	77/14545	0.00524528	0.0437246	1.35927	ENSG00000075426/ENSG00000100311/ENSG00000105810/ENSG00000108175/ENSG00000113721/ENSG00000124762/ENSG00000141510/ENSG00000145386/ENSG00000146648/ENSG00000157933/ENSG00000174405/ENSG00000177606	FOSL2/PDGFB/CDK6/ZMIZ1/PDGFRB/CDKN1A/TP53/CCNA2/EGFR/SKI/LIG4/JUN	12	Ank13	Down
GO:0035966	response to topologically incorrect protein	23/982	192/14545	0.00526701	0.0438357	1.35817	ENSG00000087074/ENSG00000116809/ENSG00000118217/ENSG00000120694/ENSG00000123240/ENSG00000132002/ENSG00000135924/ENSG00000137094/ENSG00000137801/ENSG00000151929/ENSG00000152137/ENSG00000157613/ENSG00000158615/ENSG00000159720/ENSG00000162616/ENSG00000164070/ENSG00000164463/ENSG00000166340/ENSG00000173110/ENSG00000182158/ENSG00000198855/ENSG00000204388/ENSG00000204389	PPP1R15A/ZBTB17/ATF6/HSPH1/OPTN/DNAJB1/DNAJB2/DNAJB5/THBS1/BAG3/HSPB8/CREB3L1/PPP1R15B/ATP6V0D1/DNAJB4/HSPA4L/CREBRF/TPP1/HSPA6/CREB3L2/FICD/HSPA1B/HSPA1A	23	Ank13	Down
GO:0014074	response to purine-containing compound	18/982	138/14545	0.00534457	0.0444102	1.35252	ENSG00000021826/ENSG00000107263/ENSG00000108821/ENSG00000109756/ENSG00000109819/ENSG00000110330/ENSG00000114127/ENSG00000115461/ENSG00000120129/ENSG00000125740/ENSG00000128564/ENSG00000157764/ENSG00000170345/ENSG00000171223/ENSG00000172572/ENSG00000175592/ENSG00000177606/ENSG00000179094	CPS1/RAPGEF1/COL1A1/RAPGEF2/PPARGC1A/BIRC2/XRN1/IGFBP5/DUSP1/FOSB/VGF/BRAF/FOS/JUNB/PDE3A/FOSL1/JUN/PER1	18	Ank13	Down
GO:0060419	heart growth	13/982	87/14545	0.00540652	0.0447821	1.3489	ENSG00000008083/ENSG00000054598/ENSG00000092969/ENSG00000139318/ENSG00000141448/ENSG00000143995/ENSG00000154556/ENSG00000163513/ENSG00000164442/ENSG00000168214/ENSG00000176692/ENSG00000186350/ENSG00000189079	JARID2/FOXC1/TGFB2/DUSP6/GATA6/MEIS1/SORBS2/TGFBR2/CITED2/RBPJ/FOXC2/RXRA/ARID2	13	Ank13	Down
GO:2000117	negative regulation of cysteine-type endopeptidase activity	13/982	87/14545	0.00540652	0.0447821	1.3489	ENSG00000023445/ENSG00000101966/ENSG00000109846/ENSG00000110330/ENSG00000126226/ENSG00000132155/ENSG00000136826/ENSG00000137801/ENSG00000154447/ENSG00000170242/ENSG00000170540/ENSG00000196588/ENSG00000217128	BIRC3/XIAP/CRYAB/BIRC2/PCID2/RAF1/KLF4/THBS1/SH3RF1/USP47/ARL6IP1/MKL1/FNIP1	13	Ank13	Down
GO:0001556	oocyte maturation	6/982	25/14545	0.00543612	0.0448688	1.34806	ENSG00000071242/ENSG00000083223/ENSG00000087586/ENSG00000101224/ENSG00000139618/ENSG00000172572	RPS6KA2/ZCCHC6/AURKA/CDC25B/BRCA2/PDE3A	6	Ank13	Down
GO:0043372	positive regulation of CD4-positive, alpha-beta T cell differentiation	6/982	25/14545	0.00543612	0.0448688	1.34806	ENSG00000112149/ENSG00000131759/ENSG00000144802/ENSG00000160685/ENSG00000171150/ENSG00000172175	CD83/RARA/NFKBIZ/ZBTB7B/SOCS5/MALT1	6	Ank13	Down
GO:0072001	renal system development	30/982	272/14545	0.00544281	0.0448688	1.34806	ENSG00000054598/ENSG00000092969/ENSG00000099250/ENSG00000100311/ENSG00000101384/ENSG00000103241/ENSG00000106571/ENSG00000111077/ENSG00000113721/ENSG00000114315/ENSG00000117318/ENSG00000117724/ENSG00000120738/ENSG00000124145/ENSG00000125266/ENSG00000126603/ENSG00000128342/ENSG00000130702/ENSG00000131759/ENSG00000138180/ENSG00000141052/ENSG00000150347/ENSG00000154803/ENSG00000160712/ENSG00000163659…	FOXC1/TGFB2/NRP1/PDGFB/JAG1/FOXF1/GLI3/TNS2/PDGFRB/HES1/ID3/CENPF/EGR1/SDC4/EFNB2/GLIS2/LIF/LAMA5/RARA/CEP55/MYOCD/ARID5B/FLCN/IL6R/TIPARP/KLF15/NIPBL/SMAD3/FOXC2/FAT4	30	Ank13	Down
GO:1902903	regulation of supramolecular fiber organization	34/982	319/14545	0.00550379	0.0452998	1.3439	ENSG00000050405/ENSG00000064042/ENSG00000074054/ENSG00000090339/ENSG00000090924/ENSG00000097007/ENSG00000099250/ENSG00000109171/ENSG00000109846/ENSG00000111276/ENSG00000124145/ENSG00000128881/ENSG00000130340/ENSG00000131023/ENSG00000131626/ENSG00000134222/ENSG00000136108/ENSG00000140416/ENSG00000144824/ENSG00000145703/ENSG00000156232/ENSG00000157540/ENSG00000157764/ENSG00000160007/ENSG00000164327…	LIMA1/LIMCH1/CLASP1/ICAM1/PLEKHG2/ABL1/NRP1/SLAIN2/CRYAB/CDKN1B/SDC4/TTBK2/SNX9/LATS1/PPFIA1/PSRC1/CKAP2/TPM1/PHLDB2/IQGAP2/WHAMM/DYRK1A/BRAF/ARHGAP35/RICTOR/SMAD3/PRKCE/SYNPO/FAM21C/CDC42EP4/MYADM/FAM179B/HSPA1B/HSPA1A	34	Ank13	Down
GO:0031032	actomyosin structure organization	22/982	182/14545	0.00563388	0.0456869	1.34021	ENSG00000011426/ENSG00000064042/ENSG00000074054/ENSG00000092439/ENSG00000097007/ENSG00000099250/ENSG00000100345/ENSG00000113721/ENSG00000114346/ENSG00000124145/ENSG00000131626/ENSG00000137807/ENSG00000139926/ENSG00000140416/ENSG00000144824/ENSG00000157764/ENSG00000159023/ENSG00000159176/ENSG00000159251/ENSG00000159840/ENSG00000161800/ENSG00000166949	ANLN/LIMCH1/CLASP1/TRPM7/ABL1/NRP1/MYH9/PDGFRB/ECT2/SDC4/PPFIA1/KIF23/FRMD6/TPM1/PHLDB2/BRAF/EPB41/CSRP1/ACTC1/ZYX/RACGAP1/SMAD3	22	Ank13	Down
GO:0002089	lens morphogenesis in camera-type eye	5/982	18/14545	0.0056734	0.0456869	1.34021	ENSG00000064393/ENSG00000137936/ENSG00000143995/ENSG00000157933/ENSG00000164442	HIPK2/BCAR3/MEIS1/SKI/CITED2	5	Ank13	Down
GO:0007221	positive regulation of transcription of Notch receptor target	5/982	18/14545	0.0056734	0.0456869	1.34021	ENSG00000005339/ENSG00000126787/ENSG00000161021/ENSG00000168214/ENSG00000184384	CREBBP/DLGAP5/MAML1/RBPJ/MAML2	5	Ank13	Down
GO:0007250	activation of NF-kappaB-inducing kinase activity	5/982	18/14545	0.0056734	0.0456869	1.34021	ENSG00000100065/ENSG00000120889/ENSG00000127191/ENSG00000172175/ENSG00000186660	CARD10/TNFRSF10B/TRAF2/MALT1/ZFP91	5	Ank13	Down
GO:0010002	cardioblast differentiation	5/982	18/14545	0.0056734	0.0456869	1.34021	ENSG00000084093/ENSG00000092969/ENSG00000141052/ENSG00000141448/ENSG00000168214	REST/TGFB2/MYOCD/GATA6/RBPJ	5	Ank13	Down
GO:0030903	notochord development	5/982	18/14545	0.0056734	0.0456869	1.34021	ENSG00000106078/ENSG00000117318/ENSG00000123473/ENSG00000147050/ENSG00000169242	COBL/ID3/STIL/KDM6A/EFNA1	5	Ank13	Down
GO:0031065	positive regulation of histone deacetylation	5/982	18/14545	0.0056734	0.0456869	1.34021	ENSG00000113916/ENSG00000141510/ENSG00000160685/ENSG00000164190/ENSG00000198663	BCL6/TP53/ZBTB7B/NIPBL/C6orf89	5	Ank13	Down
GO:0071880	adenylate cyclase-activating adrenergic receptor signaling pathway	5/982	18/14545	0.0056734	0.0456869	1.34021	ENSG00000109756/ENSG00000113369/ENSG00000113448/ENSG00000150594/ENSG00000162104	RAPGEF2/ARRDC3/PDE4D/ADRA2A/ADCY9	5	Ank13	Down
GO:0090051	negative regulation of cell migration involved in sprouting angiogenesis	5/982	18/14545	0.0056734	0.0456869	1.34021	ENSG00000100065/ENSG00000108840/ENSG00000133121/ENSG00000136826/ENSG00000137801	CARD10/HDAC5/STARD13/KLF4/THBS1	5	Ank13	Down
GO:2000773	negative regulation of cellular senescence	5/982	18/14545	0.0056734	0.0456869	1.34021	ENSG00000080839/ENSG00000096717/ENSG00000097007/ENSG00000105810/ENSG00000113916	RBL1/SIRT1/ABL1/CDK6/BCL6	5	Ank13	Down
GO:0008608	attachment of spindle microtubules to kinetochore	7/982	33/14545	0.0056736	0.0456869	1.34021	ENSG00000114346/ENSG00000117650/ENSG00000138778/ENSG00000145241/ENSG00000161800/ENSG00000178999/ENSG00000198824	ECT2/NEK2/CENPE/CENPC/RACGAP1/AURKB/CHAMP1	7	Ank13	Down
GO:0048512	circadian behavior	7/982	33/14545	0.0056736	0.0456869	1.34021	ENSG00000049246/ENSG00000120738/ENSG00000126368/ENSG00000141027/ENSG00000141510/ENSG00000166073/ENSG00000174738	PER3/EGR1/NR1D1/NCOR1/TP53/GPR176/NR1D2	7	Ank13	Down
GO:1901099	negative regulation of signal transduction in absence of ligand	7/982	33/14545	0.0056736	0.0456869	1.34021	ENSG00000019549/ENSG00000112319/ENSG00000115008/ENSG00000143384/ENSG00000204388/ENSG00000204389/ENSG00000232810	SNAI2/EYA4/IL1A/MCL1/HSPA1B/HSPA1A/TNF	7	Ank13	Down
GO:2001240	negative regulation of extrinsic apoptotic signaling pathway in absence of ligand	7/982	33/14545	0.0056736	0.0456869	1.34021	ENSG00000019549/ENSG00000112319/ENSG00000115008/ENSG00000143384/ENSG00000204388/ENSG00000204389/ENSG00000232810	SNAI2/EYA4/IL1A/MCL1/HSPA1B/HSPA1A/TNF	7	Ank13	Down
GO:0035306	positive regulation of dephosphorylation	9/982	50/14545	0.00572323	0.0458739	1.33843	ENSG00000058272/ENSG00000087074/ENSG00000113721/ENSG00000158615/ENSG00000166311/ENSG00000166949/ENSG00000176915/ENSG00000177628/ENSG00000184661	PPP1R12A/PPP1R15A/PDGFRB/PPP1R15B/SMPD1/SMAD3/ANKLE2/GBA/CDCA2	9	Ank13	Down
GO:0072698	protein localization to microtubule cytoskeleton	9/982	50/14545	0.00572323	0.0458739	1.33843	ENSG00000082701/ENSG00000087586/ENSG00000101447/ENSG00000123473/ENSG00000126001/ENSG00000128881/ENSG00000138182/ENSG00000141551/ENSG00000198824	GSK3B/AURKA/FAM83D/STIL/CEP250/TTBK2/KIF20B/CSNK1D/CHAMP1	9	Ank13	Down
GO:0090303	positive regulation of wound healing	9/982	50/14545	0.00572323	0.0458739	1.33843	ENSG00000106366/ENSG00000117525/ENSG00000124782/ENSG00000137801/ENSG00000150594/ENSG00000163513/ENSG00000171132/ENSG00000176692/ENSG00000177119	SERPINE1/F3/RREB1/THBS1/ADRA2A/TGFBR2/PRKCE/FOXC2/ANO6	9	Ank13	Down
GO:0006334	nucleosome assembly	16/982	118/14545	0.00575709	0.0460744	1.33654	ENSG00000048649/ENSG00000073111/ENSG00000083168/ENSG00000115163/ENSG00000120334/ENSG00000123485/ENSG00000145241/ENSG00000156650/ENSG00000158373/ENSG00000158406/ENSG00000168298/ENSG00000184678/ENSG00000187837/ENSG00000189060/ENSG00000203814/ENSG00000270882	RSF1/MCM2/KAT6A/CENPA/CENPL/HJURP/CENPC/KAT6B/HIST1H2BD/HIST1H4H/HIST1H1E/HIST2H2BE/HIST1H1C/H1F0/HIST2H2BF/HIST2H4A	16	Ank13	Down
GO:0048144	fibroblast proliferation	12/982	78/14545	0.0058284	0.0465023	1.33253	ENSG00000075426/ENSG00000100311/ENSG00000105810/ENSG00000108175/ENSG00000113721/ENSG00000124762/ENSG00000141510/ENSG00000145386/ENSG00000146648/ENSG00000157933/ENSG00000174405/ENSG00000177606	FOSL2/PDGFB/CDK6/ZMIZ1/PDGFRB/CDKN1A/TP53/CCNA2/EGFR/SKI/LIG4/JUN	12	Ank13	Down
GO:0071158	positive regulation of cell cycle arrest	12/982	78/14545	0.0058284	0.0465023	1.33253	ENSG00000075218/ENSG00000080802/ENSG00000087586/ENSG00000111276/ENSG00000116017/ENSG00000116809/ENSG00000124762/ENSG00000141448/ENSG00000141510/ENSG00000149115/ENSG00000159388/ENSG00000198625	GTSE1/CNOT4/AURKA/CDKN1B/ARID3A/ZBTB17/CDKN1A/GATA6/TP53/TNKS1BP1/BTG2/MDM4	12	Ank13	Down
GO:0005976	polysaccharide metabolic process	15/982	108/14545	0.00589983	0.0469285	1.32856	ENSG00000023287/ENSG00000082701/ENSG00000100311/ENSG00000106617/ENSG00000109320/ENSG00000119938/ENSG00000126368/ENSG00000132326/ENSG00000134352/ENSG00000147408/ENSG00000165434/ENSG00000169047/ENSG00000173281/ENSG00000182197/ENSG00000185950	RB1CC1/GSK3B/PDGFB/PRKAG2/NFKB1/PPP1R3C/NR1D1/PER2/IL6ST/CSGALNACT1/PGM2L1/IRS1/PPP1R3B/EXT1/IRS2	15	Ank13	Down
GO:0055007	cardiac muscle cell differentiation	15/982	108/14545	0.00589983	0.0469285	1.32856	ENSG00000113721/ENSG00000117713/ENSG00000125266/ENSG00000131759/ENSG00000132510/ENSG00000135111/ENSG00000141052/ENSG00000141448/ENSG00000142178/ENSG00000154556/ENSG00000154639/ENSG00000159251/ENSG00000161021/ENSG00000168214/ENSG00000186350	PDGFRB/ARID1A/EFNB2/RARA/KDM6B/TBX3/MYOCD/GATA6/SIK1/SORBS2/CXADR/ACTC1/MAML1/RBPJ/RXRA	15	Ank13	Down
GO:0051701	interaction with host	23/982	194/14545	0.00597078	0.0474128	1.3241	ENSG00000064393/ENSG00000069869/ENSG00000090339/ENSG00000104142/ENSG00000110876/ENSG00000121060/ENSG00000124789/ENSG00000125266/ENSG00000145901/ENSG00000146648/ENSG00000154639/ENSG00000157873/ENSG00000163347/ENSG00000166949/ENSG00000171206/ENSG00000173599/ENSG00000182481/ENSG00000185745/ENSG00000186350/ENSG00000198382/ENSG00000198561/ENSG00000204388/ENSG00000204389	HIPK2/NEDD4/ICAM1/VPS18/SELPLG/TRIM25/NUP153/EFNB2/TNIP1/EGFR/CXADR/TNFRSF14/CLDN1/SMAD3/TRIM8/PC/KPNA2/IFIT1/RXRA/UVRAG/CTNND1/HSPA1B/HSPA1A	23	Ank13	Down
GO:0050731	positive regulation of peptidyl-tyrosine phosphorylation	20/982	161/14545	0.00597892	0.0474128	1.3241	ENSG00000090339/ENSG00000097007/ENSG00000099250/ENSG00000100311/ENSG00000101126/ENSG00000111859/ENSG00000114315/ENSG00000128342/ENSG00000134352/ENSG00000136244/ENSG00000141510/ENSG00000150594/ENSG00000157873/ENSG00000160712/ENSG00000164327/ENSG00000168610/ENSG00000169242/ENSG00000175920/ENSG00000184557/ENSG00000232810	ICAM1/ABL1/NRP1/PDGFB/ADNP/NEDD9/HES1/LIF/IL6ST/IL6/TP53/ADRA2A/TNFRSF14/IL6R/RICTOR/STAT3/EFNA1/DOK7/SOCS3/TNF	20	Ank13	Down
GO:0071479	cellular response to ionizing radiation	11/982	69/14545	0.00619678	0.0488719	1.31094	ENSG00000019549/ENSG00000096717/ENSG00000109846/ENSG00000114346/ENSG00000120738/ENSG00000124762/ENSG00000141510/ENSG00000143878/ENSG00000149115/ENSG00000164190/ENSG00000174405	SNAI2/SIRT1/CRYAB/ECT2/EGR1/CDKN1A/TP53/RHOB/TNKS1BP1/NIPBL/LIG4	11	Ank13	Down
GO:1901983	regulation of protein acetylation	11/982	69/14545	0.00619678	0.0488719	1.31094	ENSG00000019549/ENSG00000082701/ENSG00000096717/ENSG00000109819/ENSG00000128342/ENSG00000132471/ENSG00000141052/ENSG00000154803/ENSG00000163884/ENSG00000166004/ENSG00000168137	SNAI2/GSK3B/SIRT1/PPARGC1A/LIF/WBP2/MYOCD/FLCN/KLF15/CEP295/SETD5	11	Ank13	Down
GO:0001764	neuron migration	18/982	140/14545	0.00620982	0.0488719	1.31094	ENSG00000008086/ENSG00000008300/ENSG00000066279/ENSG00000075213/ENSG00000099250/ENSG00000109756/ENSG00000124486/ENSG00000134369/ENSG00000138182/ENSG00000153234/ENSG00000154447/ENSG00000164190/ENSG00000168542/ENSG00000168610/ENSG00000180357/ENSG00000196576/ENSG00000196588/ENSG00000205336	CDKL5/CELSR3/ASPM/SEMA3A/NRP1/RAPGEF2/USP9X/NAV1/KIF20B/NR4A2/SH3RF1/NIPBL/COL3A1/STAT3/ZNF609/PLXNB2/MKL1/ADGRG1	18	Ank13	Down
GO:0045216	cell-cell junction organization	18/982	140/14545	0.00620982	0.0488719	1.31094	ENSG00000019549/ENSG00000035403/ENSG00000081277/ENSG00000092969/ENSG00000095397/ENSG00000099889/ENSG00000108797/ENSG00000114346/ENSG00000140859/ENSG00000154229/ENSG00000154639/ENSG00000154803/ENSG00000163347/ENSG00000166949/ENSG00000173801/ENSG00000182963/ENSG00000198561/ENSG00000232810	SNAI2/VCL/PKP1/TGFB2/DFNB31/ARVCF/CNTNAP1/ECT2/KIFC3/PRKCA/CXADR/FLCN/CLDN1/SMAD3/JUP/GJC1/CTNND1/TNF	18	Ank13	Down
GO:0051092	positive regulation of NF-kappaB transcription factor activity	18/982	140/14545	0.00620982	0.0488719	1.31094	ENSG00000055208/ENSG00000056558/ENSG00000077150/ENSG00000090339/ENSG00000109320/ENSG00000121060/ENSG00000127191/ENSG00000127666/ENSG00000134070/ENSG00000142867/ENSG00000168610/ENSG00000171206/ENSG00000172175/ENSG00000178951/ENSG00000196083/ENSG00000204388/ENSG00000204389/ENSG00000232810	TAB2/TRAF1/NFKB2/ICAM1/NFKB1/TRIM25/TRAF2/TICAM1/IRAK2/BCL10/STAT3/TRIM8/MALT1/ZBTB7A/IL1RAP/HSPA1B/HSPA1A/TNF	18	Ank13	Down
GO:0016458	gene silencing	32/982	298/14545	0.00622573	0.0488754	1.31091	ENSG00000010803/ENSG00000024048/ENSG00000055917/ENSG00000083223/ENSG00000090905/ENSG00000096717/ENSG00000100403/ENSG00000108840/ENSG00000117713/ENSG00000119778/ENSG00000122299/ENSG00000123908/ENSG00000124789/ENSG00000128016/ENSG00000129474/ENSG00000141027/ENSG00000141510/ENSG00000146648/ENSG00000158406/ENSG00000166949/ENSG00000168298/ENSG00000168610/ENSG00000170836/ENSG00000171681/ENSG00000172943…	SCMH1/UBR2/PUM2/ZCCHC6/TNRC6A/SIRT1/ZC3H7B/HDAC5/ARID1A/ATAD2B/ZC3H7A/AGO2/NUP153/ZFP36/AJUBA/NCOR1/TP53/EGFR/HIST1H4H/SMAD3/HIST1H1E/STAT3/PPM1D/ATF7IP/PHF8/HIST1H1C/H1F0/NCOR2/MIER1/HELZ/GIGYF2/HIST2H4A	32	Ank13	Down
GO:0050768	negative regulation of neurogenesis	29/982	263/14545	0.00622903	0.0488754	1.31091	ENSG00000066279/ENSG00000075213/ENSG00000082701/ENSG00000084093/ENSG00000099250/ENSG00000101384/ENSG00000106571/ENSG00000109099/ENSG00000109756/ENSG00000114315/ENSG00000117318/ENSG00000125266/ENSG00000125686/ENSG00000126368/ENSG00000127870/ENSG00000136244/ENSG00000141510/ENSG00000143507/ENSG00000143995/ENSG00000153993/ENSG00000157933/ENSG00000168542/ENSG00000168610/ENSG00000169242/ENSG00000188290…	ASPM/SEMA3A/GSK3B/REST/NRP1/JAG1/GLI3/PMP22/RAPGEF2/HES1/ID3/EFNB2/MED1/NR1D1/RNF6/IL6/TP53/DUSP10/MEIS1/SEMA3D/SKI/COL3A1/STAT3/EFNA1/HES4/DMD/ADGRG1/KCTD11/TNF	29	Ank13	Down
GO:0090092	regulation of transmembrane receptor protein serine/threonine kinase signaling pathway	24/982	206/14545	0.00627048	0.0491266	1.30868	ENSG00000005339/ENSG00000064393/ENSG00000092969/ENSG00000096717/ENSG00000097007/ENSG00000101966/ENSG00000114315/ENSG00000136603/ENSG00000137801/ENSG00000141052/ENSG00000141232/ENSG00000141510/ENSG00000142871/ENSG00000147883/ENSG00000154803/ENSG00000157933/ENSG00000163513/ENSG00000164442/ENSG00000166949/ENSG00000168214/ENSG00000168675/ENSG00000178951/ENSG00000186174/ENSG00000204389	CREBBP/HIPK2/TGFB2/SIRT1/ABL1/XIAP/HES1/SKIL/THBS1/MYOCD/TOB1/TP53/CYR61/CDKN2B/FLCN/SKI/TGFBR2/CITED2/SMAD3/RBPJ/LDLRAD4/ZBTB7A/BCL9L/HSPA1A	24	Ank13	Down
GO:0043405	regulation of MAP kinase activity	33/982	310/14545	0.00629253	0.0492253	1.30781	ENSG00000006062/ENSG00000008294/ENSG00000034152/ENSG00000055208/ENSG00000095015/ENSG00000099860/ENSG00000100311/ENSG00000107263/ENSG00000111266/ENSG00000113721/ENSG00000120129/ENSG00000127191/ENSG00000129474/ENSG00000132155/ENSG00000134070/ENSG00000134313/ENSG00000136158/ENSG00000137801/ENSG00000138166/ENSG00000139318/ENSG00000143507/ENSG00000146648/ENSG00000150594/ENSG00000157764/ENSG00000158050…	MAP3K14/SPAG9/MAP2K3/TAB2/MAP3K1/GADD45B/PDGFB/RAPGEF1/DUSP16/PDGFRB/DUSP1/TRAF2/AJUBA/RAF1/IRAK2/KIDINS220/SPRY2/THBS1/DUSP5/DUSP6/DUSP10/EGFR/ADRA2A/BRAF/DUSP2/SMPD1/ZEB2/ROBO1/MAP3K2/FZD8/GBA/DUSP8/TNF	33	Ank13	Down
GO:0033046	negative regulation of sister chromatid segregation	8/982	42/14545	0.00633328	0.0492483	1.30761	ENSG00000117724/ENSG00000120129/ENSG00000126226/ENSG00000135476/ENSG00000156970/ENSG00000166851/ENSG00000169679/ENSG00000178999	CENPF/DUSP1/PCID2/ESPL1/BUB1B/PLK1/BUB1/AURKB	8	Ank13	Down
GO:0048286	lung alveolus development	8/982	42/14545	0.00633328	0.0492483	1.30761	ENSG00000079432/ENSG00000103241/ENSG00000115461/ENSG00000128342/ENSG00000136205/ENSG00000141052/ENSG00000141448/ENSG00000171456	CIC/FOXF1/IGFBP5/LIF/TNS3/MYOCD/GATA6/ASXL1	8	Ank13	Down
GO:0051985	negative regulation of chromosome segregation	8/982	42/14545	0.00633328	0.0492483	1.30761	ENSG00000117724/ENSG00000120129/ENSG00000126226/ENSG00000135476/ENSG00000156970/ENSG00000166851/ENSG00000169679/ENSG00000178999	CENPF/DUSP1/PCID2/ESPL1/BUB1B/PLK1/BUB1/AURKB	8	Ank13	Down
GO:1905953	negative regulation of lipid localization	8/982	42/14545	0.00633328	0.0492483	1.30761	ENSG00000008405/ENSG00000100906/ENSG00000109320/ENSG00000121671/ENSG00000136244/ENSG00000137801/ENSG00000185950/ENSG00000232810	CRY1/NFKBIA/NFKB1/CRY2/IL6/THBS1/IRS2/TNF	8	Ank13	Down
GO:0006333	chromatin assembly or disassembly	20/982	162/14545	0.00640184	0.0496334	1.30423	ENSG00000048649/ENSG00000073111/ENSG00000083168/ENSG00000115163/ENSG00000117713/ENSG00000120334/ENSG00000123485/ENSG00000141510/ENSG00000145241/ENSG00000156650/ENSG00000158373/ENSG00000158406/ENSG00000168298/ENSG00000170004/ENSG00000184678/ENSG00000187837/ENSG00000189060/ENSG00000189079/ENSG00000203814/ENSG00000270882	RSF1/MCM2/KAT6A/CENPA/ARID1A/CENPL/HJURP/TP53/CENPC/KAT6B/HIST1H2BD/HIST1H4H/HIST1H1E/CHD3/HIST2H2BE/HIST1H1C/H1F0/ARID2/HIST2H2BF/HIST2H4A	20	Ank13	Down
GO:0038061	NIK/NF-kappaB signaling	20/982	162/14545	0.00640184	0.0496334	1.30423	ENSG00000006062/ENSG00000023445/ENSG00000069399/ENSG00000077150/ENSG00000083799/ENSG00000100065/ENSG00000100906/ENSG00000102908/ENSG00000104856/ENSG00000110330/ENSG00000120889/ENSG00000127191/ENSG00000146648/ENSG00000151623/ENSG00000162924/ENSG00000172175/ENSG00000176907/ENSG00000186660/ENSG00000189067/ENSG00000232810	MAP3K14/BIRC3/BCL3/NFKB2/CYLD/CARD10/NFKBIA/NFAT5/RELB/BIRC2/TNFRSF10B/TRAF2/EGFR/NR3C2/REL/MALT1/C8orf4/ZFP91/LITAF/TNF	20	Ank13	Down
GO:0006402	mRNA catabolic process	86/835	352/14545	9.56417e-32	4.43395e-28	27.3532	ENSG00000008018/ENSG00000008988/ENSG00000013275/ENSG00000041357/ENSG00000053372/ENSG00000063177/ENSG00000066044/ENSG00000071082/ENSG00000075914/ENSG00000077348/ENSG00000083845/ENSG00000087191/ENSG00000089009/ENSG00000089157/ENSG00000100519/ENSG00000100567/ENSG00000100764/ENSG00000100804/ENSG00000100823/ENSG00000101182/ENSG00000105193/ENSG00000105372/ENSG00000105568/ENSG00000105640/ENSG00000108107…	PSMB1/RPS20/PSMC4/PSMA4/MRTO4/RPL18/ELAVL1/RPL31/EXOSC7/EXOSC5/RPS5/PSMC5/RPL6/RPLP0/PSMC6/PSMA3/PSMC1/PSMB5/APEX1/PSMA7/RPS16/RPS19/PPP2R1A/RPL18A/RPL28/PSMD3/PSMD11/RPS13/RPS12/PSMD14/RPS15/RPL22/EXOSC8/RPL21/RPL5/RPL23/PSMB2/SHFM1/PSMA1/LSM7/LSM4/RBM38/TBRG4/PSMB7/RPS6/RPLP1/RPS24/RPS2/PSMB6/RPS11/RPS8/PSMA5/RPS27A/RPL32/RPL10/RPL7A/RPS3/PELO/PSMD4/PSMB4/RPL8/RPL29/LSM6/RPS14/PSMC3/RPL13/POLR2…	86	Ank13	Up
GO:0006401	RNA catabolic process	89/835	381/14545	3.00549e-31	6.96673e-28	27.157	ENSG00000008018/ENSG00000008988/ENSG00000013275/ENSG00000041357/ENSG00000053372/ENSG00000063177/ENSG00000066044/ENSG00000071082/ENSG00000075914/ENSG00000077348/ENSG00000083845/ENSG00000087191/ENSG00000089009/ENSG00000089157/ENSG00000100519/ENSG00000100567/ENSG00000100764/ENSG00000100804/ENSG00000100823/ENSG00000101182/ENSG00000104356/ENSG00000105193/ENSG00000105372/ENSG00000105568/ENSG00000105640…	PSMB1/RPS20/PSMC4/PSMA4/MRTO4/RPL18/ELAVL1/RPL31/EXOSC7/EXOSC5/RPS5/PSMC5/RPL6/RPLP0/PSMC6/PSMA3/PSMC1/PSMB5/APEX1/PSMA7/POP1/RPS16/RPS19/PPP2R1A/RPL18A/RPL28/PSMD3/PSMD11/RPS13/RPS12/PSMD14/RPS15/RPL22/SLIRP/EXOSC8/RPL21/RPL5/RPL23/PSMB2/SHFM1/PSMA1/LSM7/LSM4/DKC1/RBM38/TBRG4/PSMB7/RPS6/RPLP1/RPS24/RPS2/PSMB6/RPS11/RPS8/PSMA5/RPS27A/RPL32/RPL10/RPL7A/RPS3/PELO/PSMD4/PSMB4/RPL8/RPL29/LSM6/RPS14/P…	89	Ank13	Up
GO:0006614	SRP-dependent cotranslational protein targeting to membrane	45/835	96/14545	1.48798e-30	2.29943e-27	26.6384	ENSG00000008988/ENSG00000063177/ENSG00000071082/ENSG00000083845/ENSG00000089009/ENSG00000089157/ENSG00000105193/ENSG00000105372/ENSG00000105640/ENSG00000106803/ENSG00000108107/ENSG00000110700/ENSG00000112306/ENSG00000115268/ENSG00000116251/ENSG00000122026/ENSG00000122406/ENSG00000125691/ENSG00000137154/ENSG00000137818/ENSG00000138326/ENSG00000140988/ENSG00000142534/ENSG00000142937/ENSG00000143947…	RPS20/RPL18/RPL31/RPS5/RPL6/RPLP0/RPS16/RPS19/RPL18A/SEC61B/RPL28/RPS13/RPS12/RPS15/RPL22/RPL21/RPL5/RPL23/RPS6/RPLP1/RPS24/RPS2/RPS11/RPS8/RPS27A/RPL32/RPL10/RPL7A/RPS3/RPL8/RPL29/RPS14/RPL13/RPSA/RPS9/RPS7/RPLP2/RPL35A/RPS26/RPL12/RPS4X/RPL10A/UBA52/RPL41/RPS28	45	Ank13	Up
GO:0045047	protein targeting to ER	47/835	109/14545	8.04488e-30	9.32402e-27	26.0304	ENSG00000008988/ENSG00000044574/ENSG00000063177/ENSG00000071082/ENSG00000083845/ENSG00000089009/ENSG00000089157/ENSG00000104969/ENSG00000105193/ENSG00000105372/ENSG00000105640/ENSG00000106803/ENSG00000108107/ENSG00000110700/ENSG00000112306/ENSG00000115268/ENSG00000116251/ENSG00000122026/ENSG00000122406/ENSG00000125691/ENSG00000137154/ENSG00000137818/ENSG00000138326/ENSG00000140988/ENSG00000142534…	RPS20/HSPA5/RPL18/RPL31/RPS5/RPL6/RPLP0/SGTA/RPS16/RPS19/RPL18A/SEC61B/RPL28/RPS13/RPS12/RPS15/RPL22/RPL21/RPL5/RPL23/RPS6/RPLP1/RPS24/RPS2/RPS11/RPS8/RPS27A/RPL32/RPL10/RPL7A/RPS3/RPL8/RPL29/RPS14/RPL13/RPSA/RPS9/RPS7/RPLP2/RPL35A/RPS26/RPL12/RPS4X/RPL10A/UBA52/RPL41/RPS28	47	Ank13	Up
GO:0006613	cotranslational protein targeting to membrane	45/835	100/14545	1.37356e-29	1.27356e-26	25.895	ENSG00000008988/ENSG00000063177/ENSG00000071082/ENSG00000083845/ENSG00000089009/ENSG00000089157/ENSG00000105193/ENSG00000105372/ENSG00000105640/ENSG00000106803/ENSG00000108107/ENSG00000110700/ENSG00000112306/ENSG00000115268/ENSG00000116251/ENSG00000122026/ENSG00000122406/ENSG00000125691/ENSG00000137154/ENSG00000137818/ENSG00000138326/ENSG00000140988/ENSG00000142534/ENSG00000142937/ENSG00000143947…	RPS20/RPL18/RPL31/RPS5/RPL6/RPLP0/RPS16/RPS19/RPL18A/SEC61B/RPL28/RPS13/RPS12/RPS15/RPL22/RPL21/RPL5/RPL23/RPS6/RPLP1/RPS24/RPS2/RPS11/RPS8/RPS27A/RPL32/RPL10/RPL7A/RPS3/RPL8/RPL29/RPS14/RPL13/RPSA/RPS9/RPS7/RPLP2/RPL35A/RPS26/RPL12/RPS4X/RPL10A/UBA52/RPL41/RPS28	45	Ank13	Up
GO:0072599	establishment of protein localization to endoplasmic reticulum	47/835	113/14545	5.77158e-29	4.45951e-26	25.3507	ENSG00000008988/ENSG00000044574/ENSG00000063177/ENSG00000071082/ENSG00000083845/ENSG00000089009/ENSG00000089157/ENSG00000104969/ENSG00000105193/ENSG00000105372/ENSG00000105640/ENSG00000106803/ENSG00000108107/ENSG00000110700/ENSG00000112306/ENSG00000115268/ENSG00000116251/ENSG00000122026/ENSG00000122406/ENSG00000125691/ENSG00000137154/ENSG00000137818/ENSG00000138326/ENSG00000140988/ENSG00000142534…	RPS20/HSPA5/RPL18/RPL31/RPS5/RPL6/RPLP0/SGTA/RPS16/RPS19/RPL18A/SEC61B/RPL28/RPS13/RPS12/RPS15/RPL22/RPL21/RPL5/RPL23/RPS6/RPLP1/RPS24/RPS2/RPS11/RPS8/RPS27A/RPL32/RPL10/RPL7A/RPS3/RPL8/RPL29/RPS14/RPL13/RPSA/RPS9/RPS7/RPLP2/RPL35A/RPS26/RPL12/RPS4X/RPL10A/UBA52/RPL41/RPS28	47	Ank13	Up
GO:0070972	protein localization to endoplasmic reticulum	50/835	136/14545	9.76152e-28	6.46492e-25	24.1894	ENSG00000008988/ENSG00000044574/ENSG00000063177/ENSG00000071082/ENSG00000083845/ENSG00000089009/ENSG00000089157/ENSG00000104969/ENSG00000105193/ENSG00000105372/ENSG00000105640/ENSG00000106803/ENSG00000108107/ENSG00000110700/ENSG00000112306/ENSG00000115268/ENSG00000116251/ENSG00000122026/ENSG00000122406/ENSG00000125691/ENSG00000136240/ENSG00000137154/ENSG00000137818/ENSG00000138326/ENSG00000140988…	RPS20/HSPA5/RPL18/RPL31/RPS5/RPL6/RPLP0/SGTA/RPS16/RPS19/RPL18A/SEC61B/RPL28/RPS13/RPS12/RPS15/RPL22/RPL21/RPL5/RPL23/KDELR2/RPS6/RPLP1/RPS24/RPS2/RPS11/RPS8/RPS27A/RPL32/RPL10/RPL7A/RPS3/RPL8/RPL29/RPS14/RPL13/RPSA/RPS9/RPS7/RPLP2/RPL35A/BCAP31/INSIG1/RPS26/RPL12/RPS4X/RPL10A/UBA52/RPL41/RPS28	50	Ank13	Up
GO:0000184	nuclear-transcribed mRNA catabolic process, nonsense-mediated decay	45/835	121/14545	2.53202e-25	1.4673e-22	21.8335	ENSG00000008988/ENSG00000063177/ENSG00000071082/ENSG00000083845/ENSG00000089009/ENSG00000089157/ENSG00000105193/ENSG00000105372/ENSG00000105568/ENSG00000105640/ENSG00000108107/ENSG00000110700/ENSG00000112306/ENSG00000115268/ENSG00000116251/ENSG00000122026/ENSG00000122406/ENSG00000125691/ENSG00000137154/ENSG00000137818/ENSG00000138326/ENSG00000140988/ENSG00000142534/ENSG00000142937/ENSG00000143947…	RPS20/RPL18/RPL31/RPS5/RPL6/RPLP0/RPS16/RPS19/PPP2R1A/RPL18A/RPL28/RPS13/RPS12/RPS15/RPL22/RPL21/RPL5/RPL23/RPS6/RPLP1/RPS24/RPS2/RPS11/RPS8/RPS27A/RPL32/RPL10/RPL7A/RPS3/RPL8/RPL29/RPS14/RPL13/RPSA/RPS9/RPS7/RPLP2/RPL35A/RPS26/RPL12/RPS4X/RPL10A/UBA52/RPL41/RPS28	45	Ank13	Up
GO:0019083	viral transcription	53/835	173/14545	6.33198e-25	3.26167e-22	21.4866	ENSG00000008988/ENSG00000063177/ENSG00000071082/ENSG00000083845/ENSG00000089009/ENSG00000089157/ENSG00000100142/ENSG00000102900/ENSG00000102978/ENSG00000105193/ENSG00000105372/ENSG00000105640/ENSG00000108107/ENSG00000110700/ENSG00000112306/ENSG00000115268/ENSG00000116251/ENSG00000122026/ENSG00000122406/ENSG00000125691/ENSG00000137154/ENSG00000137818/ENSG00000138326/ENSG00000140988/ENSG00000142534…	RPS20/RPL18/RPL31/RPS5/RPL6/RPLP0/POLR2F/NUP93/POLR2C/RPS16/RPS19/RPL18A/RPL28/RPS13/RPS12/RPS15/RPL22/RPL21/RPL5/RPL23/RPS6/RPLP1/RPS24/RPS2/RPS11/RPS8/RPS27A/RPL32/RPL10/RPL7A/RPS3/TRIM11/SEC13/RPL8/RPL29/POLR2H/RPS14/PSMC3/RPL13/POLR2G/RPSA/RPS9/RPS7/RPLP2/RPL35A/RPS26/RPL12/RPS4X/RPL10A/TRIM13/UBA52/RPL41/RPS28	53	Ank13	Up
GO:0019080	viral gene expression	54/835	187/14545	5.45728e-24	2.52999e-21	20.5969	ENSG00000008988/ENSG00000063177/ENSG00000071082/ENSG00000083845/ENSG00000089009/ENSG00000089157/ENSG00000100142/ENSG00000102900/ENSG00000102978/ENSG00000105193/ENSG00000105372/ENSG00000105640/ENSG00000106263/ENSG00000108107/ENSG00000110700/ENSG00000112306/ENSG00000115268/ENSG00000116251/ENSG00000122026/ENSG00000122406/ENSG00000125691/ENSG00000137154/ENSG00000137818/ENSG00000138326/ENSG00000140988…	RPS20/RPL18/RPL31/RPS5/RPL6/RPLP0/POLR2F/NUP93/POLR2C/RPS16/RPS19/RPL18A/EIF3B/RPL28/RPS13/RPS12/RPS15/RPL22/RPL21/RPL5/RPL23/RPS6/RPLP1/RPS24/RPS2/RPS11/RPS8/RPS27A/RPL32/RPL10/RPL7A/RPS3/TRIM11/SEC13/RPL8/RPL29/POLR2H/RPS14/PSMC3/RPL13/POLR2G/RPSA/RPS9/RPS7/RPLP2/RPL35A/RPS26/RPL12/RPS4X/RPL10A/TRIM13/UBA52/RPL41/RPS28	54	Ank13	Up
GO:0006413	translational initiation	53/835	191/14545	1.14441e-22	4.82318e-20	19.3167	ENSG00000008988/ENSG00000063177/ENSG00000071082/ENSG00000083845/ENSG00000084623/ENSG00000089009/ENSG00000089157/ENSG00000105193/ENSG00000105372/ENSG00000105640/ENSG00000106263/ENSG00000108107/ENSG00000110700/ENSG00000112306/ENSG00000114784/ENSG00000115268/ENSG00000116251/ENSG00000122026/ENSG00000122406/ENSG00000125691/ENSG00000137154/ENSG00000137818/ENSG00000138326/ENSG00000140988/ENSG00000142534…	RPS20/RPL18/RPL31/RPS5/EIF3I/RPL6/RPLP0/RPS16/RPS19/RPL18A/EIF3B/RPL28/RPS13/RPS12/EIF1B/RPS15/RPL22/RPL21/RPL5/RPL23/RPS6/RPLP1/RPS24/RPS2/RPS11/RPS8/RPS27A/RPL32/RPL10/RPL7A/RPS3/RPL8/RPL29/RPS14/RPL13/POLR2G/RPSA/RPS9/RPS7/PPP1CA/EIF1AD/RPLP2/EIF3K/NPM1/RPL35A/EIF4EBP1/RPS26/RPL12/RPS4X/RPL10A/UBA52/RPL41/RPS28	53	Ank13	Up
GO:0006612	protein targeting to membrane	52/835	185/14545	1.52198e-22	5.87991e-20	19.2306	ENSG00000008988/ENSG00000044574/ENSG00000063177/ENSG00000071082/ENSG00000083845/ENSG00000089009/ENSG00000089157/ENSG00000104969/ENSG00000105193/ENSG00000105372/ENSG00000105640/ENSG00000106803/ENSG00000108107/ENSG00000110700/ENSG00000112306/ENSG00000115268/ENSG00000116251/ENSG00000119185/ENSG00000122026/ENSG00000122406/ENSG00000125691/ENSG00000137154/ENSG00000137818/ENSG00000138326/ENSG00000139197…	RPS20/HSPA5/RPL18/RPL31/RPS5/RPL6/RPLP0/SGTA/RPS16/RPS19/RPL18A/SEC61B/RPL28/RPS13/RPS12/RPS15/RPL22/ITGB1BP1/RPL21/RPL5/RPL23/RPS6/RPLP1/RPS24/PEX5/RPS2/RPS11/RPS8/RPS27A/RPL32/RPL10/RPL7A/RPS3/RPL8/RPL29/RPS14/RPL13/RPSA/RPS9/RPS7/HRAS/RPLP2/RPL35A/CIB1/RPS26/RPL12/RPS4X/RPL10A/ZDHHC18/UBA52/RPL41/RPS28	52	Ank13	Up
GO:0000956	nuclear-transcribed mRNA catabolic process	54/835	206/14545	8.54416e-22	3.04698e-19	18.5161	ENSG00000008988/ENSG00000053372/ENSG00000063177/ENSG00000071082/ENSG00000075914/ENSG00000077348/ENSG00000083845/ENSG00000089009/ENSG00000089157/ENSG00000105193/ENSG00000105372/ENSG00000105568/ENSG00000105640/ENSG00000108107/ENSG00000110700/ENSG00000112306/ENSG00000115268/ENSG00000116251/ENSG00000120699/ENSG00000122026/ENSG00000122406/ENSG00000125691/ENSG00000130332/ENSG00000130520/ENSG00000137154…	RPS20/MRTO4/RPL18/RPL31/EXOSC7/EXOSC5/RPS5/RPL6/RPLP0/RPS16/RPS19/PPP2R1A/RPL18A/RPL28/RPS13/RPS12/RPS15/RPL22/EXOSC8/RPL21/RPL5/RPL23/LSM7/LSM4/RPS6/RPLP1/RPS24/RPS2/RPS11/RPS8/RPS27A/RPL32/RPL10/RPL7A/RPS3/PELO/RPL8/RPL29/LSM6/RPS14/RPL13/POLR2G/RPSA/RPS9/RPS7/RPLP2/RPL35A/RPS26/RPL12/RPS4X/RPL10A/UBA52/RPL41/RPS28	54	Ank13	Up
GO:0090150	establishment of protein localization to membrane	67/835	316/14545	3.38536e-21	1.12104e-18	17.9504	ENSG00000008988/ENSG00000015475/ENSG00000044574/ENSG00000063177/ENSG00000071082/ENSG00000083845/ENSG00000089009/ENSG00000089157/ENSG00000099800/ENSG00000100216/ENSG00000102178/ENSG00000103653/ENSG00000104969/ENSG00000105193/ENSG00000105372/ENSG00000105640/ENSG00000106803/ENSG00000108107/ENSG00000110700/ENSG00000111057/ENSG00000112306/ENSG00000115268/ENSG00000116251/ENSG00000119185/ENSG00000120992…	RPS20/BID/HSPA5/RPL18/RPL31/RPS5/RPL6/RPLP0/TIMM13/TOMM22/UBL4A/CSK/SGTA/RPS16/RPS19/RPL18A/SEC61B/RPL28/RPS13/KRT18/RPS12/RPS15/RPL22/ITGB1BP1/LYPLA1/RPL21/RPL5/RPL23/ROMO1/YWHAH/YWHAQ/TIMM10/RPS6/RPLP1/RPS24/PEX5/RPS2/RPS11/RPS8/RPS27A/RPL32/RPL10/RPL7A/RPS3/RPL8/RPL29/RPS14/RPL13/RPSA/RPS9/RPS7/HRAS/SFN/TIMM22/RPLP2/RPL35A/CIB1/RPS26/RPL12/RPS4X/CALM1/RPL10A/ZDHHC18/GNB2L1/UBA52/RPL41/RPS28	67	Ank13	Up
GO:0006521	regulation of cellular amino acid metabolic process	29/835	61/14545	2.40334e-20	7.42791e-18	17.1291	ENSG00000008018/ENSG00000013275/ENSG00000041357/ENSG00000087191/ENSG00000100519/ENSG00000100567/ENSG00000100764/ENSG00000100804/ENSG00000101182/ENSG00000104904/ENSG00000108344/ENSG00000108671/ENSG00000115233/ENSG00000126067/ENSG00000127922/ENSG00000129084/ENSG00000136930/ENSG00000142507/ENSG00000143106/ENSG00000151012/ENSG00000159352/ENSG00000159377/ENSG00000165916/ENSG00000173692/ENSG00000175166…	PSMB1/PSMC4/PSMA4/PSMC5/PSMC6/PSMA3/PSMC1/PSMB5/PSMA7/OAZ1/PSMD3/PSMD11/PSMD14/PSMB2/SHFM1/PSMA1/PSMB7/PSMB6/PSMA5/SLC7A11/PSMD4/PSMB4/PSMC3/PSMD1/PSMD2/NQO1/PSMD13/PSMD12/PSMB3	29	Ank13	Up
GO:0006605	protein targeting	75/835	408/14545	9.95435e-20	2.88427e-17	16.54	ENSG00000008988/ENSG00000015475/ENSG00000044574/ENSG00000063177/ENSG00000071082/ENSG00000083845/ENSG00000089009/ENSG00000089157/ENSG00000099800/ENSG00000100216/ENSG00000100300/ENSG00000104969/ENSG00000105193/ENSG00000105197/ENSG00000105372/ENSG00000105640/ENSG00000106803/ENSG00000108107/ENSG00000109519/ENSG00000110700/ENSG00000112306/ENSG00000115268/ENSG00000116171/ENSG00000116251/ENSG00000119185…	RPS20/BID/HSPA5/RPL18/RPL31/RPS5/RPL6/RPLP0/TIMM13/TOMM22/TSPO/SGTA/RPS16/TIMM50/RPS19/RPL18A/SEC61B/RPL28/GRPEL1/RPS13/RPS12/RPS15/SCP2/RPL22/ITGB1BP1/CLU/CAT/RPL21/RPL5/GIPC1/RPL23/ROMO1/TOMM40/AP4B1/YWHAQ/TIMM17A/TIMM10/RPS6/RPLP1/RPS24/IDH1/PEX5/KATNB1/RPS2/RPS11/RPS8/HAX1/RPS27A/RPL32/RPL10/RPL7A/RPS3/RPL8/RPL29/CHCHD4/RPS14/RPL13/RPSA/SLC25A6/RPS9/RPS7/HRAS/TIMM22/RPLP2/RPL35A/CIB1/RPS26/RP…	75	Ank13	Up
GO:0061418	regulation of transcription from RNA polymerase II promoter in response to hypoxia	31/835	77/14545	5.02809e-19	1.37119e-16	15.8629	ENSG00000008018/ENSG00000013275/ENSG00000041357/ENSG00000087191/ENSG00000100519/ENSG00000100567/ENSG00000100764/ENSG00000100804/ENSG00000101182/ENSG00000103363/ENSG00000108344/ENSG00000108671/ENSG00000115233/ENSG00000126067/ENSG00000127922/ENSG00000129084/ENSG00000129521/ENSG00000136930/ENSG00000142507/ENSG00000143106/ENSG00000143947/ENSG00000154582/ENSG00000159352/ENSG00000159377/ENSG00000165916…	PSMB1/PSMC4/PSMA4/PSMC5/PSMC6/PSMA3/PSMC1/PSMB5/PSMA7/TCEB2/PSMD3/PSMD11/PSMD14/PSMB2/SHFM1/PSMA1/EGLN3/PSMB7/PSMB6/PSMA5/RPS27A/TCEB1/PSMD4/PSMB4/PSMC3/PSMD1/PSMD2/PSMD13/PSMD12/UBA52/PSMB3	31	Ank13	Up
GO:0033238	regulation of cellular amine metabolic process	29/835	77/14545	6.02785e-17	1.55251e-14	13.809	ENSG00000008018/ENSG00000013275/ENSG00000041357/ENSG00000087191/ENSG00000100519/ENSG00000100567/ENSG00000100764/ENSG00000100804/ENSG00000101182/ENSG00000104904/ENSG00000108344/ENSG00000108671/ENSG00000115233/ENSG00000126067/ENSG00000127922/ENSG00000129084/ENSG00000136930/ENSG00000142507/ENSG00000143106/ENSG00000151012/ENSG00000159352/ENSG00000159377/ENSG00000165916/ENSG00000173692/ENSG00000175166…	PSMB1/PSMC4/PSMA4/PSMC5/PSMC6/PSMA3/PSMC1/PSMB5/PSMA7/OAZ1/PSMD3/PSMD11/PSMD14/PSMB2/SHFM1/PSMA1/PSMB7/PSMB6/PSMA5/SLC7A11/PSMD4/PSMB4/PSMC3/PSMD1/PSMD2/NQO1/PSMD13/PSMD12/PSMB3	29	Ank13	Up
GO:0002479	antigen processing and presentation of exogenous peptide antigen via MHC class I, TAP-dependent	28/835	72/14545	7.72528e-17	1.88497e-14	13.7247	ENSG00000008018/ENSG00000013275/ENSG00000041357/ENSG00000082781/ENSG00000087191/ENSG00000100519/ENSG00000100567/ENSG00000100764/ENSG00000100804/ENSG00000101182/ENSG00000108344/ENSG00000108671/ENSG00000115233/ENSG00000116701/ENSG00000126067/ENSG00000127922/ENSG00000129084/ENSG00000136930/ENSG00000142507/ENSG00000143106/ENSG00000159352/ENSG00000159377/ENSG00000165916/ENSG00000173692/ENSG00000175166…	PSMB1/PSMC4/PSMA4/ITGB5/PSMC5/PSMC6/PSMA3/PSMC1/PSMB5/PSMA7/PSMD3/PSMD11/PSMD14/NCF2/PSMB2/SHFM1/PSMA1/PSMB7/PSMB6/PSMA5/PSMD4/PSMB4/PSMC3/PSMD1/PSMD2/PSMD13/PSMD12/PSMB3	28	Ank13	Up
GO:0042254	ribosome biogenesis	57/835	287/14545	8.19041e-17	1.89854e-14	13.7216	ENSG00000007520/ENSG00000011260/ENSG00000037241/ENSG00000048162/ENSG00000053372/ENSG00000073536/ENSG00000075914/ENSG00000077348/ENSG00000083845/ENSG00000089009/ENSG00000089157/ENSG00000100138/ENSG00000105193/ENSG00000105202/ENSG00000105372/ENSG00000105671/ENSG00000107833/ENSG00000112578/ENSG00000114767/ENSG00000115268/ENSG00000117395/ENSG00000120699/ENSG00000122406/ENSG00000125445/ENSG00000126749…	TSR3/UTP18/RPL26L1/NOP16/MRTO4/NLE1/EXOSC7/EXOSC5/RPS5/RPL6/RPLP0/SNU13/RPS16/FBL/RPS19/DDX49/NPM3/BYSL/RRP9/RPS15/EBNA1BP2/EXOSC8/RPL5/MRPS7/EMG1/AAMP/DKC1/RAN/NIP7/WDR74/GLUL/IMP4/RPS6/RPS24/RPS2/RPS8/LYAR/RPL10/RPL7A/RRP1/FAM207A/LSM6/RPS14/RPSA/PA2G4/RPS9/RPS7/POP7/MRPL11/NPM1/RPL35A/RRP7A/RPL12/RPL10A/RPS28/MPV17L2/BOP1	57	Ank13	Up
GO:0042590	antigen processing and presentation of exogenous peptide antigen via MHC class I	28/835	75/14545	2.72652e-16	6.01913e-14	13.2205	ENSG00000008018/ENSG00000013275/ENSG00000041357/ENSG00000082781/ENSG00000087191/ENSG00000100519/ENSG00000100567/ENSG00000100764/ENSG00000100804/ENSG00000101182/ENSG00000108344/ENSG00000108671/ENSG00000115233/ENSG00000116701/ENSG00000126067/ENSG00000127922/ENSG00000129084/ENSG00000136930/ENSG00000142507/ENSG00000143106/ENSG00000159352/ENSG00000159377/ENSG00000165916/ENSG00000173692/ENSG00000175166…	PSMB1/PSMC4/PSMA4/ITGB5/PSMC5/PSMC6/PSMA3/PSMC1/PSMB5/PSMA7/PSMD3/PSMD11/PSMD14/NCF2/PSMB2/SHFM1/PSMA1/PSMB7/PSMB6/PSMA5/PSMD4/PSMB4/PSMC3/PSMD1/PSMD2/PSMD13/PSMD12/PSMB3	28	Ank13	Up
GO:0043618	regulation of transcription from RNA polymerase II promoter in response to stress	34/835	115/14545	6.58799e-16	1.38827e-13	12.8575	ENSG00000008018/ENSG00000013275/ENSG00000041357/ENSG00000044574/ENSG00000087191/ENSG00000100292/ENSG00000100519/ENSG00000100567/ENSG00000100764/ENSG00000100804/ENSG00000101182/ENSG00000103363/ENSG00000108344/ENSG00000108671/ENSG00000115233/ENSG00000126067/ENSG00000127922/ENSG00000129084/ENSG00000129521/ENSG00000130766/ENSG00000136930/ENSG00000142507/ENSG00000143106/ENSG00000143947/ENSG00000154582…	PSMB1/PSMC4/PSMA4/HSPA5/PSMC5/HMOX1/PSMC6/PSMA3/PSMC1/PSMB5/PSMA7/TCEB2/PSMD3/PSMD11/PSMD14/PSMB2/SHFM1/PSMA1/EGLN3/SESN2/PSMB7/PSMB6/PSMA5/RPS27A/TCEB1/PSMD4/PSMB4/PSMC3/PSMD1/PSMD2/PSMD13/PSMD12/UBA52/PSMB3	34	Ank13	Up
GO:0002474	antigen processing and presentation of peptide antigen via MHC class I	30/835	92/14545	1.74143e-15	3.51011e-13	12.4547	ENSG00000008018/ENSG00000013275/ENSG00000041357/ENSG00000082781/ENSG00000087191/ENSG00000100519/ENSG00000100567/ENSG00000100764/ENSG00000100804/ENSG00000101182/ENSG00000108344/ENSG00000108671/ENSG00000115233/ENSG00000116701/ENSG00000126067/ENSG00000127922/ENSG00000129084/ENSG00000136930/ENSG00000142507/ENSG00000143106/ENSG00000157020/ENSG00000159352/ENSG00000159377/ENSG00000165916/ENSG00000173692…	PSMB1/PSMC4/PSMA4/ITGB5/PSMC5/PSMC6/PSMA3/PSMC1/PSMB5/PSMA7/PSMD3/PSMD11/PSMD14/NCF2/PSMB2/SHFM1/PSMA1/PSMB7/PSMB6/PSMA5/SEC13/PSMD4/PSMB4/PSMC3/PSMD1/PSMD2/PSMD13/BCAP31/PSMD12/PSMB3	30	Ank13	Up
GO:0031145	anaphase-promoting complex-dependent catabolic process	28/835	80/14545	1.91424e-15	3.69768e-13	12.4321	ENSG00000008018/ENSG00000013275/ENSG00000041357/ENSG00000087191/ENSG00000100519/ENSG00000100567/ENSG00000100764/ENSG00000100804/ENSG00000101182/ENSG00000108344/ENSG00000108671/ENSG00000115233/ENSG00000126067/ENSG00000127922/ENSG00000129084/ENSG00000136930/ENSG00000142507/ENSG00000143106/ENSG00000143947/ENSG00000159352/ENSG00000159377/ENSG00000165916/ENSG00000173692/ENSG00000175166/ENSG00000185627…	PSMB1/PSMC4/PSMA4/PSMC5/PSMC6/PSMA3/PSMC1/PSMB5/PSMA7/PSMD3/PSMD11/PSMD14/PSMB2/SHFM1/PSMA1/PSMB7/PSMB6/PSMA5/RPS27A/PSMD4/PSMB4/PSMC3/PSMD1/PSMD2/PSMD13/PSMD12/UBA52/PSMB3	28	Ank13	Up
GO:0010972	negative regulation of G2/M transition of mitotic cell cycle	29/835	87/14545	2.66227e-15	4.93691e-13	12.3065	ENSG00000008018/ENSG00000013275/ENSG00000041357/ENSG00000087191/ENSG00000094804/ENSG00000100519/ENSG00000100567/ENSG00000100764/ENSG00000100804/ENSG00000101182/ENSG00000108344/ENSG00000108671/ENSG00000113558/ENSG00000115233/ENSG00000116691/ENSG00000126067/ENSG00000127922/ENSG00000129084/ENSG00000136930/ENSG00000142507/ENSG00000143106/ENSG00000159352/ENSG00000159377/ENSG00000165916/ENSG00000173692…	PSMB1/PSMC4/PSMA4/PSMC5/CDC6/PSMC6/PSMA3/PSMC1/PSMB5/PSMA7/PSMD3/PSMD11/SKP1/PSMD14/MIIP/PSMB2/SHFM1/PSMA1/PSMB7/PSMB6/PSMA5/PSMD4/PSMB4/PSMC3/PSMD1/PSMD2/PSMD13/PSMD12/PSMB3	29	Ank13	Up
GO:0043620	regulation of DNA-templated transcription in response to stress	34/835	121/14545	3.60083e-15	6.42056e-13	12.1924	ENSG00000008018/ENSG00000013275/ENSG00000041357/ENSG00000044574/ENSG00000087191/ENSG00000100292/ENSG00000100519/ENSG00000100567/ENSG00000100764/ENSG00000100804/ENSG00000101182/ENSG00000103363/ENSG00000108344/ENSG00000108671/ENSG00000115233/ENSG00000126067/ENSG00000127922/ENSG00000129084/ENSG00000129521/ENSG00000130766/ENSG00000136930/ENSG00000142507/ENSG00000143106/ENSG00000143947/ENSG00000154582…	PSMB1/PSMC4/PSMA4/HSPA5/PSMC5/HMOX1/PSMC6/PSMA3/PSMC1/PSMB5/PSMA7/TCEB2/PSMD3/PSMD11/PSMD14/PSMB2/SHFM1/PSMA1/EGLN3/SESN2/PSMB7/PSMB6/PSMA5/RPS27A/TCEB1/PSMD4/PSMB4/PSMC3/PSMD1/PSMD2/PSMD13/PSMD12/UBA52/PSMB3	34	Ank13	Up
GO:1902036	regulation of hematopoietic stem cell differentiation	26/835	72/14545	8.16004e-15	1.40111e-12	11.8535	ENSG00000008018/ENSG00000013275/ENSG00000041357/ENSG00000087191/ENSG00000100519/ENSG00000100567/ENSG00000100764/ENSG00000100804/ENSG00000101182/ENSG00000108344/ENSG00000108671/ENSG00000115233/ENSG00000126067/ENSG00000127922/ENSG00000129084/ENSG00000136930/ENSG00000142507/ENSG00000143106/ENSG00000159352/ENSG00000159377/ENSG00000165916/ENSG00000173692/ENSG00000175166/ENSG00000185627/ENSG00000197170…	PSMB1/PSMC4/PSMA4/PSMC5/PSMC6/PSMA3/PSMC1/PSMB5/PSMA7/PSMD3/PSMD11/PSMD14/PSMB2/SHFM1/PSMA1/PSMB7/PSMB6/PSMA5/PSMD4/PSMB4/PSMC3/PSMD1/PSMD2/PSMD13/PSMD12/PSMB3	26	Ank13	Up
GO:0044106	cellular amine metabolic process	33/835	119/14545	1.40146e-14	2.32042e-12	11.6344	ENSG00000008018/ENSG00000013275/ENSG00000041357/ENSG00000087191/ENSG00000088826/ENSG00000100519/ENSG00000100567/ENSG00000100764/ENSG00000100804/ENSG00000101182/ENSG00000104904/ENSG00000108344/ENSG00000108671/ENSG00000115233/ENSG00000116649/ENSG00000126067/ENSG00000127922/ENSG00000129084/ENSG00000130066/ENSG00000136930/ENSG00000142507/ENSG00000143106/ENSG00000151012/ENSG00000153982/ENSG00000159352…	PSMB1/PSMC4/PSMA4/PSMC5/SMOX/PSMC6/PSMA3/PSMC1/PSMB5/PSMA7/OAZ1/PSMD3/PSMD11/PSMD14/SRM/PSMB2/SHFM1/PSMA1/SAT1/PSMB7/PSMB6/PSMA5/SLC7A11/GDPD1/PSMD4/PSMB4/PSMC3/PSMD1/PSMD2/NQO1/PSMD13/PSMD12/PSMB3	33	Ank13	Up
GO:0042180	cellular ketone metabolic process	46/835	222/14545	1.62209e-14	2.52378e-12	11.5979	ENSG00000004799/ENSG00000008018/ENSG00000013275/ENSG00000041357/ENSG00000053371/ENSG00000073756/ENSG00000085662/ENSG00000087191/ENSG00000100519/ENSG00000100567/ENSG00000100764/ENSG00000100804/ENSG00000101182/ENSG00000101255/ENSG00000104904/ENSG00000105220/ENSG00000108344/ENSG00000108671/ENSG00000111669/ENSG00000115233/ENSG00000124767/ENSG00000125166/ENSG00000126067/ENSG00000127922/ENSG00000129084…	PDK4/PSMB1/PSMC4/PSMA4/AKR7A2/PTGS2/AKR1B1/PSMC5/PSMC6/PSMA3/PSMC1/PSMB5/PSMA7/TRIB3/OAZ1/GPI/PSMD3/PSMD11/TPI1/PSMD14/GLO1/GOT2/PSMB2/SHFM1/PSMA1/ANXA1/PSMB7/PSMB6/PSMA5/SRD5A1/SLC7A11/AKR1C2/PSMD4/PSMB4/STARD4/FABP5/PSMC3/PSMD1/PSMD2/NQO1/PSMD13/INSIG1/AKR1C1/AKR1C3/PSMD12/PSMB3	46	Ank13	Up
GO:1902750	negative regulation of cell cycle G2/M phase transition	30/835	99/14545	1.63316e-14	2.52378e-12	11.5979	ENSG00000008018/ENSG00000013275/ENSG00000041357/ENSG00000087191/ENSG00000094804/ENSG00000100519/ENSG00000100567/ENSG00000100764/ENSG00000100804/ENSG00000101182/ENSG00000105393/ENSG00000108344/ENSG00000108671/ENSG00000113558/ENSG00000115233/ENSG00000116691/ENSG00000126067/ENSG00000127922/ENSG00000129084/ENSG00000136930/ENSG00000142507/ENSG00000143106/ENSG00000159352/ENSG00000159377/ENSG00000165916…	PSMB1/PSMC4/PSMA4/PSMC5/CDC6/PSMC6/PSMA3/PSMC1/PSMB5/PSMA7/BABAM1/PSMD3/PSMD11/SKP1/PSMD14/MIIP/PSMB2/SHFM1/PSMA1/PSMB7/PSMB6/PSMA5/PSMD4/PSMB4/PSMC3/PSMD1/PSMD2/PSMD13/PSMD12/PSMB3	30	Ank13	Up
GO:0022613	ribonucleoprotein complex biogenesis	70/835	452/14545	1.84747e-14	2.76287e-12	11.5586	ENSG00000007520/ENSG00000011260/ENSG00000037241/ENSG00000048162/ENSG00000053372/ENSG00000073536/ENSG00000075914/ENSG00000077348/ENSG00000083845/ENSG00000084623/ENSG00000089009/ENSG00000089157/ENSG00000100028/ENSG00000100138/ENSG00000105193/ENSG00000105202/ENSG00000105372/ENSG00000105618/ENSG00000105671/ENSG00000106263/ENSG00000107833/ENSG00000112578/ENSG00000114767/ENSG00000115268/ENSG00000116455…	TSR3/UTP18/RPL26L1/NOP16/MRTO4/NLE1/EXOSC7/EXOSC5/RPS5/EIF3I/RPL6/RPLP0/SNRPD3/SNU13/RPS16/FBL/RPS19/PRPF31/DDX49/EIF3B/NPM3/BYSL/RRP9/RPS15/WDR77/EBNA1BP2/EXOSC8/RPL5/SNRPC/MRPS7/SNRPD2/SNRPB/EMG1/AAMP/LSM4/DKC1/RAN/NIP7/WDR74/GLUL/IMP4/RPS6/RPS24/RPS2/TXNL4A/RPS8/LYAR/RPL10/RPL7A/RRP1/FAM207A/LSM6/RPS14/RPSA/PA2G4/RPS9/RPS7/POP7/MRPL11/RUVBL1/EIF3K/NPM1/SNRPE/RPL35A/RRP7A/RPL12/RPL10A/RPS28/MPV…	70	Ank13	Up
GO:0002220	innate immune response activating cell surface receptor signaling pathway	29/835	95/14545	3.62415e-14	5.09139e-12	11.2932	ENSG00000008018/ENSG00000013275/ENSG00000041357/ENSG00000087191/ENSG00000100519/ENSG00000100567/ENSG00000100764/ENSG00000100804/ENSG00000101182/ENSG00000108344/ENSG00000108671/ENSG00000113558/ENSG00000115233/ENSG00000126067/ENSG00000127922/ENSG00000129084/ENSG00000136930/ENSG00000142507/ENSG00000143106/ENSG00000159352/ENSG00000159377/ENSG00000165916/ENSG00000173692/ENSG00000173702/ENSG00000174775…	PSMB1/PSMC4/PSMA4/PSMC5/PSMC6/PSMA3/PSMC1/PSMB5/PSMA7/PSMD3/PSMD11/SKP1/PSMD14/PSMB2/SHFM1/PSMA1/PSMB7/PSMB6/PSMA5/PSMD4/PSMB4/PSMC3/PSMD1/MUC13/HRAS/PSMD2/PSMD13/PSMD12/PSMB3	29	Ank13	Up
GO:0002223	stimulatory C-type lectin receptor signaling pathway	29/835	95/14545	3.62415e-14	5.09139e-12	11.2932	ENSG00000008018/ENSG00000013275/ENSG00000041357/ENSG00000087191/ENSG00000100519/ENSG00000100567/ENSG00000100764/ENSG00000100804/ENSG00000101182/ENSG00000108344/ENSG00000108671/ENSG00000113558/ENSG00000115233/ENSG00000126067/ENSG00000127922/ENSG00000129084/ENSG00000136930/ENSG00000142507/ENSG00000143106/ENSG00000159352/ENSG00000159377/ENSG00000165916/ENSG00000173692/ENSG00000173702/ENSG00000174775…	PSMB1/PSMC4/PSMA4/PSMC5/PSMC6/PSMA3/PSMC1/PSMB5/PSMA7/PSMD3/PSMD11/SKP1/PSMD14/PSMB2/SHFM1/PSMA1/PSMB7/PSMB6/PSMA5/PSMD4/PSMB4/PSMC3/PSMD1/MUC13/HRAS/PSMD2/PSMD13/PSMD12/PSMB3	29	Ank13	Up
GO:0062012	regulation of small molecule metabolic process	65/835	411/14545	6.11856e-14	8.34284e-12	11.0787	ENSG00000004799/ENSG00000008018/ENSG00000013275/ENSG00000041357/ENSG00000065833/ENSG00000067064/ENSG00000073756/ENSG00000074800/ENSG00000079459/ENSG00000087191/ENSG00000099194/ENSG00000100300/ENSG00000100519/ENSG00000100567/ENSG00000100764/ENSG00000100804/ENSG00000101182/ENSG00000101255/ENSG00000102144/ENSG00000102900/ENSG00000104904/ENSG00000108179/ENSG00000108344/ENSG00000108671/ENSG00000111012…	PDK4/PSMB1/PSMC4/PSMA4/ME1/IDI1/PTGS2/ENO1/FDFT1/PSMC5/SCD/TSPO/PSMC6/PSMA3/PSMC1/PSMB5/PSMA7/TRIB3/PGK1/NUP93/OAZ1/PPIF/PSMD3/PSMD11/CYP27B1/GNB3/HMGCS1/PSMD14/PASK/PSMB2/SHFM1/PSMA1/SESN2/RAN/ANXA1/PSMB7/IGFBP4/SOD1/PSMB6/PSMA5/SLC7A11/SEC13/CDA/PSMD4/PSMB4/STARD4/FABP5/VCP/PSMC3/MVD/CD320/DDIT4/HAS2/PGAM1/PPP1CA/PSMD1/PSMD2/NQO1/PSMD13/INSIG1/AKR1C3/WDR5/PSMD12/TMSB4X/PSMB3	65	Ank13	Up
GO:0031146	SCF-dependent proteasomal ubiquitin-dependent protein catabolic process	28/835	92/14545	1.09123e-13	1.44541e-11	10.84	ENSG00000008018/ENSG00000013275/ENSG00000041357/ENSG00000087191/ENSG00000100519/ENSG00000100567/ENSG00000100764/ENSG00000100804/ENSG00000101182/ENSG00000108344/ENSG00000108671/ENSG00000113558/ENSG00000115233/ENSG00000126067/ENSG00000127922/ENSG00000129084/ENSG00000136930/ENSG00000142507/ENSG00000143106/ENSG00000145604/ENSG00000159352/ENSG00000159377/ENSG00000165916/ENSG00000173692/ENSG00000175166…	PSMB1/PSMC4/PSMA4/PSMC5/PSMC6/PSMA3/PSMC1/PSMB5/PSMA7/PSMD3/PSMD11/SKP1/PSMD14/PSMB2/SHFM1/PSMA1/PSMB7/PSMB6/PSMA5/SKP2/PSMD4/PSMB4/PSMC3/PSMD1/PSMD2/PSMD13/PSMD12/PSMB3	28	Ank13	Up
GO:0070498	interleukin-1-mediated signaling pathway	29/835	99/14545	1.19338e-13	1.5368e-11	10.8134	ENSG00000008018/ENSG00000013275/ENSG00000041357/ENSG00000087191/ENSG00000100519/ENSG00000100567/ENSG00000100764/ENSG00000100804/ENSG00000101182/ENSG00000108344/ENSG00000108671/ENSG00000113558/ENSG00000115233/ENSG00000126067/ENSG00000127922/ENSG00000129084/ENSG00000136930/ENSG00000142507/ENSG00000143106/ENSG00000143947/ENSG00000159352/ENSG00000159377/ENSG00000165916/ENSG00000173692/ENSG00000175166…	PSMB1/PSMC4/PSMA4/PSMC5/PSMC6/PSMA3/PSMC1/PSMB5/PSMA7/PSMD3/PSMD11/SKP1/PSMD14/PSMB2/SHFM1/PSMA1/PSMB7/PSMB6/PSMA5/RPS27A/PSMD4/PSMB4/PSMC3/PSMD1/PSMD2/PSMD13/PSMD12/UBA52/PSMB3	29	Ank13	Up
GO:0009308	amine metabolic process	33/835	128/14545	1.38373e-13	1.73378e-11	10.761	ENSG00000008018/ENSG00000013275/ENSG00000041357/ENSG00000087191/ENSG00000088826/ENSG00000100519/ENSG00000100567/ENSG00000100764/ENSG00000100804/ENSG00000101182/ENSG00000104904/ENSG00000108344/ENSG00000108671/ENSG00000115233/ENSG00000116649/ENSG00000126067/ENSG00000127922/ENSG00000129084/ENSG00000130066/ENSG00000136930/ENSG00000142507/ENSG00000143106/ENSG00000151012/ENSG00000153982/ENSG00000159352…	PSMB1/PSMC4/PSMA4/PSMC5/SMOX/PSMC6/PSMA3/PSMC1/PSMB5/PSMA7/OAZ1/PSMD3/PSMD11/PSMD14/SRM/PSMB2/SHFM1/PSMA1/SAT1/PSMB7/PSMB6/PSMA5/SLC7A11/GDPD1/PSMD4/PSMB4/PSMC3/PSMD1/PSMD2/NQO1/PSMD13/PSMD12/PSMB3	33	Ank13	Up
GO:0033209	tumor necrosis factor-mediated signaling pathway	36/835	151/14545	1.42876e-13	1.74309e-11	10.7587	ENSG00000008018/ENSG00000013275/ENSG00000041357/ENSG00000065427/ENSG00000067182/ENSG00000084207/ENSG00000087191/ENSG00000100519/ENSG00000100567/ENSG00000100764/ENSG00000100804/ENSG00000101182/ENSG00000108344/ENSG00000108671/ENSG00000111057/ENSG00000115233/ENSG00000125657/ENSG00000125826/ENSG00000126067/ENSG00000127922/ENSG00000129084/ENSG00000129235/ENSG00000136930/ENSG00000142507/ENSG00000143106…	PSMB1/PSMC4/PSMA4/KARS/TNFRSF1A/GSTP1/PSMC5/PSMC6/PSMA3/PSMC1/PSMB5/PSMA7/PSMD3/PSMD11/KRT18/PSMD14/TNFSF9/RBCK1/PSMB2/SHFM1/PSMA1/TXNDC17/PSMB7/PSMB6/PSMA5/PSMD4/PSMB4/PSMC3/KRT8/PSMD1/PSMD2/PSMD13/PSMD12/GNB2L1/TMSB4X/PSMB3	36	Ank13	Up
GO:0010565	regulation of cellular ketone metabolic process	37/835	160/14545	1.80343e-13	2.14378e-11	10.6688	ENSG00000004799/ENSG00000008018/ENSG00000013275/ENSG00000041357/ENSG00000073756/ENSG00000087191/ENSG00000100519/ENSG00000100567/ENSG00000100764/ENSG00000100804/ENSG00000101182/ENSG00000101255/ENSG00000104904/ENSG00000108344/ENSG00000108671/ENSG00000115233/ENSG00000126067/ENSG00000127922/ENSG00000129084/ENSG00000135046/ENSG00000136930/ENSG00000142507/ENSG00000143106/ENSG00000151012/ENSG00000159352…	PDK4/PSMB1/PSMC4/PSMA4/PTGS2/PSMC5/PSMC6/PSMA3/PSMC1/PSMB5/PSMA7/TRIB3/OAZ1/PSMD3/PSMD11/PSMD14/PSMB2/SHFM1/PSMA1/ANXA1/PSMB7/PSMB6/PSMA5/SLC7A11/PSMD4/PSMB4/STARD4/FABP5/PSMC3/PSMD1/PSMD2/NQO1/PSMD13/INSIG1/AKR1C3/PSMD12/PSMB3	37	Ank13	Up
GO:0071456	cellular response to hypoxia	41/835	193/14545	1.85552e-13	2.15054e-11	10.6675	ENSG00000008018/ENSG00000013275/ENSG00000041357/ENSG00000073756/ENSG00000074800/ENSG00000087191/ENSG00000100292/ENSG00000100519/ENSG00000100567/ENSG00000100764/ENSG00000100804/ENSG00000101182/ENSG00000102144/ENSG00000102760/ENSG00000103363/ENSG00000106153/ENSG00000108344/ENSG00000108671/ENSG00000113739/ENSG00000115233/ENSG00000126067/ENSG00000127922/ENSG00000129084/ENSG00000129521/ENSG00000136930…	PSMB1/PSMC4/PSMA4/PTGS2/ENO1/PSMC5/HMOX1/PSMC6/PSMA3/PSMC1/PSMB5/PSMA7/PGK1/RGCC/TCEB2/CHCHD2/PSMD3/PSMD11/STC2/PSMD14/PSMB2/SHFM1/PSMA1/EGLN3/PSMB7/PSMB6/PSMA5/RPS27A/TCEB1/PSMD4/PSMB4/PSMC3/NDNF/PSMD1/PSMD2/PSMD13/EIF4EBP1/PSMD12/PHB2/UBA52/PSMB3	41	Ank13	Up
GO:0060218	hematopoietic stem cell differentiation	26/835	82/14545	2.82594e-13	3.19538e-11	10.4955	ENSG00000008018/ENSG00000013275/ENSG00000041357/ENSG00000087191/ENSG00000100519/ENSG00000100567/ENSG00000100764/ENSG00000100804/ENSG00000101182/ENSG00000108344/ENSG00000108671/ENSG00000115233/ENSG00000126067/ENSG00000127922/ENSG00000129084/ENSG00000136930/ENSG00000142507/ENSG00000143106/ENSG00000159352/ENSG00000159377/ENSG00000165916/ENSG00000173692/ENSG00000175166/ENSG00000185627/ENSG00000197170…	PSMB1/PSMC4/PSMA4/PSMC5/PSMC6/PSMA3/PSMC1/PSMB5/PSMA7/PSMD3/PSMD11/PSMD14/PSMB2/SHFM1/PSMA1/PSMB7/PSMB6/PSMA5/PSMD4/PSMB4/PSMC3/PSMD1/PSMD2/PSMD13/PSMD12/PSMB3	26	Ank13	Up
GO:0043487	regulation of RNA stability	38/835	173/14545	4.77219e-13	5.26758e-11	10.2784	ENSG00000008018/ENSG00000013275/ENSG00000041357/ENSG00000066044/ENSG00000075914/ENSG00000077348/ENSG00000087191/ENSG00000100519/ENSG00000100567/ENSG00000100764/ENSG00000100804/ENSG00000100823/ENSG00000101182/ENSG00000108344/ENSG00000108671/ENSG00000115233/ENSG00000120699/ENSG00000126067/ENSG00000127922/ENSG00000129084/ENSG00000130826/ENSG00000132819/ENSG00000136270/ENSG00000136930/ENSG00000142507…	PSMB1/PSMC4/PSMA4/ELAVL1/EXOSC7/EXOSC5/PSMC5/PSMC6/PSMA3/PSMC1/PSMB5/APEX1/PSMA7/PSMD3/PSMD11/PSMD14/EXOSC8/PSMB2/SHFM1/PSMA1/DKC1/RBM38/TBRG4/PSMB7/PSMB6/PSMA5/RPS27A/PSMD4/PSMB4/PSMC3/AXIN2/PSMD1/PSMD2/NPM1/PSMD13/PSMD12/UBA52/PSMB3	38	Ank13	Up
GO:1901532	regulation of hematopoietic progenitor cell differentiation	26/835	84/14545	5.33796e-13	5.75506e-11	10.2399	ENSG00000008018/ENSG00000013275/ENSG00000041357/ENSG00000087191/ENSG00000100519/ENSG00000100567/ENSG00000100764/ENSG00000100804/ENSG00000101182/ENSG00000108344/ENSG00000108671/ENSG00000115233/ENSG00000126067/ENSG00000127922/ENSG00000129084/ENSG00000136930/ENSG00000142507/ENSG00000143106/ENSG00000159352/ENSG00000159377/ENSG00000165916/ENSG00000173692/ENSG00000175166/ENSG00000185627/ENSG00000197170…	PSMB1/PSMC4/PSMA4/PSMC5/PSMC6/PSMA3/PSMC1/PSMB5/PSMA7/PSMD3/PSMD11/PSMD14/PSMB2/SHFM1/PSMA1/PSMB7/PSMB6/PSMA5/PSMD4/PSMB4/PSMC3/PSMD1/PSMD2/PSMD13/PSMD12/PSMB3	26	Ank13	Up
GO:0060071	Wnt signaling pathway, planar cell polarity pathway	29/835	105/14545	6.31026e-13	6.64872e-11	10.1773	ENSG00000008018/ENSG00000013275/ENSG00000041357/ENSG00000042753/ENSG00000087191/ENSG00000100519/ENSG00000100567/ENSG00000100764/ENSG00000100804/ENSG00000101182/ENSG00000107984/ENSG00000108344/ENSG00000108671/ENSG00000115233/ENSG00000126067/ENSG00000127922/ENSG00000129084/ENSG00000136930/ENSG00000142507/ENSG00000143106/ENSG00000155760/ENSG00000159352/ENSG00000159377/ENSG00000165916/ENSG00000173692…	PSMB1/PSMC4/PSMA4/AP2S1/PSMC5/PSMC6/PSMA3/PSMC1/PSMB5/PSMA7/DKK1/PSMD3/PSMD11/PSMD14/PSMB2/SHFM1/PSMA1/PSMB7/PSMB6/PSMA5/FZD7/PSMD4/PSMB4/PSMC3/PSMD1/PSMD2/PSMD13/PSMD12/PSMB3	29	Ank13	Up
GO:0043488	regulation of mRNA stability	37/835	167/14545	7.34143e-13	7.5633e-11	10.1213	ENSG00000008018/ENSG00000013275/ENSG00000041357/ENSG00000066044/ENSG00000075914/ENSG00000077348/ENSG00000087191/ENSG00000100519/ENSG00000100567/ENSG00000100764/ENSG00000100804/ENSG00000100823/ENSG00000101182/ENSG00000108344/ENSG00000108671/ENSG00000115233/ENSG00000120699/ENSG00000126067/ENSG00000127922/ENSG00000129084/ENSG00000132819/ENSG00000136270/ENSG00000136930/ENSG00000142507/ENSG00000143106…	PSMB1/PSMC4/PSMA4/ELAVL1/EXOSC7/EXOSC5/PSMC5/PSMC6/PSMA3/PSMC1/PSMB5/APEX1/PSMA7/PSMD3/PSMD11/PSMD14/EXOSC8/PSMB2/SHFM1/PSMA1/RBM38/TBRG4/PSMB7/PSMB6/PSMA5/RPS27A/PSMD4/PSMB4/PSMC3/AXIN2/PSMD1/PSMD2/NPM1/PSMD13/PSMD12/UBA52/PSMB3	37	Ank13	Up
GO:0090175	regulation of establishment of planar polarity	29/835	107/14545	1.06723e-12	1.06666e-10	9.97198	ENSG00000008018/ENSG00000013275/ENSG00000041357/ENSG00000042753/ENSG00000087191/ENSG00000100519/ENSG00000100567/ENSG00000100764/ENSG00000100804/ENSG00000101182/ENSG00000107984/ENSG00000108344/ENSG00000108671/ENSG00000115233/ENSG00000126067/ENSG00000127922/ENSG00000129084/ENSG00000136930/ENSG00000142507/ENSG00000143106/ENSG00000155760/ENSG00000159352/ENSG00000159377/ENSG00000165916/ENSG00000173692…	PSMB1/PSMC4/PSMA4/AP2S1/PSMC5/PSMC6/PSMA3/PSMC1/PSMB5/PSMA7/DKK1/PSMD3/PSMD11/PSMD14/PSMB2/SHFM1/PSMA1/PSMB7/PSMB6/PSMA5/FZD7/PSMD4/PSMB4/PSMC3/PSMD1/PSMD2/PSMD13/PSMD12/PSMB3	29	Ank13	Up
GO:0036294	cellular response to decreased oxygen levels	41/835	203/14545	1.08138e-12	1.06666e-10	9.97198	ENSG00000008018/ENSG00000013275/ENSG00000041357/ENSG00000073756/ENSG00000074800/ENSG00000087191/ENSG00000100292/ENSG00000100519/ENSG00000100567/ENSG00000100764/ENSG00000100804/ENSG00000101182/ENSG00000102144/ENSG00000102760/ENSG00000103363/ENSG00000106153/ENSG00000108344/ENSG00000108671/ENSG00000113739/ENSG00000115233/ENSG00000126067/ENSG00000127922/ENSG00000129084/ENSG00000129521/ENSG00000136930…	PSMB1/PSMC4/PSMA4/PTGS2/ENO1/PSMC5/HMOX1/PSMC6/PSMA3/PSMC1/PSMB5/PSMA7/PGK1/RGCC/TCEB2/CHCHD2/PSMD3/PSMD11/STC2/PSMD14/PSMB2/SHFM1/PSMA1/EGLN3/PSMB7/PSMB6/PSMA5/RPS27A/TCEB1/PSMD4/PSMB4/PSMC3/NDNF/PSMD1/PSMD2/PSMD13/EIF4EBP1/PSMD12/PHB2/UBA52/PSMB3	41	Ank13	Up
GO:0006520	cellular amino acid metabolic process	57/835	356/14545	1.36147e-12	1.31495e-10	9.88109	ENSG00000001084/ENSG00000008018/ENSG00000013275/ENSG00000023909/ENSG00000041357/ENSG00000059573/ENSG00000065154/ENSG00000065427/ENSG00000072506/ENSG00000087191/ENSG00000092621/ENSG00000099810/ENSG00000100519/ENSG00000100567/ENSG00000100764/ENSG00000100804/ENSG00000101182/ENSG00000101444/ENSG00000103876/ENSG00000104904/ENSG00000108344/ENSG00000108578/ENSG00000108671/ENSG00000115233/ENSG00000116761…	GCLC/PSMB1/PSMC4/GCLM/PSMA4/ALDH18A1/OAT/KARS/HSD17B10/PSMC5/PHGDH/MTAP/PSMC6/PSMA3/PSMC1/PSMB5/PSMA7/AHCY/FAH/OAZ1/PSMD3/BLMH/PSMD11/PSMD14/CTH/PRDX4/EEF1E1/GOT2/PSMB2/SHFM1/TST/PSMA1/EGLN3/PSAT1/GLUL/FPGS/PSMB7/PPA2/PSMB6/PSMA5/RARS2/PSPH/SLC7A11/PSMD4/PSMB4/SERINC5/PSMC3/GPT2/CKB/HARS/PSMD1/PSMD2/NQO1/PSMD13/HPDL/PSMD12/PSMB3	57	Ank13	Up
GO:0038095	Fc-epsilon receptor signaling pathway	29/835	110/14545	2.28803e-12	2.16475e-10	9.66459	ENSG00000008018/ENSG00000013275/ENSG00000041357/ENSG00000087191/ENSG00000100519/ENSG00000100567/ENSG00000100764/ENSG00000100804/ENSG00000101182/ENSG00000108344/ENSG00000108671/ENSG00000113558/ENSG00000115233/ENSG00000124181/ENSG00000126067/ENSG00000127922/ENSG00000129084/ENSG00000136930/ENSG00000142507/ENSG00000143106/ENSG00000159352/ENSG00000159377/ENSG00000165916/ENSG00000173692/ENSG00000175166…	PSMB1/PSMC4/PSMA4/PSMC5/PSMC6/PSMA3/PSMC1/PSMB5/PSMA7/PSMD3/PSMD11/SKP1/PSMD14/PLCG1/PSMB2/SHFM1/PSMA1/PSMB7/PSMB6/PSMA5/PSMD4/PSMB4/PSMC3/PSMD1/PSMD2/PSMD13/PSMD12/CALM1/PSMB3	29	Ank13	Up
GO:0090263	positive regulation of canonical Wnt signaling pathway	32/835	137/14545	5.89985e-12	5.47034e-10	9.26199	ENSG00000008018/ENSG00000013275/ENSG00000041357/ENSG00000073536/ENSG00000087191/ENSG00000095739/ENSG00000100519/ENSG00000100567/ENSG00000100764/ENSG00000100804/ENSG00000101182/ENSG00000108344/ENSG00000108671/ENSG00000115233/ENSG00000126067/ENSG00000127922/ENSG00000129084/ENSG00000136930/ENSG00000142507/ENSG00000143106/ENSG00000159352/ENSG00000159377/ENSG00000165280/ENSG00000165916/ENSG00000168646…	PSMB1/PSMC4/PSMA4/NLE1/PSMC5/BAMBI/PSMC6/PSMA3/PSMC1/PSMB5/PSMA7/PSMD3/PSMD11/PSMD14/PSMB2/SHFM1/PSMA1/PSMB7/PSMB6/PSMA5/PSMD4/PSMB4/VCP/PSMC3/AXIN2/WNT10B/PSMD1/PSMD2/RUVBL1/PSMD13/PSMD12/PSMB3	32	Ank13	Up
GO:0061013	regulation of mRNA catabolic process	38/835	188/14545	7.16967e-12	6.51737e-10	9.18593	ENSG00000008018/ENSG00000013275/ENSG00000041357/ENSG00000066044/ENSG00000075914/ENSG00000077348/ENSG00000087191/ENSG00000100519/ENSG00000100567/ENSG00000100764/ENSG00000100804/ENSG00000100823/ENSG00000101182/ENSG00000108344/ENSG00000108671/ENSG00000115233/ENSG00000120699/ENSG00000126067/ENSG00000127922/ENSG00000129084/ENSG00000132819/ENSG00000136270/ENSG00000136930/ENSG00000142507/ENSG00000143106…	PSMB1/PSMC4/PSMA4/ELAVL1/EXOSC7/EXOSC5/PSMC5/PSMC6/PSMA3/PSMC1/PSMB5/APEX1/PSMA7/PSMD3/PSMD11/PSMD14/EXOSC8/PSMB2/SHFM1/PSMA1/RBM38/TBRG4/PSMB7/PSMB6/PSMA5/RPS27A/PSMD4/PSMB4/PSMC3/POLR2G/AXIN2/PSMD1/PSMD2/NPM1/PSMD13/PSMD12/UBA52/PSMB3	38	Ank13	Up
GO:0006364	rRNA processing	40/835	206/14545	7.60303e-12	6.77839e-10	9.16887	ENSG00000007520/ENSG00000011260/ENSG00000053372/ENSG00000075914/ENSG00000077348/ENSG00000100138/ENSG00000105193/ENSG00000105202/ENSG00000105372/ENSG00000105671/ENSG00000107833/ENSG00000112578/ENSG00000114767/ENSG00000115268/ENSG00000117395/ENSG00000120699/ENSG00000122406/ENSG00000126749/ENSG00000130826/ENSG00000133316/ENSG00000136718/ENSG00000137154/ENSG00000138326/ENSG00000140988/ENSG00000142937…	TSR3/UTP18/MRTO4/EXOSC7/EXOSC5/SNU13/RPS16/FBL/RPS19/DDX49/NPM3/BYSL/RRP9/RPS15/EBNA1BP2/EXOSC8/RPL5/EMG1/DKC1/WDR74/IMP4/RPS6/RPS24/RPS2/RPS8/LYAR/RPL7A/RRP1/FAM207A/LSM6/RPS14/PA2G4/RPS9/RPS7/POP7/RPL35A/RRP7A/RPL10A/RPS28/BOP1	40	Ank13	Up
GO:0071453	cellular response to oxygen levels	41/835	219/14545	1.4089e-11	1.23239e-09	8.90925	ENSG00000008018/ENSG00000013275/ENSG00000041357/ENSG00000073756/ENSG00000074800/ENSG00000087191/ENSG00000100292/ENSG00000100519/ENSG00000100567/ENSG00000100764/ENSG00000100804/ENSG00000101182/ENSG00000102144/ENSG00000102760/ENSG00000103363/ENSG00000106153/ENSG00000108344/ENSG00000108671/ENSG00000113739/ENSG00000115233/ENSG00000126067/ENSG00000127922/ENSG00000129084/ENSG00000129521/ENSG00000136930…	PSMB1/PSMC4/PSMA4/PTGS2/ENO1/PSMC5/HMOX1/PSMC6/PSMA3/PSMC1/PSMB5/PSMA7/PGK1/RGCC/TCEB2/CHCHD2/PSMD3/PSMD11/STC2/PSMD14/PSMB2/SHFM1/PSMA1/EGLN3/PSMB7/PSMB6/PSMA5/RPS27A/TCEB1/PSMD4/PSMB4/PSMC3/NDNF/PSMD1/PSMD2/PSMD13/EIF4EBP1/PSMD12/PHB2/UBA52/PSMB3	41	Ank13	Up
GO:0006091	generation of precursor metabolites and energy	68/835	496/14545	1.52057e-11	1.30544e-09	8.88424	ENSG00000004779/ENSG00000014641/ENSG00000015475/ENSG00000042286/ENSG00000053371/ENSG00000065833/ENSG00000067225/ENSG00000074800/ENSG00000085662/ENSG00000090266/ENSG00000092621/ENSG00000095002/ENSG00000099624/ENSG00000102144/ENSG00000102900/ENSG00000104687/ENSG00000105220/ENSG00000108010/ENSG00000108179/ENSG00000110955/ENSG00000111275/ENSG00000111669/ENSG00000112695/ENSG00000115687/ENSG00000116701…	NDUFAB1/MDH1/BID/AIFM2/AKR7A2/ME1/PKM/ENO1/AKR1B1/NDUFB2/PHGDH/MSH2/ATP5D/PGK1/NUP93/GSR/GPI/GLRX3/PPIF/ATP5B/ALDH2/TPI1/COX7A2/PASK/NCF2/NDUFA8/CAT/NQO2/COX6B1/COX7C/ACSS2/ATP5G2/TBRG4/IDH1/SH3BGRL3/SRD5A1/ATP5A1/ATP5G3/HKDC1/HK1/SEC13/ATP5G1/ADPGK/NDUFAF2/UQCRQ/COX6C/NDUFB6/VCP/STOML2/ATP5C1/CYB5A/NDUFV1/DDIT4/COA6/NDUFS5/PRELID1/PRKCDBP/PGAM1/PPP1CA/UQCRH/NQO1/UQCR10/NDUFA6/NDUFA4/TXNRD1/CALM1…	68	Ank13	Up
GO:0006414	translational elongation	31/835	136/14545	2.48791e-11	2.09708e-09	8.67838	ENSG00000074071/ENSG00000086504/ENSG00000103363/ENSG00000108826/ENSG00000114942/ENSG00000116898/ENSG00000125445/ENSG00000128626/ENSG00000130312/ENSG00000131368/ENSG00000132507/ENSG00000132676/ENSG00000132768/ENSG00000137547/ENSG00000137818/ENSG00000154582/ENSG00000158042/ENSG00000162910/ENSG00000174547/ENSG00000175581/ENSG00000175756/ENSG00000177600/ENSG00000178952/ENSG00000181610/ENSG00000182154…	MRPS34/MRPL28/TCEB2/MRPL27/EEF1B2/MRPS15/MRPS7/MRPS12/MRPL34/MRPS25/EIF5A/DAP3/DPH2/MRPL15/RPLP1/TCEB1/MRPL17/MRPL55/MRPL11/MRPL48/AURKAIP1/RPLP2/TUFM/MRPS23/MRPL41/MRPL21/GNB2L1/DIO2/MRPS6/MRPL12/MRPS21	31	Ank13	Up
GO:0001736	establishment of planar polarity	29/835	122/14545	3.67913e-11	2.99236e-09	8.52399	ENSG00000008018/ENSG00000013275/ENSG00000041357/ENSG00000042753/ENSG00000087191/ENSG00000100519/ENSG00000100567/ENSG00000100764/ENSG00000100804/ENSG00000101182/ENSG00000107984/ENSG00000108344/ENSG00000108671/ENSG00000115233/ENSG00000126067/ENSG00000127922/ENSG00000129084/ENSG00000136930/ENSG00000142507/ENSG00000143106/ENSG00000155760/ENSG00000159352/ENSG00000159377/ENSG00000165916/ENSG00000173692…	PSMB1/PSMC4/PSMA4/AP2S1/PSMC5/PSMC6/PSMA3/PSMC1/PSMB5/PSMA7/DKK1/PSMD3/PSMD11/PSMD14/PSMB2/SHFM1/PSMA1/PSMB7/PSMB6/PSMA5/FZD7/PSMD4/PSMB4/PSMC3/PSMD1/PSMD2/PSMD13/PSMD12/PSMB3	29	Ank13	Up
GO:0007164	establishment of tissue polarity	29/835	122/14545	3.67913e-11	2.99236e-09	8.52399	ENSG00000008018/ENSG00000013275/ENSG00000041357/ENSG00000042753/ENSG00000087191/ENSG00000100519/ENSG00000100567/ENSG00000100764/ENSG00000100804/ENSG00000101182/ENSG00000107984/ENSG00000108344/ENSG00000108671/ENSG00000115233/ENSG00000126067/ENSG00000127922/ENSG00000129084/ENSG00000136930/ENSG00000142507/ENSG00000143106/ENSG00000155760/ENSG00000159352/ENSG00000159377/ENSG00000165916/ENSG00000173692…	PSMB1/PSMC4/PSMA4/AP2S1/PSMC5/PSMC6/PSMA3/PSMC1/PSMB5/PSMA7/DKK1/PSMD3/PSMD11/PSMD14/PSMB2/SHFM1/PSMA1/PSMB7/PSMB6/PSMA5/FZD7/PSMD4/PSMB4/PSMC3/PSMD1/PSMD2/PSMD13/PSMD12/PSMB3	29	Ank13	Up
GO:0042255	ribosome assembly	20/835	60/14545	5.69192e-11	4.54961e-09	8.34203	ENSG00000053372/ENSG00000073536/ENSG00000083845/ENSG00000089009/ENSG00000089157/ENSG00000105372/ENSG00000115268/ENSG00000122406/ENSG00000125445/ENSG00000132603/ENSG00000147403/ENSG00000164587/ENSG00000168028/ENSG00000174547/ENSG00000181163/ENSG00000189306/ENSG00000197958/ENSG00000233927/ENSG00000254858/ENSG00000261236	MRTO4/NLE1/RPS5/RPL6/RPLP0/RPS19/RPS15/RPL5/MRPS7/NIP7/RPL10/RPS14/RPSA/MRPL11/NPM1/RRP7A/RPL12/RPS28/MPV17L2/BOP1	20	Ank13	Up
GO:0035567	non-canonical Wnt signaling pathway	31/835	143/14545	9.75634e-11	7.66617e-09	8.11542	ENSG00000008018/ENSG00000013275/ENSG00000041357/ENSG00000042753/ENSG00000087191/ENSG00000100519/ENSG00000100567/ENSG00000100764/ENSG00000100804/ENSG00000101182/ENSG00000107984/ENSG00000108344/ENSG00000108671/ENSG00000115233/ENSG00000126067/ENSG00000127922/ENSG00000129084/ENSG00000136930/ENSG00000142507/ENSG00000143106/ENSG00000149782/ENSG00000155760/ENSG00000159352/ENSG00000159377/ENSG00000165916…	PSMB1/PSMC4/PSMA4/AP2S1/PSMC5/PSMC6/PSMA3/PSMC1/PSMB5/PSMA7/DKK1/PSMD3/PSMD11/PSMD14/PSMB2/SHFM1/PSMA1/PSMB7/PSMB6/PSMA5/PLCB3/FZD7/PSMD4/PSMB4/PSMC3/PSMD1/PSMD2/PSMD13/PSMD12/CALM1/PSMB3	31	Ank13	Up
GO:0016072	rRNA metabolic process	42/835	244/14545	1.29481e-10	1.00046e-08	7.9998	ENSG00000007520/ENSG00000011260/ENSG00000053372/ENSG00000070814/ENSG00000075914/ENSG00000077348/ENSG00000100138/ENSG00000105193/ENSG00000105202/ENSG00000105372/ENSG00000105671/ENSG00000107833/ENSG00000112578/ENSG00000114767/ENSG00000115268/ENSG00000117395/ENSG00000120699/ENSG00000122406/ENSG00000126749/ENSG00000130826/ENSG00000133316/ENSG00000136718/ENSG00000137154/ENSG00000138326/ENSG00000140988…	TSR3/UTP18/MRTO4/TCOF1/EXOSC7/EXOSC5/SNU13/RPS16/FBL/RPS19/DDX49/NPM3/BYSL/RRP9/RPS15/EBNA1BP2/EXOSC8/RPL5/EMG1/DKC1/WDR74/IMP4/RPS6/RPS24/RPS2/RPS8/LYAR/RPL7A/PELO/RRP1/FAM207A/LSM6/RPS14/PA2G4/RPS9/RPS7/POP7/RPL35A/RRP7A/RPL10A/RPS28/BOP1	42	Ank13	Up
GO:0002478	antigen processing and presentation of exogenous peptide antigen	33/835	162/14545	1.40385e-10	1.04972e-08	7.97893	ENSG00000008018/ENSG00000013275/ENSG00000041357/ENSG00000042753/ENSG00000082781/ENSG00000087191/ENSG00000100519/ENSG00000100567/ENSG00000100764/ENSG00000100804/ENSG00000101182/ENSG00000106367/ENSG00000108344/ENSG00000108671/ENSG00000115233/ENSG00000116701/ENSG00000122705/ENSG00000126067/ENSG00000127922/ENSG00000129084/ENSG00000135047/ENSG00000136930/ENSG00000142507/ENSG00000143106/ENSG00000157020…	PSMB1/PSMC4/PSMA4/AP2S1/ITGB5/PSMC5/PSMC6/PSMA3/PSMC1/PSMB5/PSMA7/AP1S1/PSMD3/PSMD11/PSMD14/NCF2/CLTA/PSMB2/SHFM1/PSMA1/CTSL/PSMB7/PSMB6/PSMA5/SEC13/PSMD4/PSMB4/PSMC3/PSMD1/PSMD2/PSMD13/PSMD12/PSMB3	33	Ank13	Up
GO:0038061	NIK/NF-kappaB signaling	33/835	162/14545	1.40385e-10	1.04972e-08	7.97893	ENSG00000008018/ENSG00000013275/ENSG00000041357/ENSG00000087191/ENSG00000100519/ENSG00000100567/ENSG00000100764/ENSG00000100804/ENSG00000101182/ENSG00000108344/ENSG00000108671/ENSG00000113558/ENSG00000115233/ENSG00000117450/ENSG00000125826/ENSG00000126067/ENSG00000127922/ENSG00000129084/ENSG00000136930/ENSG00000142507/ENSG00000143106/ENSG00000149273/ENSG00000150782/ENSG00000159352/ENSG00000159377…	PSMB1/PSMC4/PSMA4/PSMC5/PSMC6/PSMA3/PSMC1/PSMB5/PSMA7/PSMD3/PSMD11/SKP1/PSMD14/PRDX1/RBCK1/PSMB2/SHFM1/PSMA1/PSMB7/PSMB6/PSMA5/RPS3/IL18/PSMD4/PSMB4/PSMC3/PSMD1/TLR6/PSMD2/PSMD13/PSMD12/TMSB4X/PSMB3	33	Ank13	Up
GO:0001666	response to hypoxia	51/835	336/14545	1.57092e-10	1.156e-08	7.93704	ENSG00000008018/ENSG00000013275/ENSG00000041357/ENSG00000067225/ENSG00000073756/ENSG00000074800/ENSG00000087191/ENSG00000100292/ENSG00000100519/ENSG00000100567/ENSG00000100764/ENSG00000100804/ENSG00000101182/ENSG00000101444/ENSG00000102144/ENSG00000102760/ENSG00000103363/ENSG00000103415/ENSG00000106153/ENSG00000107438/ENSG00000108344/ENSG00000108671/ENSG00000113739/ENSG00000115233/ENSG00000121691…	PSMB1/PSMC4/PSMA4/PKM/PTGS2/ENO1/PSMC5/HMOX1/PSMC6/PSMA3/PSMC1/PSMB5/PSMA7/AHCY/PGK1/RGCC/TCEB2/HMOX2/CHCHD2/PDLIM1/PSMD3/PSMD11/STC2/PSMD14/CAT/PSMB2/SHFM1/PSMA1/EGLN3/SLC2A8/PSMB7/WTIP/PSMB6/PSMA5/RPS27A/TCEB1/PSMD4/PSMB4/ITGA2/FIGF/PSMC3/DDIT4/NDNF/PSMD1/PSMD2/PSMD13/EIF4EBP1/PSMD12/PHB2/UBA52/PSMB3	51	Ank13	Up
GO:1902749	regulation of cell cycle G2/M phase transition	38/835	208/14545	1.67414e-10	1.21271e-08	7.91624	ENSG00000008018/ENSG00000013275/ENSG00000041357/ENSG00000087191/ENSG00000094804/ENSG00000100519/ENSG00000100567/ENSG00000100764/ENSG00000100804/ENSG00000101182/ENSG00000105393/ENSG00000105568/ENSG00000108344/ENSG00000108671/ENSG00000110092/ENSG00000113558/ENSG00000115233/ENSG00000116691/ENSG00000126067/ENSG00000127922/ENSG00000129084/ENSG00000131351/ENSG00000136930/ENSG00000142507/ENSG00000143106…	PSMB1/PSMC4/PSMA4/PSMC5/CDC6/PSMC6/PSMA3/PSMC1/PSMB5/PSMA7/BABAM1/PPP2R1A/PSMD3/PSMD11/CCND1/SKP1/PSMD14/MIIP/PSMB2/SHFM1/PSMA1/HAUS8/PSMB7/PSMB6/PSMA5/HAUS1/PSMD4/PSMB4/PSMC3/WNT10B/PKIA/PSMD1/PSMD2/SSNA1/NPM1/PSMD13/PSMD12/PSMB3	38	Ank13	Up
GO:0010389	regulation of G2/M transition of mitotic cell cycle	36/835	191/14545	2.05696e-10	1.46709e-08	7.83354	ENSG00000008018/ENSG00000013275/ENSG00000041357/ENSG00000087191/ENSG00000094804/ENSG00000100519/ENSG00000100567/ENSG00000100764/ENSG00000100804/ENSG00000101182/ENSG00000105568/ENSG00000108344/ENSG00000108671/ENSG00000110092/ENSG00000113558/ENSG00000115233/ENSG00000116691/ENSG00000126067/ENSG00000127922/ENSG00000129084/ENSG00000131351/ENSG00000136930/ENSG00000142507/ENSG00000143106/ENSG00000152240…	PSMB1/PSMC4/PSMA4/PSMC5/CDC6/PSMC6/PSMA3/PSMC1/PSMB5/PSMA7/PPP2R1A/PSMD3/PSMD11/CCND1/SKP1/PSMD14/MIIP/PSMB2/SHFM1/PSMA1/HAUS8/PSMB7/PSMB6/PSMA5/HAUS1/PSMD4/PSMB4/PSMC3/WNT10B/PKIA/PSMD1/PSMD2/SSNA1/PSMD13/PSMD12/PSMB3	36	Ank13	Up
GO:0019884	antigen processing and presentation of exogenous antigen	33/835	165/14545	2.33438e-10	1.63972e-08	7.78523	ENSG00000008018/ENSG00000013275/ENSG00000041357/ENSG00000042753/ENSG00000082781/ENSG00000087191/ENSG00000100519/ENSG00000100567/ENSG00000100764/ENSG00000100804/ENSG00000101182/ENSG00000106367/ENSG00000108344/ENSG00000108671/ENSG00000115233/ENSG00000116701/ENSG00000122705/ENSG00000126067/ENSG00000127922/ENSG00000129084/ENSG00000135047/ENSG00000136930/ENSG00000142507/ENSG00000143106/ENSG00000157020…	PSMB1/PSMC4/PSMA4/AP2S1/ITGB5/PSMC5/PSMC6/PSMA3/PSMC1/PSMB5/PSMA7/AP1S1/PSMD3/PSMD11/PSMD14/NCF2/CLTA/PSMB2/SHFM1/PSMA1/CTSL/PSMB7/PSMB6/PSMA5/SEC13/PSMD4/PSMB4/PSMC3/PSMD1/PSMD2/PSMD13/PSMD12/PSMB3	33	Ank13	Up
GO:0048002	antigen processing and presentation of peptide antigen	34/835	174/14545	2.4028e-10	1.6626e-08	7.77921	ENSG00000008018/ENSG00000013275/ENSG00000041357/ENSG00000042753/ENSG00000082781/ENSG00000087191/ENSG00000100519/ENSG00000100567/ENSG00000100764/ENSG00000100804/ENSG00000101182/ENSG00000106367/ENSG00000108344/ENSG00000108671/ENSG00000115233/ENSG00000116701/ENSG00000122705/ENSG00000126067/ENSG00000127922/ENSG00000129084/ENSG00000135047/ENSG00000136930/ENSG00000142507/ENSG00000143106/ENSG00000157020…	PSMB1/PSMC4/PSMA4/AP2S1/ITGB5/PSMC5/PSMC6/PSMA3/PSMC1/PSMB5/PSMA7/AP1S1/PSMD3/PSMD11/PSMD14/NCF2/CLTA/PSMB2/SHFM1/PSMA1/CTSL/PSMB7/PSMB6/PSMA5/SEC13/PSMD4/PSMB4/PSMC3/PSMD1/PSMD2/PSMD13/BCAP31/PSMD12/PSMB3	34	Ank13	Up
GO:0034470	ncRNA processing	53/835	362/14545	2.64946e-10	1.80631e-08	7.74321	ENSG00000006744/ENSG00000007520/ENSG00000011260/ENSG00000053372/ENSG00000065427/ENSG00000068438/ENSG00000072506/ENSG00000075914/ENSG00000077348/ENSG00000100138/ENSG00000101557/ENSG00000104356/ENSG00000105193/ENSG00000105202/ENSG00000105372/ENSG00000105671/ENSG00000107833/ENSG00000112578/ENSG00000114767/ENSG00000115268/ENSG00000117395/ENSG00000120699/ENSG00000122406/ENSG00000126749/ENSG00000130299…	ELAC2/TSR3/UTP18/MRTO4/KARS/FTSJ1/HSD17B10/EXOSC7/EXOSC5/SNU13/USP14/POP1/RPS16/FBL/RPS19/DDX49/NPM3/BYSL/RRP9/RPS15/EBNA1BP2/EXOSC8/RPL5/EMG1/GTPBP3/DKC1/WDR74/IMP4/RPS6/RPS24/RPS2/RPS8/LYAR/RPL7A/RRP1/FAM207A/CPSF4/POLR3K/LSM6/RPS14/PA2G4/RPS9/RPS7/POP7/TRMT10C/PUS1/TSEN54/RPL35A/RRP7A/LAGE3/RPL10A/RPS28/BOP1	53	Ank13	Up
[truncated: 2,331 more rows]
